# Supplementary material for: Clinically and biologically relevant subgroups of Wilms tumour defined by genomic and epigenomic analyses
Source: Br J Cancer. 2020 Oct 5;124(2):437–46. doi: 10.1038/s41416-020-01102-1 (PMC7853092; doi:10.1038/s41416-020-01102-1)
Supplement: Supplementary file 2 — Supplementary Table 3 [file 41416_2020_1102_MOESM2_ESM.xlsx]

## Sheet: Supplementary Table - Subgroup 
Illumina ID	Chromosome	Genomic Location (NCBI, hg19)	p-value	FDR corrected p-value	delta Beta	DNA Methylation Effect in Subgroup B	Relation to CpG Island	UCSC RefGene Name	UCSC RefGene Accession	Relationship to UCSC gene TSS
cg08900511	chr1	843581	7.13e-06	0.000150259	-0.360248	loss of methylation	N_Shore
cg04410003	chr1	844499	1.19e-06	5.06e-05	-0.400028	loss of methylation	Island
cg18762746	chr1	845278	2.38e-06	7.51e-05	-0.382369	loss of methylation	Island
cg08546707	chr1	846195	7.13e-06	0.000150259	-0.323367	loss of methylation	S_Shore
cg06154531	chr1	846507	7.13e-06	0.000150259	-0.420521	loss of methylation	S_Shore
cg06623778	chr1	848409	2.67e-05	0.000382729	0.362491	gain of methylation	S_Shelf
cg14528386	chr1	848440	2.67e-05	0.000382729	0.331553	gain of methylation	S_Shelf
cg19642727	chr1	853876	2.38e-06	7.51e-05	-0.301135	loss of methylation	N_Shore	FLJ39609	NR_026874	Body
cg15105996	chr1	855445	5.59e-05	0.000664657	-0.390936	loss of methylation	S_Shore	FLJ39609	NR_026874	TSS1500
cg01197763	chr1	858362	1.13e-05	0.000206611	-0.410542	loss of methylation	N_Shore
cg23731742	chr1	879958	1.19e-06	5.06e-05	-0.484592	loss of methylation	S_Shore	NOC2L;SAMD11	NM_015658;NM_152486	3'UTR;3'UTR
cg10201533	chr1	917661	1.13e-05	0.000206611	-0.310507	loss of methylation	N_Shelf	C1orf170	NR_027693	TSS200
cg11782208	chr1	917892	7.13e-06	0.000150259	-0.340353	loss of methylation	N_Shore	C1orf170	NR_027693	TSS1500
cg11143486	chr1	918415	2.67e-05	0.000382729	-0.48833	loss of methylation	N_Shore	C1orf170	NR_027693	TSS1500
cg10381813	chr1	918696	2.67e-05	0.000382729	-0.377937	loss of methylation	N_Shore	C1orf170	NR_027693	TSS1500
cg24598973	chr1	969825	7.84e-05	0.000861013	-0.30566	loss of methylation	Island	AGRN	NM_198576	Body
cg01244934	chr1	1003417	2.67e-05	0.000382729	-0.341169	loss of methylation	Island
cg24517686	chr1	1005398	7.84e-05	0.000861013	-0.324426	loss of methylation	S_Shore
cg09864227	chr1	1008207	0.000194898	0.00174178	-0.316065	loss of methylation	N_Shelf
cg26338735	chr1	1021299	1.19e-06	5.06e-05	-0.30809	loss of methylation	N_Shore	C1orf159	NM_017891	Body
cg19999567	chr1	1022900	0.00033513	0.00267114	-0.381611	loss of methylation	N_Shore	C1orf159	NM_017891	Body
cg16060740	chr1	1023891	4.16e-06	0.000105624	-0.383581	loss of methylation	N_Shore	C1orf159	NM_017891	Body
cg15322667	chr1	1026255	2.38e-06	7.51e-05	-0.367344	loss of methylation	N_Shore	C1orf159	NM_017891	Body
cg00648573	chr1	1026410	7.13e-06	0.000150259	-0.338847	loss of methylation	Island	C1orf159	NM_017891	Body
cg20961824	chr1	1046086	0.000107551	0.0010972	-0.324304	loss of methylation	Island	C1orf159	NM_017891	5'UTR
cg17034203	chr1	1047097	0.000432579	0.00327471	-0.379244	loss of methylation	S_Shore	C1orf159	NM_017891	5'UTR
cg27302190	chr1	1050210	0.00033513	0.00267114	-0.335199	loss of methylation	N_Shore	C1orf159	NM_017891	5'UTR
cg06618740	chr1	1100126	0.000432579	0.00327471	-0.30537	loss of methylation	Island
cg18770446	chr1	1109983	0.00357591	0.0178672	-0.362676	loss of methylation	Island	TTLL10	NM_001130045	5'UTR
cg22047469	chr1	1110107	0.00109393	0.00689838	-0.322791	loss of methylation	Island	TTLL10	NM_001130045	5'UTR
cg07841371	chr1	1114912	1.13e-05	0.000206611	-0.438397	loss of methylation	N_Shore	TTLL10;TTLL10	NM_001130045;NM_153254	Body;TSS200
cg23275914	chr1	1114914	4.16e-06	0.000105624	-0.347528	loss of methylation	N_Shore	TTLL10;TTLL10	NM_001130045;NM_153254	Body;TSS200
cg14220262	chr1	1114963	1.78e-05	0.000285122	-0.340804	loss of methylation	N_Shore	TTLL10;TTLL10	NM_001130045;NM_153254	Body;TSS200
cg03340606	chr1	1115575	0.00025729	0.0021678	-0.303031	loss of methylation	Island	TTLL10;TTLL10	NM_153254;NM_001130045	Body;Body
cg05706898	chr1	1115920	0.000146174	0.00139166	-0.402211	loss of methylation	Island	TTLL10;TTLL10	NM_153254;NM_001130045	Body;Body
cg23087108	chr1	1120617	1.13e-05	0.000206611	-0.586731	loss of methylation	OpenSea	TTLL10;TTLL10	NM_153254;NM_001130045	3'UTR;Body
cg07115976	chr1	1155731	2.38e-06	7.51e-05	-0.353482	loss of methylation	S_Shore	SDF4;SDF4	NM_016176;NM_016547	Body;Body
cg14830045	chr1	1173264	0.000153783	0.00146329	-0.309037	loss of methylation	N_Shore
cg10208113	chr1	1179747	0.000877637	0.00577589	-0.373226	loss of methylation	S_Shore	FAM132A	NM_001014980	Body
cg19869091	chr1	1188173	2.38e-06	7.51e-05	-0.447621	loss of methylation	N_Shore
cg16045223	chr1	1206372	1.78e-05	0.000285122	-0.324568	loss of methylation	N_Shelf	UBE2J2;UBE2J2;UBE2J2;UBE2J2	NM_194315;NM_194457;NM_058167;NM_194458	5'UTR;5'UTR;5'UTR;5'UTR
cg16995668	chr1	1222895	5.94e-07	3.72e-05	-0.382158	loss of methylation	OpenSea	SCNN1D;SCNN1D	NM_001130413;NM_002978	Body;Body
cg09870910	chr1	1222942	5.94e-07	3.72e-05	-0.558895	loss of methylation	OpenSea	SCNN1D;SCNN1D	NM_001130413;NM_002978	Body;Body
cg25151559	chr1	1223442	5.94e-07	3.72e-05	-0.439905	loss of methylation	OpenSea	SCNN1D;SCNN1D	NM_001130413;NM_002978	Body;Body
cg27179810	chr1	1226776	1.78e-05	0.000285122	-0.318356	loss of methylation	N_Shelf	SCNN1D;SCNN1D	NM_001130413;NM_002978	Body;Body
cg15683497	chr1	1226929	4.16e-06	0.000105624	-0.37457	loss of methylation	N_Shore	SCNN1D;SCNN1D	NM_001130413;NM_002978	Body;Body
cg06358191	chr1	1227138	5.94e-07	3.72e-05	-0.30779	loss of methylation	N_Shore	SCNN1D;SCNN1D	NM_001130413;NM_002978	3'UTR;3'UTR
cg06759632	chr1	1235430	3.92e-05	0.000508007	-0.442685	loss of methylation	OpenSea	ACAP3	NM_030649	Body
cg07181952	chr1	1239999	0.000107551	0.0010972	-0.315655	loss of methylation	N_Shelf	ACAP3	NM_030649	Body
cg23931819	chr1	1245076	3.92e-05	0.000508007	-0.420016	loss of methylation	Island	PUSL1	NM_153339	Body
cg02506753	chr1	1245184	3.92e-05	0.000508007	-0.328632	loss of methylation	Island	PUSL1	NM_153339	Body
cg14512203	chr1	1257581	0.000432579	0.00327471	-0.32896	loss of methylation	N_Shelf	CPSF3L	NM_017871	Body
cg07346648	chr1	1266657	0.000194898	0.00174178	-0.314649	loss of methylation	N_Shore	TAS1R3	NM_152228	TSS200
cg04910752	chr1	1267117	5.94e-07	3.72e-05	-0.391538	loss of methylation	Island	TAS1R3	NM_152228	Body
cg13246026	chr1	1267193	1.19e-06	5.06e-05	-0.453432	loss of methylation	Island	TAS1R3	NM_152228	Body
cg21396988	chr1	1267201	1.19e-06	5.06e-05	-0.50171	loss of methylation	Island	TAS1R3	NM_152228	Body
cg06802641	chr1	1267252	1.19e-06	5.06e-05	-0.500599	loss of methylation	Island	TAS1R3	NM_152228	Body
cg03402404	chr1	1267436	5.94e-07	3.72e-05	-0.403374	loss of methylation	Island	TAS1R3	NM_152228	Body
cg10065209	chr1	1267559	5.94e-07	3.72e-05	-0.520944	loss of methylation	Island	TAS1R3	NM_152228	Body
cg08621441	chr1	1267745	2.38e-06	7.51e-05	-0.331901	loss of methylation	Island	TAS1R3	NM_152228	Body
cg18386618	chr1	1268144	0.000877637	0.00577589	-0.321597	loss of methylation	Island	TAS1R3	NM_152228	Body
cg06395167	chr1	1268243	5.59e-05	0.000664657	-0.319601	loss of methylation	Island	TAS1R3	NM_152228	Body
cg23643813	chr1	1270995	5.94e-07	3.72e-05	-0.441491	loss of methylation	N_Shore	DVL1	NM_004421	3'UTR
cg15976416	chr1	1280157	7.13e-06	0.000150259	-0.404301	loss of methylation	N_Shelf	DVL1	NM_004421	Body
cg21679391	chr1	1286917	1.19e-06	5.06e-05	-0.482609	loss of methylation	S_Shore
cg13393580	chr1	1295077	2.38e-06	7.51e-05	-0.412567	loss of methylation	S_Shelf	MXRA8	NM_032348	TSS1500
cg14094639	chr1	1309477	4.16e-06	0.000105624	-0.362217	loss of methylation	Island	AURKAIP1;AURKAIP1;AURKAIP1	NM_001127229;NM_017900;NM_001127230	Body;Body;Body
cg14651254	chr1	1449202	2.38e-06	7.51e-05	-0.514175	loss of methylation	S_Shore	ATAD3A;ATAD3A;ATAD3A	NM_001170536;NM_018188;NM_001170535	5'UTR;Body;Body
cg16277776	chr1	1490676	0.00357591	0.0178672	-0.311527	loss of methylation	S_Shore	SSU72	NM_014188	Body
cg08140609	chr1	1494641	0.000877637	0.00577589	-0.310717	loss of methylation	N_Shelf	SSU72	NM_014188	Body
cg23678594	chr1	1712021	0.000146174	0.00139166	0.353811	gain of methylation	N_Shore
cg03335128	chr1	1731415	7.13e-06	0.000150259	-0.507808	loss of methylation	OpenSea	GNB1	NM_002074	Body
cg08651003	chr1	1758731	7.84e-05	0.000861013	-0.366107	loss of methylation	OpenSea	GNB1	NM_002074	5'UTR
cg05119467	chr1	1765440	4.16e-06	0.000105624	-0.36983	loss of methylation	OpenSea	GNB1	NM_002074	5'UTR
cg06443644	chr1	1846046	5.59e-05	0.000664657	-0.353983	loss of methylation	OpenSea	CALML6	NM_138705	TSS1500
cg17592667	chr1	1848649	1.13e-05	0.000206611	-0.377337	loss of methylation	N_Shore	CALML6	NM_138705	3'UTR
cg15833286	chr1	1873499	1.13e-05	0.000206611	-0.32559	loss of methylation	N_Shore
cg15151929	chr1	1896429	1.78e-05	0.000285122	-0.462377	loss of methylation	Island	KIAA1751	NM_001080484	Body
cg13168877	chr1	1896470	1.19e-06	5.06e-05	-0.46058	loss of methylation	Island	KIAA1751	NM_001080484	Body
cg24503109	chr1	1897585	7.13e-06	0.000150259	-0.379893	loss of methylation	Island	KIAA1751	NM_001080484	Body
cg04852972	chr1	1897728	1.13e-05	0.000206611	-0.34743	loss of methylation	Island	KIAA1751	NM_001080484	Body
cg06835814	chr1	1905080	4.16e-06	0.000105624	-0.312307	loss of methylation	OpenSea	KIAA1751	NM_001080484	Body
cg07105421	chr1	1905575	4.16e-06	0.000105624	-0.49554	loss of methylation	OpenSea	KIAA1751	NM_001080484	Body
cg26430560	chr1	1905618	4.16e-06	0.000105624	-0.333275	loss of methylation	OpenSea	KIAA1751	NM_001080484	Body
cg24317585	chr1	1936611	4.16e-06	0.000105624	-0.408164	loss of methylation	S_Shore	KIAA1751	NM_001080484	TSS1500
cg13916816	chr1	1953059	0.00203039	0.0113428	-0.350763	loss of methylation	S_Shore	GABRD	NM_000815	Body
cg14974223	chr1	1953109	1.13e-05	0.000206611	-0.333233	loss of methylation	S_Shore	GABRD	NM_000815	Body
cg03469790	chr1	1953419	2.38e-06	7.51e-05	-0.333714	loss of methylation	S_Shore	GABRD	NM_000815	Body
cg23288755	chr1	1957320	7.13e-06	0.000150259	-0.303237	loss of methylation	Island	GABRD	NM_000815	Body
cg11687809	chr1	1962016	1.78e-05	0.000285122	-0.346638	loss of methylation	S_Shore	GABRD	NM_000815	3'UTR
cg24547253	chr1	1962082	2.67e-05	0.000382729	-0.423571	loss of methylation	S_Shore	GABRD	NM_000815	3'UTR
cg24447775	chr1	1992534	2.38e-06	7.51e-05	-0.318917	loss of methylation	S_Shore	PRKCZ	NM_002744	Body
cg04314111	chr1	2003577	5.94e-07	3.72e-05	-0.529143	loss of methylation	N_Shore	PRKCZ	NM_002744	Body
cg22332339	chr1	2003605	5.94e-07	3.72e-05	-0.587256	loss of methylation	N_Shore	PRKCZ;PRKCZ	NM_001033581;NM_002744	TSS1500;Body
cg11227141	chr1	2003650	5.94e-07	3.72e-05	-0.518336	loss of methylation	N_Shore	PRKCZ;PRKCZ	NM_001033581;NM_002744	TSS1500;Body
cg00095688	chr1	2003864	5.94e-07	3.72e-05	-0.440841	loss of methylation	N_Shore	PRKCZ;PRKCZ	NM_001033581;NM_002744	TSS1500;Body
cg24842354	chr1	2004057	5.94e-07	3.72e-05	-0.471416	loss of methylation	N_Shore	PRKCZ;PRKCZ	NM_001033581;NM_002744	TSS1500;Body
cg08439149	chr1	2004163	5.94e-07	3.72e-05	-0.491472	loss of methylation	N_Shore	PRKCZ;PRKCZ	NM_001033581;NM_002744	TSS1500;Body
cg13077150	chr1	2004222	5.94e-07	3.72e-05	-0.524734	loss of methylation	N_Shore	PRKCZ;PRKCZ	NM_001033581;NM_002744	TSS1500;Body
cg04023573	chr1	2004636	5.59e-05	0.000664657	-0.327382	loss of methylation	N_Shore	PRKCZ;PRKCZ	NM_001033581;NM_002744	TSS1500;Body
cg03959306	chr1	2004968	2.38e-06	7.51e-05	-0.468781	loss of methylation	N_Shore	PRKCZ;PRKCZ	NM_001033581;NM_002744	TSS200;Body
cg04520340	chr1	2005132	1.19e-06	5.06e-05	-0.348232	loss of methylation	N_Shore	PRKCZ;PRKCZ;PRKCZ	NM_001033581;NM_002744;NM_001033581	1stExon;Body;5'UTR
cg16653138	chr1	2005180	4.16e-06	0.000105624	-0.462448	loss of methylation	Island	PRKCZ;PRKCZ;PRKCZ	NM_001033581;NM_002744;NM_001033581	1stExon;Body;5'UTR
cg13387826	chr1	2005260	4.16e-06	0.000105624	-0.34941	loss of methylation	Island	PRKCZ;PRKCZ;PRKCZ	NM_001033581;NM_002744;NM_001033581	1stExon;Body;5'UTR
cg19803229	chr1	2005320	7.13e-06	0.000150259	-0.317068	loss of methylation	Island	PRKCZ;PRKCZ;PRKCZ	NM_001033581;NM_002744;NM_001033581	1stExon;Body;5'UTR
cg14418633	chr1	2005489	7.13e-06	0.000150259	-0.570892	loss of methylation	Island	PRKCZ;PRKCZ	NM_002744;NM_001033581	Body;5'UTR
cg03001333	chr1	2005560	1.13e-05	0.000206611	-0.560784	loss of methylation	Island	PRKCZ;PRKCZ	NM_002744;NM_001033581	Body;5'UTR
cg13591369	chr1	2005564	7.13e-06	0.000150259	-0.356658	loss of methylation	Island	PRKCZ;PRKCZ	NM_002744;NM_001033581	Body;5'UTR
cg27587033	chr1	2006032	0.000194898	0.00174178	-0.396767	loss of methylation	S_Shore	PRKCZ;PRKCZ	NM_002744;NM_001033581	Body;5'UTR
cg14171824	chr1	2006656	0.000877637	0.00577589	-0.456747	loss of methylation	S_Shore	PRKCZ;PRKCZ	NM_002744;NM_001033581	Body;5'UTR
cg22174681	chr1	2013930	0.000194898	0.00174178	-0.32401	loss of methylation	OpenSea	PRKCZ;PRKCZ	NM_002744;NM_001033581	Body;5'UTR
cg23820589	chr1	2014244	2.38e-06	7.51e-05	-0.49745	loss of methylation	OpenSea	PRKCZ;PRKCZ	NM_002744;NM_001033581	Body;5'UTR
cg02361803	chr1	2014371	1.13e-05	0.000206611	-0.411491	loss of methylation	OpenSea	PRKCZ;PRKCZ	NM_002744;NM_001033581	Body;5'UTR
cg25304754	chr1	2014547	1.78e-05	0.000285122	-0.430724	loss of methylation	OpenSea	PRKCZ;PRKCZ	NM_002744;NM_001033581	Body;5'UTR
cg12085265	chr1	2014628	4.16e-06	0.000105624	-0.579716	loss of methylation	OpenSea	PRKCZ;PRKCZ	NM_002744;NM_001033581	Body;5'UTR
cg02912476	chr1	2035087	5.94e-07	3.72e-05	-0.702151	loss of methylation	N_Shelf	PRKCZ;PRKCZ;PRKCZ	NM_001033582;NM_002744;NM_001033581	TSS1500;Body;5'UTR
cg08651178	chr1	2035295	7.84e-05	0.000861013	-0.403724	loss of methylation	N_Shelf	PRKCZ;PRKCZ;PRKCZ	NM_001033582;NM_002744;NM_001033581	TSS1500;Body;5'UTR
cg23276504	chr1	2035462	2.38e-06	7.51e-05	-0.383509	loss of methylation	N_Shelf	PRKCZ;PRKCZ;PRKCZ	NM_001033582;NM_002744;NM_001033581	TSS1500;Body;5'UTR
cg16599817	chr1	2036283	5.94e-07	3.72e-05	-0.337627	loss of methylation	N_Shelf	PRKCZ;PRKCZ;PRKCZ;PRKCZ	NM_001033582;NM_001033582;NM_002744;NM_001033581	1stExon;5'UTR;Body;5'UTR
cg06315149	chr1	2036398	5.59e-05	0.000664657	-0.378553	loss of methylation	N_Shelf	PRKCZ;PRKCZ;PRKCZ	NM_001033582;NM_002744;NM_001033581	5'UTR;Body;5'UTR
cg13072890	chr1	2038377	5.94e-07	3.72e-05	-0.435486	loss of methylation	N_Shore	PRKCZ;PRKCZ;PRKCZ	NM_001033582;NM_002744;NM_001033581	5'UTR;Body;5'UTR
cg06717814	chr1	2038593	7.13e-06	0.000150259	-0.333996	loss of methylation	Island	PRKCZ;PRKCZ;PRKCZ	NM_001033582;NM_002744;NM_001033581	5'UTR;Body;5'UTR
cg22626579	chr1	2038628	1.19e-06	5.06e-05	-0.493756	loss of methylation	Island	PRKCZ;PRKCZ;PRKCZ	NM_001033582;NM_002744;NM_001033581	5'UTR;Body;5'UTR
cg20250605	chr1	2046506	1.19e-06	5.06e-05	-0.316033	loss of methylation	Island	PRKCZ;PRKCZ;PRKCZ	NM_001033582;NM_002744;NM_001033581	5'UTR;Body;5'UTR
cg00981070	chr1	2046702	5.94e-07	3.72e-05	-0.515152	loss of methylation	Island	PRKCZ;PRKCZ;PRKCZ	NM_001033582;NM_002744;NM_001033581	5'UTR;Body;5'UTR
cg09179248	chr1	2046783	1.13e-05	0.000206611	-0.449821	loss of methylation	Island	PRKCZ;PRKCZ;PRKCZ	NM_001033582;NM_002744;NM_001033581	5'UTR;Body;5'UTR
cg17426766	chr1	2046864	2.38e-06	7.51e-05	-0.353354	loss of methylation	Island	PRKCZ;PRKCZ;PRKCZ	NM_001033582;NM_002744;NM_001033581	5'UTR;Body;5'UTR
cg26910870	chr1	2046928	5.94e-07	3.72e-05	-0.411369	loss of methylation	S_Shore	PRKCZ;PRKCZ;PRKCZ	NM_001033582;NM_002744;NM_001033581	5'UTR;Body;5'UTR
cg20151494	chr1	2047581	5.94e-07	3.72e-05	-0.361115	loss of methylation	S_Shore	PRKCZ;PRKCZ;PRKCZ	NM_001033582;NM_002744;NM_001033581	5'UTR;Body;5'UTR
cg27427908	chr1	2056109	4.16e-06	0.000105624	-0.394552	loss of methylation	OpenSea	PRKCZ;PRKCZ;PRKCZ	NM_001033582;NM_002744;NM_001033581	5'UTR;Body;5'UTR
cg18269141	chr1	2063966	7.13e-06	0.000150259	-0.327619	loss of methylation	Island	PRKCZ;PRKCZ;PRKCZ	NM_001033582;NM_002744;NM_001033581	5'UTR;Body;5'UTR
cg25845463	chr1	2064046	1.78e-05	0.000285122	-0.344501	loss of methylation	Island	PRKCZ;PRKCZ;PRKCZ	NM_001033582;NM_002744;NM_001033581	5'UTR;Body;5'UTR
cg20975074	chr1	2066430	3.92e-05	0.000508007	-0.335794	loss of methylation	Island	PRKCZ;PRKCZ;PRKCZ	NM_001033582;NM_002744;NM_001033581	5'UTR;Body;5'UTR
cg16644344	chr1	2100169	1.19e-06	5.06e-05	-0.372653	loss of methylation	OpenSea	PRKCZ;PRKCZ;PRKCZ	NM_001033581;NM_001033582;NM_002744	Body;Body;Body
cg09579361	chr1	2116287	1.19e-06	5.06e-05	-0.470041	loss of methylation	N_Shore	C1orf86;PRKCZ;PRKCZ;PRKCZ	NM_001146310;NM_001033581;NM_001033582;NM_002744	3'UTR;Body;Body;Body
cg01728055	chr1	2116458	2.38e-06	7.51e-05	-0.394278	loss of methylation	Island	C1orf86;PRKCZ;PRKCZ;PRKCZ	NM_001146310;NM_001033582;NM_001033581;NM_002744	3'UTR;3'UTR;3'UTR;3'UTR
cg01080781	chr1	2116597	0.000146174	0.00139166	-0.302265	loss of methylation	Island	C1orf86;PRKCZ;PRKCZ;PRKCZ	NM_001146310;NM_001033582;NM_001033581;NM_002744	3'UTR;3'UTR;3'UTR;3'UTR
cg10057528	chr1	2116747	1.13e-05	0.000206611	-0.504342	loss of methylation	Island	C1orf86;PRKCZ;PRKCZ;PRKCZ	NM_001146310;NM_001033582;NM_001033581;NM_002744	Body;3'UTR;3'UTR;3'UTR
cg04118472	chr1	2125049	5.59e-05	0.000664657	-0.312239	loss of methylation	N_Shore	C1orf86;LOC100128003;C1orf86	NM_001146310;NR_024445;NM_182533	Body;TSS200;Body
cg10314133	chr1	2125114	3.92e-05	0.000508007	-0.34426	loss of methylation	N_Shore	C1orf86;LOC100128003;C1orf86	NM_001146310;NR_024445;NM_182533	Body;TSS200;Body
cg11503104	chr1	2125122	7.13e-06	0.000150259	-0.372756	loss of methylation	N_Shore	C1orf86;LOC100128003;C1orf86	NM_001146310;NR_024445;NM_182533	Body;TSS200;Body
cg08933000	chr1	2125124	7.13e-06	0.000150259	-0.36028	loss of methylation	N_Shore	C1orf86;LOC100128003;C1orf86	NM_001146310;NR_024445;NM_182533	Body;TSS200;Body
cg07697177	chr1	2125182	1.78e-05	0.000285122	-0.347952	loss of methylation	N_Shore	C1orf86;LOC100128003;C1orf86	NM_001146310;NR_024445;NM_182533	Body;TSS200;Body
cg16718276	chr1	2125186	2.38e-06	7.51e-05	-0.430473	loss of methylation	N_Shore	C1orf86;LOC100128003;C1orf86	NM_001146310;NR_024445;NM_182533	Body;TSS200;Body
cg18397998	chr1	2125243	3.92e-05	0.000508007	-0.428514	loss of methylation	N_Shore	C1orf86;LOC100128003;C1orf86	NM_001146310;NR_024445;NM_182533	Body;TSS1500;Body
cg16296290	chr1	2136845	0.0054082	0.0251988	0.322661	gain of methylation	Island	C1orf86	NM_001146310	5'UTR
cg03315007	chr1	2137067	0.000699376	0.00481408	0.431137	gain of methylation	Island	C1orf86	NM_001146310	5'UTR
cg27528222	chr1	2138953	7.84e-05	0.000861013	-0.365487	loss of methylation	S_Shore	C1orf86	NM_001146310	5'UTR
cg10397932	chr1	2166155	0.00033513	0.00267114	0.387038	gain of methylation	OpenSea	SKI	NM_003036	Body
cg08863830	chr1	2202028	0.000552014	0.00398032	-0.362763	loss of methylation	OpenSea	SKI	NM_003036	Body
cg21194808	chr1	2205498	7.13e-06	0.000150259	-0.367227	loss of methylation	OpenSea	SKI	NM_003036	Body
cg19025786	chr1	2206662	5.59e-05	0.000664657	-0.319489	loss of methylation	OpenSea	SKI	NM_003036	Body
cg02768912	chr1	2216264	0.00025729	0.0021678	-0.302487	loss of methylation	S_Shelf	SKI	NM_003036	Body
cg13488570	chr1	2222253	0.00709359	0.0309432	0.347959	gain of methylation	Island	SKI	NM_003036	Body
cg09442556	chr1	2239065	2.67e-05	0.000382729	-0.333128	loss of methylation	Island	SKI	NM_003036	3'UTR
cg22708961	chr1	2254245	0.000146174	0.00139166	-0.337422	loss of methylation	Island	MORN1	NM_024848	Body
cg04992757	chr1	2266138	7.13e-06	0.000150259	-0.323952	loss of methylation	Island	MORN1	NM_024848	Body
cg16600733	chr1	2266362	0.00025729	0.0021678	-0.527802	loss of methylation	Island	MORN1	NM_024848	Body
cg02687883	chr1	2266431	1.78e-05	0.000285122	-0.384409	loss of methylation	Island	MORN1	NM_024848	Body
cg18155888	chr1	2266591	2.38e-06	7.51e-05	-0.454484	loss of methylation	S_Shore	MORN1	NM_024848	Body
cg03447557	chr1	2273735	1.78e-05	0.000285122	-0.348573	loss of methylation	N_Shelf	MORN1	NM_024848	Body
cg17866257	chr1	2273895	5.59e-05	0.000664657	-0.416919	loss of methylation	N_Shelf	MORN1	NM_024848	Body
cg10521034	chr1	2273958	1.78e-05	0.000285122	-0.366863	loss of methylation	N_Shelf	MORN1	NM_024848	Body
cg19374731	chr1	2279730	5.59e-05	0.000664657	-0.326113	loss of methylation	S_Shelf	MORN1	NM_024848	Body
cg14288483	chr1	2286464	2.67e-05	0.000382729	-0.451804	loss of methylation	OpenSea	MORN1	NM_024848	Body
cg07087919	chr1	2310084	0.000194898	0.00174178	-0.3264	loss of methylation	OpenSea	MORN1	NM_024848	Body
cg10376814	chr1	2310230	5.94e-07	3.72e-05	-0.335343	loss of methylation	OpenSea	MORN1	NM_024848	Body
cg08130630	chr1	2312475	0.001353	0.00818907	-0.325449	loss of methylation	N_Shelf	MORN1	NM_024848	Body
cg09024606	chr1	2324221	1.13e-05	0.000206611	-0.324859	loss of methylation	S_Shore	MORN1;RER1	NM_024848;NM_007033	TSS1500;5'UTR
cg13102658	chr1	2324224	5.94e-07	3.72e-05	-0.376087	loss of methylation	S_Shore	MORN1;RER1	NM_024848;NM_007033	TSS1500;5'UTR
cg03533858	chr1	2324396	5.94e-07	3.72e-05	-0.417666	loss of methylation	S_Shore	MORN1;RER1	NM_024848;NM_007033	TSS1500;5'UTR
cg01065210	chr1	2336034	7.84e-05	0.000861013	-0.361086	loss of methylation	S_Shore	RER1	NM_007033	3'UTR
cg12656307	chr1	2349734	2.38e-06	7.51e-05	-0.332299	loss of methylation	S_Shelf
cg11596239	chr1	2350059	4.16e-06	0.000105624	-0.31564	loss of methylation	S_Shelf
cg26857521	chr1	2350123	1.78e-05	0.000285122	-0.317133	loss of methylation	S_Shelf
cg20826345	chr1	2350197	2.38e-06	7.51e-05	-0.397714	loss of methylation	OpenSea
cg25880537	chr1	2365337	0.000194898	0.00174178	-0.389604	loss of methylation	OpenSea
cg00157179	chr1	2383687	1.13e-05	0.000206611	-0.365438	loss of methylation	N_Shelf
cg07700843	chr1	2391317	0.00357591	0.0178672	-0.307195	loss of methylation	S_Shelf
cg01022121	chr1	2410885	1.78e-05	0.000285122	-0.300564	loss of methylation	N_Shore	PLCH2	NM_014638	Body
cg00546248	chr1	2412743	4.16e-06	0.000105624	-0.307836	loss of methylation	S_Shore	PLCH2	NM_014638	Body
cg03722487	chr1	2415199	1.19e-06	5.06e-05	-0.371942	loss of methylation	Island	PLCH2	NM_014638	Body
cg20932426	chr1	2415221	7.13e-06	0.000150259	-0.579927	loss of methylation	Island	PLCH2	NM_014638	Body
cg00055434	chr1	2415344	4.16e-06	0.000105624	-0.598866	loss of methylation	Island	PLCH2	NM_014638	Body
cg01442889	chr1	2415453	2.38e-06	7.51e-05	-0.56623	loss of methylation	Island	PLCH2	NM_014638	Body
cg08039751	chr1	2424656	1.19e-06	5.06e-05	-0.320438	loss of methylation	OpenSea	PLCH2	NM_014638	Body
cg06350196	chr1	2435087	0.000699376	0.00481408	-0.35743	loss of methylation	Island	PLCH2	NM_014638	Body
cg24314879	chr1	2435236	5.94e-07	3.72e-05	-0.334352	loss of methylation	Island	PLCH2	NM_014638	Body
cg08615111	chr1	2435555	5.94e-07	3.72e-05	-0.331027	loss of methylation	Island	PLCH2	NM_014638	Body
cg19911801	chr1	2435632	5.94e-07	3.72e-05	-0.356436	loss of methylation	Island	PLCH2	NM_014638	Body
cg20598921	chr1	2435827	1.78e-05	0.000285122	-0.372806	loss of methylation	Island	PLCH2	NM_014638	Body
cg00259279	chr1	2439424	5.94e-07	3.72e-05	-0.340099	loss of methylation	N_Shore
cg10321120	chr1	2448939	1.19e-06	5.06e-05	-0.460938	loss of methylation	N_Shore	PANK4	NM_018216	Body
cg17838553	chr1	2449217	2.38e-06	7.51e-05	-0.396383	loss of methylation	N_Shore	PANK4	NM_018216	Body
cg16987365	chr1	2450682	5.94e-07	3.72e-05	-0.502133	loss of methylation	N_Shore	PANK4	NM_018216	Body
cg09828310	chr1	2452844	0.000194898	0.00174178	-0.334411	loss of methylation	Island	PANK4	NM_018216	Body
cg10061384	chr1	2466275	0.00033513	0.00267114	-0.319446	loss of methylation	N_Shore
cg06239131	chr1	2483786	2.38e-06	7.51e-05	-0.343663	loss of methylation	OpenSea	LOC115110	NR_026927	Body
cg03988595	chr1	2483933	2.38e-06	7.51e-05	-0.334295	loss of methylation	OpenSea	LOC115110	NR_026927	Body
cg11707310	chr1	2537719	3.92e-05	0.000508007	-0.4681	loss of methylation	Island	MMEL1	NM_033467	Body
cg18854424	chr1	2615690	5.94e-07	3.72e-05	-0.359958	loss of methylation	OpenSea
cg21584800	chr1	2689171	5.94e-07	3.72e-05	-0.35819	loss of methylation	OpenSea
cg04866029	chr1	2707161	0.000146174	0.00139166	-0.425529	loss of methylation	S_Shore
cg24045590	chr1	2716877	0.000146174	0.00139166	-0.300615	loss of methylation	Island
cg14216876	chr1	2717193	2.67e-05	0.000382729	-0.342349	loss of methylation	Island
cg24074480	chr1	2723015	5.94e-07	3.72e-05	-0.411519	loss of methylation	OpenSea
cg17455297	chr1	2723217	7.13e-06	0.000150259	-0.400598	loss of methylation	OpenSea
cg14086822	chr1	2724609	2.38e-06	7.51e-05	-0.300508	loss of methylation	OpenSea
cg06895313	chr1	2724826	1.13e-05	0.000206611	-0.40063	loss of methylation	OpenSea
cg08624093	chr1	2733491	0.000877637	0.00577589	-0.360653	loss of methylation	OpenSea
cg13428681	chr1	2756210	2.38e-06	7.51e-05	-0.40467	loss of methylation	OpenSea
cg03976856	chr1	2764669	2.38e-06	7.51e-05	-0.316758	loss of methylation	OpenSea
cg11377464	chr1	2766719	2.67e-05	0.000382729	-0.331683	loss of methylation	OpenSea
cg12284465	chr1	2766872	1.13e-05	0.000206611	-0.338128	loss of methylation	OpenSea
cg22615275	chr1	2767081	2.67e-05	0.000382729	-0.356347	loss of methylation	OpenSea
cg15836046	chr1	2767242	2.67e-05	0.000382729	-0.332698	loss of methylation	OpenSea
cg24484895	chr1	2771846	1.13e-05	0.000206611	-0.508054	loss of methylation	N_Shore
cg08832782	chr1	2771967	1.78e-05	0.000285122	-0.391951	loss of methylation	N_Shore
cg01242872	chr1	2772127	4.16e-06	0.000105624	-0.313093	loss of methylation	Island
cg13923696	chr1	2772212	2.38e-06	7.51e-05	-0.430474	loss of methylation	Island
cg07230639	chr1	2772363	2.38e-06	7.51e-05	-0.303153	loss of methylation	Island
cg03742273	chr1	2772664	4.16e-06	0.000105624	-0.403894	loss of methylation	Island
cg18163442	chr1	2779061	7.13e-06	0.000150259	-0.376194	loss of methylation	S_Shore
cg07906828	chr1	2782967	5.94e-07	3.72e-05	-0.546874	loss of methylation	OpenSea
cg22798223	chr1	2783100	5.94e-07	3.72e-05	-0.509671	loss of methylation	OpenSea
cg15325070	chr1	2792704	0.000146174	0.00139166	-0.301196	loss of methylation	OpenSea
cg04232360	chr1	2792744	3.92e-05	0.000508007	-0.319968	loss of methylation	OpenSea
cg09027255	chr1	2796193	5.94e-07	3.72e-05	-0.35965	loss of methylation	OpenSea
cg07559303	chr1	2796266	5.94e-07	3.72e-05	-0.397131	loss of methylation	OpenSea
cg14839809	chr1	2796325	2.67e-05	0.000382729	-0.337413	loss of methylation	OpenSea
cg16572957	chr1	2799354	2.38e-06	7.51e-05	-0.372217	loss of methylation	OpenSea
cg11414913	chr1	2799662	7.84e-05	0.000861013	-0.322802	loss of methylation	OpenSea
cg07788537	chr1	2799876	4.16e-06	0.000105624	-0.462838	loss of methylation	OpenSea
cg27390271	chr1	2799917	1.78e-05	0.000285122	-0.331064	loss of methylation	OpenSea
cg07363212	chr1	2808880	5.94e-07	3.72e-05	-0.386977	loss of methylation	OpenSea
cg13874287	chr1	2820170	0.000289769	0.00243896	-0.391194	loss of methylation	OpenSea
cg26785499	chr1	2820433	7.84e-05	0.000861013	-0.315541	loss of methylation	OpenSea
cg17827148	chr1	2820665	1.13e-05	0.000206611	-0.399657	loss of methylation	OpenSea
cg20849957	chr1	2820995	1.78e-05	0.000285122	-0.453836	loss of methylation	OpenSea
cg20385983	chr1	2821075	1.13e-05	0.000206611	-0.343601	loss of methylation	OpenSea
cg15579696	chr1	2822706	7.13e-06	0.000150259	-0.380335	loss of methylation	OpenSea
cg14095607	chr1	2827034	2.38e-06	7.51e-05	-0.312122	loss of methylation	N_Shore
cg16298867	chr1	2833643	5.94e-07	3.72e-05	-0.435365	loss of methylation	OpenSea
cg06316219	chr1	2834040	5.59e-05	0.000664657	-0.432004	loss of methylation	OpenSea
cg04099793	chr1	2834108	7.13e-06	0.000150259	-0.332081	loss of methylation	OpenSea
cg09767550	chr1	2835823	4.16e-06	0.000105624	-0.30259	loss of methylation	OpenSea
cg04979216	chr1	2836591	0.000107551	0.0010972	-0.307606	loss of methylation	OpenSea
cg10812027	chr1	2839247	2.67e-05	0.000382729	-0.315313	loss of methylation	OpenSea
cg24741158	chr1	2844168	5.94e-07	3.72e-05	-0.3571	loss of methylation	N_Shelf
cg23640231	chr1	2844871	5.94e-07	3.72e-05	-0.381992	loss of methylation	N_Shelf
cg00779565	chr1	2845139	5.94e-07	3.72e-05	-0.425652	loss of methylation	N_Shore
cg19846168	chr1	2845268	2.38e-06	7.51e-05	-0.547842	loss of methylation	N_Shore
cg15203905	chr1	2845514	5.94e-07	3.72e-05	-0.434241	loss of methylation	N_Shore
cg25367431	chr1	2846836	7.84e-05	0.000861013	-0.407777	loss of methylation	N_Shore
cg12415455	chr1	2846998	0.000552014	0.00398032	-0.306442	loss of methylation	N_Shore
cg00413352	chr1	2847213	0.00025729	0.0021678	-0.329261	loss of methylation	Island
cg21643748	chr1	2850241	2.38e-06	7.51e-05	-0.346623	loss of methylation	N_Shore
cg13547712	chr1	2850512	5.94e-07	3.72e-05	-0.582231	loss of methylation	N_Shore
cg13402298	chr1	2850682	5.94e-07	3.72e-05	-0.44878	loss of methylation	Island
cg00660693	chr1	2850737	1.19e-06	5.06e-05	-0.38079	loss of methylation	Island
cg21409829	chr1	2850859	1.13e-05	0.000206611	-0.427361	loss of methylation	Island
cg09028711	chr1	2850951	3.92e-05	0.000508007	-0.372548	loss of methylation	S_Shore
cg25137787	chr1	2863815	7.13e-06	0.000150259	-0.358615	loss of methylation	OpenSea
cg23218354	chr1	2885244	0.000432579	0.00327471	-0.352295	loss of methylation	Island
cg18644793	chr1	2896778	3.92e-05	0.000508007	-0.463425	loss of methylation	OpenSea
cg13300670	chr1	2896834	2.67e-05	0.000382729	-0.366351	loss of methylation	OpenSea
cg21964252	chr1	2901877	2.67e-05	0.000382729	-0.350172	loss of methylation	OpenSea
cg10636760	chr1	2904595	0.00033513	0.00267114	-0.374778	loss of methylation	OpenSea
cg00028507	chr1	2918106	5.94e-07	3.72e-05	-0.39626	loss of methylation	N_Shore
cg07099084	chr1	2919785	0.00033513	0.00267114	-0.342834	loss of methylation	S_Shore
cg20457544	chr1	2920603	5.94e-07	3.72e-05	-0.360152	loss of methylation	S_Shore
cg03296283	chr1	2928403	2.38e-06	7.51e-05	-0.342335	loss of methylation	N_Shore
cg23226249	chr1	2928506	5.94e-07	3.72e-05	-0.375834	loss of methylation	N_Shore
cg20141398	chr1	2928616	1.13e-05	0.000206611	-0.416606	loss of methylation	N_Shore
cg14653390	chr1	2930315	1.19e-06	5.06e-05	-0.459809	loss of methylation	S_Shore
cg25037000	chr1	2931557	5.94e-07	3.72e-05	-0.322112	loss of methylation	S_Shelf
cg23087661	chr1	2940825	5.94e-07	3.72e-05	-0.395857	loss of methylation	S_Shore
cg06866827	chr1	2948464	1.19e-06	5.06e-05	-0.381814	loss of methylation	OpenSea
cg00169776	chr1	2948512	5.94e-07	3.72e-05	-0.347619	loss of methylation	OpenSea
cg13491144	chr1	2954108	4.16e-06	0.000105624	-0.326196	loss of methylation	OpenSea
cg23969554	chr1	2979311	0.000432579	0.00327471	-0.324258	loss of methylation	Island	FLJ42875	NR_015440	Body
cg09074856	chr1	2979817	0.00109393	0.00689838	-0.317107	loss of methylation	Island	FLJ42875	NR_015440	Body
cg04484550	chr1	2980163	0.00109393	0.00689838	-0.337978	loss of methylation	Island	FLJ42875	NR_015440	Body
cg01514538	chr1	2980380	0.000194898	0.00174178	-0.355247	loss of methylation	Island	FLJ42875	NR_015440	Body
cg03969902	chr1	2980546	0.000107551	0.0010972	-0.304093	loss of methylation	Island	FLJ42875	NR_015440	Body
cg14030836	chr1	2992620	5.94e-07	3.72e-05	-0.351479	loss of methylation	S_Shore	PRDM16;PRDM16	NM_022114;NM_199454	Body;Body
cg16372810	chr1	2992640	5.94e-07	3.72e-05	-0.389263	loss of methylation	S_Shore	PRDM16;PRDM16	NM_022114;NM_199454	Body;Body
cg11731671	chr1	2995604	5.59e-05	0.000664657	-0.448146	loss of methylation	N_Shore	PRDM16;PRDM16	NM_022114;NM_199454	Body;Body
cg00806481	chr1	2996650	4.16e-06	0.000105624	-0.505113	loss of methylation	N_Shore	PRDM16;PRDM16	NM_022114;NM_199454	Body;Body
cg22506548	chr1	2996949	5.94e-07	3.72e-05	-0.568244	loss of methylation	N_Shore	PRDM16;PRDM16	NM_022114;NM_199454	Body;Body
cg24490279	chr1	2997360	5.94e-07	3.72e-05	-0.483885	loss of methylation	Island	PRDM16;PRDM16	NM_022114;NM_199454	Body;Body
cg02330501	chr1	2997409	5.94e-07	3.72e-05	-0.503282	loss of methylation	Island	PRDM16;PRDM16	NM_022114;NM_199454	Body;Body
cg10770533	chr1	2997542	5.94e-07	3.72e-05	-0.444845	loss of methylation	S_Shore	PRDM16;PRDM16	NM_022114;NM_199454	Body;Body
cg07922619	chr1	2997742	5.94e-07	3.72e-05	-0.505544	loss of methylation	N_Shore	PRDM16;PRDM16	NM_022114;NM_199454	Body;Body
cg11837181	chr1	3001002	7.84e-05	0.000861013	-0.348468	loss of methylation	S_Shore	PRDM16;PRDM16	NM_022114;NM_199454	Body;Body
cg13460934	chr1	3003690	0.001353	0.00818907	-0.317243	loss of methylation	S_Shelf	PRDM16;PRDM16	NM_022114;NM_199454	Body;Body
cg15818632	chr1	3017794	0.000107551	0.0010972	-0.314697	loss of methylation	OpenSea	PRDM16;PRDM16	NM_022114;NM_199454	Body;Body
cg05641535	chr1	3026154	1.13e-05	0.000206611	-0.365391	loss of methylation	N_Shelf	PRDM16;PRDM16	NM_022114;NM_199454	Body;Body
cg21604357	chr1	3027471	1.13e-05	0.000206611	-0.48862	loss of methylation	N_Shore	PRDM16;PRDM16	NM_022114;NM_199454	Body;Body
cg08876274	chr1	3028230	2.38e-06	7.51e-05	-0.402365	loss of methylation	Island	PRDM16;PRDM16	NM_022114;NM_199454	Body;Body
cg07597386	chr1	3028338	5.94e-07	3.72e-05	-0.450144	loss of methylation	Island	PRDM16;PRDM16	NM_022114;NM_199454	Body;Body
cg24529814	chr1	3028457	8.83e-05	0.000968515	-0.537572	loss of methylation	Island	PRDM16;PRDM16	NM_022114;NM_199454	Body;Body
cg14761019	chr1	3028485	7.13e-06	0.000150259	-0.391459	loss of methylation	Island	PRDM16;PRDM16	NM_022114;NM_199454	Body;Body
cg06773295	chr1	3028577	2.38e-06	7.51e-05	-0.496233	loss of methylation	S_Shore	PRDM16;PRDM16	NM_022114;NM_199454	Body;Body
cg12905252	chr1	3028813	5.94e-07	3.72e-05	-0.523729	loss of methylation	S_Shore	PRDM16;PRDM16	NM_022114;NM_199454	Body;Body
cg27444751	chr1	3029051	0.00166317	0.00966111	-0.344308	loss of methylation	S_Shore	PRDM16;PRDM16	NM_022114;NM_199454	Body;Body
cg22615510	chr1	3032751	0.000146174	0.00139166	-0.300969	loss of methylation	OpenSea	PRDM16;PRDM16	NM_022114;NM_199454	Body;Body
cg05223638	chr1	3036168	5.94e-07	3.72e-05	-0.340161	loss of methylation	N_Shore	PRDM16;PRDM16	NM_022114;NM_199454	Body;Body
cg12473797	chr1	3036358	4.16e-06	0.000105624	-0.310887	loss of methylation	N_Shore	PRDM16;PRDM16	NM_022114;NM_199454	Body;Body
cg07168837	chr1	3037275	1.13e-05	0.000206611	-0.346452	loss of methylation	N_Shore	PRDM16;PRDM16	NM_022114;NM_199454	Body;Body
cg10146008	chr1	3042310	2.67e-05	0.000382729	-0.318087	loss of methylation	S_Shelf	PRDM16;PRDM16	NM_022114;NM_199454	Body;Body
cg12394168	chr1	3047677	0.000194898	0.00174178	-0.303326	loss of methylation	OpenSea	PRDM16;PRDM16	NM_022114;NM_199454	Body;Body
cg12641165	chr1	3051529	0.00025729	0.0021678	-0.322722	loss of methylation	OpenSea	PRDM16;PRDM16	NM_022114;NM_199454	Body;Body
cg04134748	chr1	3052175	5.94e-07	3.72e-05	-0.52152	loss of methylation	OpenSea	PRDM16;PRDM16	NM_022114;NM_199454	Body;Body
cg15121959	chr1	3052866	0.000107551	0.0010972	-0.34665	loss of methylation	N_Shelf	PRDM16;PRDM16	NM_022114;NM_199454	Body;Body
cg13104257	chr1	3055699	2.67e-05	0.000382729	-0.559996	loss of methylation	N_Shore	PRDM16;PRDM16	NM_022114;NM_199454	Body;Body
cg12804677	chr1	3055958	7.84e-05	0.000861013	-0.363845	loss of methylation	N_Shore	PRDM16;PRDM16	NM_022114;NM_199454	Body;Body
cg05035508	chr1	3056640	1.19e-06	5.06e-05	-0.389471	loss of methylation	Island	PRDM16;PRDM16	NM_022114;NM_199454	Body;Body
cg17455155	chr1	3056679	5.94e-07	3.72e-05	-0.512042	loss of methylation	Island	PRDM16;PRDM16	NM_022114;NM_199454	Body;Body
cg06617975	chr1	3056742	5.94e-07	3.72e-05	-0.392432	loss of methylation	Island	PRDM16;PRDM16	NM_022114;NM_199454	Body;Body
cg26545580	chr1	3056755	2.38e-06	7.51e-05	-0.392643	loss of methylation	Island	PRDM16;PRDM16	NM_022114;NM_199454	Body;Body
cg01647724	chr1	3056771	5.94e-07	3.72e-05	-0.450836	loss of methylation	Island	PRDM16;PRDM16	NM_022114;NM_199454	Body;Body
cg24642064	chr1	3056951	5.94e-07	3.72e-05	-0.413353	loss of methylation	S_Shore	PRDM16;PRDM16	NM_022114;NM_199454	Body;Body
cg21299491	chr1	3057366	1.19e-06	5.06e-05	-0.527557	loss of methylation	N_Shore	PRDM16;PRDM16	NM_022114;NM_199454	Body;Body
cg00049709	chr1	3057810	4.16e-06	0.000105624	-0.411588	loss of methylation	N_Shore	PRDM16;PRDM16	NM_022114;NM_199454	Body;Body
cg19866637	chr1	3057893	7.13e-06	0.000150259	-0.430828	loss of methylation	N_Shore	PRDM16;PRDM16	NM_022114;NM_199454	Body;Body
cg03226435	chr1	3058199	2.38e-06	7.51e-05	-0.326554	loss of methylation	N_Shore	PRDM16;PRDM16	NM_022114;NM_199454	Body;Body
cg24968931	chr1	3059051	0.00025729	0.0021678	-0.307701	loss of methylation	Island	PRDM16;PRDM16	NM_022114;NM_199454	Body;Body
cg14516243	chr1	3059109	0.000194898	0.00174178	-0.30628	loss of methylation	Island	PRDM16;PRDM16	NM_022114;NM_199454	Body;Body
cg01047045	chr1	3059267	0.000699376	0.00481408	-0.302366	loss of methylation	Island	PRDM16;PRDM16	NM_022114;NM_199454	Body;Body
cg24045378	chr1	3062497	5.94e-07	3.72e-05	-0.495421	loss of methylation	S_Shelf	PRDM16;PRDM16	NM_022114;NM_199454	Body;Body
cg10442735	chr1	3062633	1.19e-06	5.06e-05	-0.39106	loss of methylation	S_Shelf	PRDM16;PRDM16	NM_022114;NM_199454	Body;Body
cg22009660	chr1	3068360	5.94e-07	3.72e-05	-0.493902	loss of methylation	N_Shelf	PRDM16;PRDM16	NM_022114;NM_199454	Body;Body
cg17511251	chr1	3070737	1.13e-05	0.000206611	-0.345849	loss of methylation	N_Shore	PRDM16;PRDM16	NM_022114;NM_199454	Body;Body
cg23609682	chr1	3070786	4.16e-06	0.000105624	-0.394402	loss of methylation	N_Shore	PRDM16;PRDM16	NM_022114;NM_199454	Body;Body
cg08110058	chr1	3073806	0.000194898	0.00174178	-0.343325	loss of methylation	S_Shore	PRDM16;PRDM16	NM_022114;NM_199454	Body;Body
cg16265140	chr1	3078206	5.94e-07	3.72e-05	-0.400564	loss of methylation	N_Shelf	PRDM16;PRDM16	NM_022114;NM_199454	Body;Body
cg24679453	chr1	3079069	0.00601689	0.0271286	-0.348424	loss of methylation	N_Shore	PRDM16;PRDM16	NM_022114;NM_199454	Body;Body
cg22396632	chr1	3079212	0.00973423	0.039785	-0.343995	loss of methylation	N_Shore	PRDM16;PRDM16	NM_022114;NM_199454	Body;Body
cg16290522	chr1	3080336	1.13e-05	0.000206611	-0.379691	loss of methylation	N_Shore	PRDM16;PRDM16	NM_022114;NM_199454	Body;Body
cg18145414	chr1	3080655	2.67e-05	0.000382729	-0.369902	loss of methylation	N_Shore	PRDM16;PRDM16	NM_022114;NM_199454	Body;Body
cg06182121	chr1	3080723	2.38e-06	7.51e-05	-0.407619	loss of methylation	N_Shore	PRDM16;PRDM16	NM_022114;NM_199454	Body;Body
cg01203812	chr1	3081078	0.000194898	0.00174178	-0.358718	loss of methylation	Island	PRDM16;PRDM16	NM_022114;NM_199454	Body;Body
cg01413848	chr1	3081226	0.000107551	0.0010972	-0.520504	loss of methylation	Island	PRDM16;PRDM16	NM_022114;NM_199454	Body;Body
cg03391389	chr1	3083061	0.00033513	0.00267114	-0.323277	loss of methylation	S_Shore	PRDM16;PRDM16	NM_022114;NM_199454	Body;Body
cg01961086	chr1	3086487	7.3e-05	0.000861013	-0.549341	loss of methylation	OpenSea	PRDM16;PRDM16	NM_022114;NM_199454	Body;Body
cg22796923	chr1	3086509	5.94e-07	3.72e-05	-0.486456	loss of methylation	OpenSea	PRDM16;PRDM16	NM_022114;NM_199454	Body;Body
cg22860172	chr1	3099917	1.78e-05	0.000285122	-0.322561	loss of methylation	N_Shelf	PRDM16;PRDM16	NM_022114;NM_199454	Body;Body
cg27575873	chr1	3101428	2.67e-05	0.000382729	-0.31441	loss of methylation	N_Shore	PRDM16;PRDM16	NM_022114;NM_199454	Body;Body
cg05952379	chr1	3103048	0.000194898	0.00174178	-0.323101	loss of methylation	Island	PRDM16;PRDM16	NM_022114;NM_199454	Body;Body
cg21609526	chr1	3105151	0.00109393	0.00689838	-0.341552	loss of methylation	Island	PRDM16;PRDM16	NM_022114;NM_199454	Body;Body
cg00254258	chr1	3105189	0.00109393	0.00689838	-0.344404	loss of methylation	Island	PRDM16;PRDM16	NM_022114;NM_199454	Body;Body
cg25382214	chr1	3105252	0.000146174	0.00139166	-0.331312	loss of methylation	Island	PRDM16;PRDM16	NM_022114;NM_199454	Body;Body
cg14169886	chr1	3111849	2.38e-06	7.51e-05	-0.390253	loss of methylation	Island	PRDM16;PRDM16	NM_022114;NM_199454	Body;Body
cg10115320	chr1	3115545	2.67e-05	0.000382729	-0.323134	loss of methylation	S_Shelf	PRDM16;PRDM16	NM_022114;NM_199454	Body;Body
cg05804170	chr1	3121514	0.00601689	0.0271286	-0.351807	loss of methylation	OpenSea	PRDM16;PRDM16	NM_022114;NM_199454	Body;Body
cg24873695	chr1	3123054	0.00427291	0.0206333	-0.308145	loss of methylation	OpenSea	PRDM16;PRDM16	NM_022114;NM_199454	Body;Body
cg07576714	chr1	3123338	7.84e-05	0.000861013	-0.337511	loss of methylation	OpenSea	PRDM16;PRDM16	NM_022114;NM_199454	Body;Body
cg17839324	chr1	3123500	1.13e-05	0.000206611	-0.339414	loss of methylation	OpenSea	PRDM16;PRDM16	NM_022114;NM_199454	Body;Body
cg00581154	chr1	3123695	7.84e-05	0.000861013	-0.404896	loss of methylation	OpenSea	PRDM16;PRDM16	NM_022114;NM_199454	Body;Body
cg26913155	chr1	3128175	0.000194898	0.00174178	-0.321753	loss of methylation	OpenSea	PRDM16;PRDM16	NM_022114;NM_199454	Body;Body
cg09119863	chr1	3129238	0.000552014	0.00398032	-0.336974	loss of methylation	OpenSea	PRDM16;PRDM16	NM_022114;NM_199454	Body;Body
cg14561530	chr1	3129958	2.38e-06	7.51e-05	-0.365969	loss of methylation	OpenSea	PRDM16;PRDM16	NM_022114;NM_199454	Body;Body
cg03596113	chr1	3129969	1.19e-06	5.06e-05	-0.475638	loss of methylation	OpenSea	PRDM16;PRDM16	NM_022114;NM_199454	Body;Body
cg04988794	chr1	3130485	4.16e-06	0.000105624	-0.388695	loss of methylation	OpenSea	PRDM16;PRDM16	NM_022114;NM_199454	Body;Body
cg06659980	chr1	3130535	1.13e-05	0.000206611	-0.362403	loss of methylation	OpenSea	PRDM16;PRDM16	NM_022114;NM_199454	Body;Body
cg25372239	chr1	3130550	1.13e-05	0.000206611	-0.486737	loss of methylation	OpenSea	PRDM16;PRDM16	NM_022114;NM_199454	Body;Body
cg15619820	chr1	3133763	2.38e-06	7.51e-05	-0.514893	loss of methylation	OpenSea	PRDM16;PRDM16	NM_022114;NM_199454	Body;Body
cg04022097	chr1	3133811	7.13e-06	0.000150259	-0.379569	loss of methylation	OpenSea	PRDM16;PRDM16	NM_022114;NM_199454	Body;Body
cg22720392	chr1	3133857	4.16e-06	0.000105624	-0.537969	loss of methylation	OpenSea	PRDM16;PRDM16	NM_022114;NM_199454	Body;Body
cg08266202	chr1	3134162	1.13e-05	0.000206611	-0.366267	loss of methylation	OpenSea	PRDM16;PRDM16	NM_022114;NM_199454	Body;Body
cg25153629	chr1	3135375	1.19e-06	5.06e-05	-0.477104	loss of methylation	OpenSea	PRDM16;PRDM16	NM_022114;NM_199454	Body;Body
cg01940181	chr1	3135712	5.94e-07	3.72e-05	-0.503883	loss of methylation	OpenSea	PRDM16;PRDM16	NM_022114;NM_199454	Body;Body
cg16393928	chr1	3135836	4.16e-06	0.000105624	-0.358461	loss of methylation	OpenSea	PRDM16;PRDM16	NM_022114;NM_199454	Body;Body
cg17489690	chr1	3136333	2.38e-06	7.51e-05	-0.540196	loss of methylation	OpenSea	PRDM16;PRDM16	NM_022114;NM_199454	Body;Body
cg26053881	chr1	3136528	0.00033513	0.00267114	-0.315113	loss of methylation	OpenSea	PRDM16;PRDM16	NM_022114;NM_199454	Body;Body
cg15727188	chr1	3139867	0.000528908	0.00398032	-0.509588	loss of methylation	OpenSea	PRDM16;PRDM16	NM_022114;NM_199454	Body;Body
cg04499214	chr1	3140299	0.00025729	0.0021678	-0.351125	loss of methylation	OpenSea	PRDM16;PRDM16	NM_022114;NM_199454	Body;Body
cg23265656	chr1	3140355	5.94e-07	3.72e-05	-0.482975	loss of methylation	OpenSea	PRDM16;PRDM16	NM_022114;NM_199454	Body;Body
cg05712300	chr1	3140709	3.92e-05	0.000508007	-0.438659	loss of methylation	OpenSea	PRDM16;PRDM16	NM_022114;NM_199454	Body;Body
cg19158549	chr1	3140906	2.67e-05	0.000382729	-0.463404	loss of methylation	OpenSea	PRDM16;PRDM16	NM_022114;NM_199454	Body;Body
cg11710123	chr1	3141992	1.19e-06	5.06e-05	-0.510223	loss of methylation	OpenSea	PRDM16;PRDM16	NM_022114;NM_199454	Body;Body
cg25150520	chr1	3142530	7.13e-06	0.000150259	-0.333888	loss of methylation	OpenSea	PRDM16;PRDM16	NM_022114;NM_199454	Body;Body
cg22497969	chr1	3143018	0.000432579	0.00327471	-0.406162	loss of methylation	OpenSea	PRDM16;PRDM16	NM_022114;NM_199454	Body;Body
cg23631759	chr1	3143682	5.94e-07	3.72e-05	-0.42997	loss of methylation	OpenSea	PRDM16;PRDM16	NM_022114;NM_199454	Body;Body
cg06970451	chr1	3143808	5.94e-07	3.72e-05	-0.421198	loss of methylation	OpenSea	PRDM16;PRDM16	NM_022114;NM_199454	Body;Body
cg26864297	chr1	3143965	3.92e-05	0.000508007	-0.338598	loss of methylation	N_Shelf	PRDM16;PRDM16	NM_022114;NM_199454	Body;Body
cg21262776	chr1	3144113	5.94e-07	3.72e-05	-0.486389	loss of methylation	N_Shelf	PRDM16;PRDM16	NM_022114;NM_199454	Body;Body
cg05790380	chr1	3144209	1.13e-05	0.000206611	-0.372308	loss of methylation	N_Shelf	PRDM16;PRDM16	NM_022114;NM_199454	Body;Body
cg22606873	chr1	3144679	1.78e-05	0.000285122	-0.415293	loss of methylation	N_Shelf	PRDM16;PRDM16	NM_022114;NM_199454	Body;Body
cg13152158	chr1	3144710	5.94e-07	3.72e-05	-0.506142	loss of methylation	N_Shelf	PRDM16;PRDM16	NM_022114;NM_199454	Body;Body
cg06099439	chr1	3146905	0.00109393	0.00689838	-0.33828	loss of methylation	N_Shore	PRDM16;PRDM16	NM_022114;NM_199454	Body;Body
cg21786372	chr1	3147622	5.94e-07	3.72e-05	-0.473333	loss of methylation	N_Shore	PRDM16;PRDM16	NM_022114;NM_199454	Body;Body
cg00030466	chr1	3147891	5.94e-07	3.72e-05	-0.558413	loss of methylation	Island	PRDM16;PRDM16	NM_022114;NM_199454	Body;Body
cg24641193	chr1	3147941	1.19e-06	5.06e-05	-0.494841	loss of methylation	Island	PRDM16;PRDM16	NM_022114;NM_199454	Body;Body
cg00895834	chr1	3147966	5.94e-07	3.72e-05	-0.672977	loss of methylation	Island	PRDM16;PRDM16	NM_022114;NM_199454	Body;Body
cg07956247	chr1	3148005	2.38e-06	7.51e-05	-0.500382	loss of methylation	Island	PRDM16;PRDM16	NM_022114;NM_199454	Body;Body
cg14969646	chr1	3148357	7.13e-06	0.000150259	-0.398206	loss of methylation	S_Shore	PRDM16;PRDM16	NM_022114;NM_199454	Body;Body
cg05628625	chr1	3148810	0.000146174	0.00139166	-0.373024	loss of methylation	S_Shore	PRDM16;PRDM16	NM_022114;NM_199454	Body;Body
cg24851370	chr1	3149784	1.19e-06	5.06e-05	-0.53558	loss of methylation	S_Shore	PRDM16;PRDM16	NM_022114;NM_199454	Body;Body
cg00109293	chr1	3149830	1.19e-06	5.06e-05	-0.389945	loss of methylation	S_Shore	PRDM16;PRDM16	NM_022114;NM_199454	Body;Body
cg07974025	chr1	3150935	5.94e-07	3.72e-05	-0.532035	loss of methylation	S_Shelf	PRDM16;PRDM16	NM_022114;NM_199454	Body;Body
cg00663575	chr1	3158029	7.13e-06	0.000150259	-0.336061	loss of methylation	Island	PRDM16;PRDM16	NM_022114;NM_199454	Body;Body
cg08160128	chr1	3158200	7.13e-06	0.000150259	-0.326268	loss of methylation	Island	PRDM16;PRDM16	NM_022114;NM_199454	Body;Body
cg01709189	chr1	3158842	5.94e-07	3.72e-05	-0.481168	loss of methylation	S_Shore	PRDM16;PRDM16	NM_022114;NM_199454	Body;Body
cg24645149	chr1	3159083	5.94e-07	3.72e-05	-0.45549	loss of methylation	S_Shore	PRDM16;PRDM16	NM_022114;NM_199454	Body;Body
cg07832245	chr1	3159568	1.19e-06	5.06e-05	-0.491688	loss of methylation	S_Shore	PRDM16;PRDM16	NM_022114;NM_199454	Body;Body
cg13175786	chr1	3159615	1.13e-05	0.000206611	-0.436908	loss of methylation	S_Shore	PRDM16;PRDM16	NM_022114;NM_199454	Body;Body
cg13867039	chr1	3159645	1.13e-05	0.000206611	-0.544058	loss of methylation	S_Shore	PRDM16;PRDM16	NM_022114;NM_199454	Body;Body
cg23085167	chr1	3160739	4.16e-06	0.000105624	-0.487918	loss of methylation	N_Shelf	PRDM16;PRDM16	NM_022114;NM_199454	Body;Body
cg05791946	chr1	3160851	2.38e-06	7.51e-05	-0.46572	loss of methylation	N_Shelf	PRDM16;PRDM16	NM_022114;NM_199454	Body;Body
cg04876124	chr1	3160911	1.19e-06	5.06e-05	-0.599101	loss of methylation	N_Shelf	PRDM16;PRDM16	NM_022114;NM_199454	Body;Body
cg22730864	chr1	3161448	1.13e-05	0.000206611	-0.475918	loss of methylation	N_Shelf	PRDM16;PRDM16	NM_022114;NM_199454	Body;Body
cg19704073	chr1	3162159	0.000107551	0.0010972	-0.315792	loss of methylation	N_Shore	PRDM16;PRDM16	NM_022114;NM_199454	Body;Body
cg16710099	chr1	3162173	7.84e-05	0.000861013	-0.368161	loss of methylation	N_Shore	PRDM16;PRDM16	NM_022114;NM_199454	Body;Body
cg17104202	chr1	3162404	0.00246594	0.0132688	-0.315133	loss of methylation	N_Shore	PRDM16;PRDM16	NM_022114;NM_199454	Body;Body
cg12800122	chr1	3162454	0.000194898	0.00174178	-0.369768	loss of methylation	N_Shore	PRDM16;PRDM16	NM_022114;NM_199454	Body;Body
cg27229529	chr1	3162676	0.000146174	0.00139166	-0.344552	loss of methylation	N_Shore	PRDM16;PRDM16	NM_022114;NM_199454	Body;Body
cg10952596	chr1	3162922	4.16e-06	0.000105624	-0.391883	loss of methylation	N_Shore	PRDM16;PRDM16	NM_022114;NM_199454	Body;Body
cg13427179	chr1	3163047	1.13e-05	0.000206611	-0.37876	loss of methylation	N_Shore	PRDM16;PRDM16	NM_022114;NM_199454	Body;Body
cg19825974	chr1	3163341	4.16e-06	0.000105624	-0.332849	loss of methylation	N_Shore	PRDM16;PRDM16	NM_022114;NM_199454	Body;Body
cg10201191	chr1	3163472	0.00973423	0.039785	-0.33893	loss of methylation	N_Shore	PRDM16;PRDM16	NM_022114;NM_199454	Body;Body
cg16694785	chr1	3163710	1.19e-06	5.06e-05	-0.433668	loss of methylation	N_Shore	PRDM16;PRDM16	NM_022114;NM_199454	Body;Body
cg04873098	chr1	3165191	1.78e-05	0.000285122	-0.35542	loss of methylation	S_Shore	PRDM16;PRDM16	NM_022114;NM_199454	Body;Body
cg24807850	chr1	3165391	1.13e-05	0.000206611	-0.366614	loss of methylation	S_Shore	PRDM16;PRDM16	NM_022114;NM_199454	Body;Body
cg20165545	chr1	3166599	7.13e-06	0.000150259	-0.313974	loss of methylation	S_Shore	PRDM16;PRDM16	NM_022114;NM_199454	Body;Body
cg06447122	chr1	3181532	1.19e-06	5.06e-05	-0.381809	loss of methylation	N_Shore	PRDM16;PRDM16	NM_022114;NM_199454	Body;Body
cg06354193	chr1	3183072	3.92e-05	0.000508007	-0.359662	loss of methylation	Island	PRDM16;PRDM16	NM_022114;NM_199454	Body;Body
cg18966232	chr1	3183165	5.94e-07	3.72e-05	-0.527596	loss of methylation	Island	PRDM16;PRDM16	NM_022114;NM_199454	Body;Body
cg17861161	chr1	3184434	4.16e-06	0.000105624	-0.373466	loss of methylation	N_Shore	PRDM16;PRDM16	NM_022114;NM_199454	Body;Body
cg11113363	chr1	3184547	1.78e-05	0.000285122	-0.390692	loss of methylation	Island	PRDM16;PRDM16	NM_022114;NM_199454	Body;Body
cg08034916	chr1	3184620	7.13e-06	0.000150259	-0.426467	loss of methylation	Island	PRDM16;PRDM16	NM_022114;NM_199454	Body;Body
cg17220278	chr1	3184704	2.38e-06	7.51e-05	-0.662681	loss of methylation	Island	PRDM16;PRDM16	NM_022114;NM_199454	Body;Body
cg09891226	chr1	3185042	7.13e-06	0.000150259	-0.559385	loss of methylation	S_Shore	PRDM16;PRDM16	NM_022114;NM_199454	Body;Body
cg13434489	chr1	3189088	0.00297695	0.0154535	-0.413974	loss of methylation	OpenSea	PRDM16;PRDM16	NM_022114;NM_199454	Body;Body
cg09032732	chr1	3195414	5.94e-07	3.72e-05	-0.48219	loss of methylation	Island	PRDM16;PRDM16	NM_022114;NM_199454	Body;Body
cg02067098	chr1	3195570	5.94e-07	3.72e-05	-0.523792	loss of methylation	Island	PRDM16;PRDM16	NM_022114;NM_199454	Body;Body
cg13789673	chr1	3195765	5.94e-07	3.72e-05	-0.42532	loss of methylation	Island	PRDM16;PRDM16	NM_022114;NM_199454	Body;Body
cg24256745	chr1	3196029	4.16e-06	0.000105624	-0.351783	loss of methylation	Island	PRDM16;PRDM16	NM_022114;NM_199454	Body;Body
cg00701856	chr1	3196042	2.38e-06	7.51e-05	-0.432833	loss of methylation	Island	PRDM16;PRDM16	NM_022114;NM_199454	Body;Body
cg07212761	chr1	3199650	0.000146174	0.00139166	-0.452933	loss of methylation	S_Shelf	PRDM16;PRDM16	NM_022114;NM_199454	Body;Body
cg01196079	chr1	3201858	5.94e-07	3.72e-05	-0.35188	loss of methylation	N_Shore	PRDM16;PRDM16	NM_022114;NM_199454	Body;Body
cg17421241	chr1	3201953	5.94e-07	3.72e-05	-0.408006	loss of methylation	N_Shore	PRDM16;PRDM16	NM_022114;NM_199454	Body;Body
cg02300576	chr1	3207371	0.000194898	0.00174178	-0.38157	loss of methylation	S_Shelf	PRDM16;PRDM16	NM_022114;NM_199454	Body;Body
cg21682432	chr1	3207419	1.13e-05	0.000206611	-0.482518	loss of methylation	S_Shelf	PRDM16;PRDM16	NM_022114;NM_199454	Body;Body
cg11250802	chr1	3207502	7.13e-06	0.000150259	-0.467614	loss of methylation	S_Shelf	PRDM16;PRDM16	NM_022114;NM_199454	Body;Body
cg15823330	chr1	3207539	7.84e-05	0.000861013	-0.437371	loss of methylation	S_Shelf	PRDM16;PRDM16	NM_022114;NM_199454	Body;Body
cg21160149	chr1	3208865	5.94e-07	3.72e-05	-0.488967	loss of methylation	OpenSea	PRDM16;PRDM16	NM_022114;NM_199454	Body;Body
cg16011907	chr1	3209104	5.59e-05	0.000664657	-0.324934	loss of methylation	OpenSea	PRDM16;PRDM16	NM_022114;NM_199454	Body;Body
cg10328768	chr1	3210325	5.59e-05	0.000664657	-0.483135	loss of methylation	OpenSea	PRDM16;PRDM16	NM_022114;NM_199454	Body;Body
cg11157172	chr1	3210417	7.84e-05	0.000861013	-0.548898	loss of methylation	OpenSea	PRDM16;PRDM16	NM_022114;NM_199454	Body;Body
cg24298696	chr1	3210424	1.78e-05	0.000285122	-0.454095	loss of methylation	OpenSea	PRDM16;PRDM16	NM_022114;NM_199454	Body;Body
cg19244263	chr1	3213668	1.13e-05	0.000206611	-0.371488	loss of methylation	OpenSea	PRDM16;PRDM16	NM_022114;NM_199454	Body;Body
cg20462242	chr1	3227744	2.38e-06	7.51e-05	-0.502685	loss of methylation	OpenSea	PRDM16;PRDM16	NM_022114;NM_199454	Body;Body
cg16546658	chr1	3229075	0.000107551	0.0010972	-0.393363	loss of methylation	OpenSea	PRDM16;PRDM16	NM_022114;NM_199454	Body;Body
cg01793374	chr1	3234007	0.00025729	0.0021678	-0.370769	loss of methylation	OpenSea	PRDM16;PRDM16	NM_022114;NM_199454	Body;Body
cg04882365	chr1	3234186	0.00033513	0.00267114	-0.315731	loss of methylation	OpenSea	PRDM16;PRDM16	NM_022114;NM_199454	Body;Body
cg06703375	chr1	3234198	0.000107551	0.0010972	-0.353786	loss of methylation	OpenSea	PRDM16;PRDM16	NM_022114;NM_199454	Body;Body
cg07797660	chr1	3239139	5.94e-07	3.72e-05	-0.344642	loss of methylation	N_Shore	PRDM16;PRDM16	NM_022114;NM_199454	Body;Body
cg13689309	chr1	3243556	1.19e-06	5.06e-05	-0.397658	loss of methylation	S_Shelf	PRDM16;PRDM16	NM_022114;NM_199454	Body;Body
cg14216672	chr1	3265923	5.94e-07	3.72e-05	-0.503611	loss of methylation	OpenSea	PRDM16;PRDM16	NM_022114;NM_199454	Body;Body
cg15519786	chr1	3266440	1.19e-06	5.06e-05	-0.337853	loss of methylation	OpenSea	PRDM16;PRDM16	NM_022114;NM_199454	Body;Body
cg06060874	chr1	3269315	2.67e-05	0.000382729	-0.37743	loss of methylation	OpenSea	PRDM16;PRDM16	NM_022114;NM_199454	Body;Body
cg01101873	chr1	3269478	0.000194898	0.00174178	-0.339355	loss of methylation	OpenSea	PRDM16;PRDM16	NM_022114;NM_199454	Body;Body
cg06211525	chr1	3272131	1.19e-06	5.06e-05	-0.473669	loss of methylation	N_Shelf	PRDM16;PRDM16	NM_022114;NM_199454	Body;Body
cg06970772	chr1	3272662	5.94e-07	3.72e-05	-0.417759	loss of methylation	N_Shelf	PRDM16;PRDM16	NM_022114;NM_199454	Body;Body
cg13209113	chr1	3272732	1.19e-06	5.06e-05	-0.504327	loss of methylation	N_Shelf	PRDM16;PRDM16	NM_022114;NM_199454	Body;Body
cg00353844	chr1	3275283	7.84e-05	0.000861013	-0.351035	loss of methylation	Island	PRDM16;PRDM16	NM_022114;NM_199454	Body;Body
cg27588093	chr1	3276413	4.16e-06	0.000105624	-0.416079	loss of methylation	S_Shore	PRDM16;PRDM16	NM_022114;NM_199454	Body;Body
cg06911744	chr1	3276507	7.13e-06	0.000150259	-0.648465	loss of methylation	S_Shore	PRDM16;PRDM16	NM_022114;NM_199454	Body;Body
cg26000536	chr1	3276535	4.16e-06	0.000105624	-0.47736	loss of methylation	S_Shore	PRDM16;PRDM16	NM_022114;NM_199454	Body;Body
cg07479843	chr1	3276687	0.00203039	0.0113428	-0.303774	loss of methylation	S_Shore	PRDM16;PRDM16	NM_022114;NM_199454	Body;Body
cg12593511	chr1	3276753	2.67e-05	0.000382729	-0.612718	loss of methylation	S_Shore	PRDM16;PRDM16	NM_022114;NM_199454	Body;Body
cg25849029	chr1	3276786	5.59e-05	0.000664657	-0.484329	loss of methylation	S_Shore	PRDM16;PRDM16	NM_022114;NM_199454	Body;Body
cg01602345	chr1	3277525	5.94e-07	3.72e-05	-0.606405	loss of methylation	S_Shelf	PRDM16;PRDM16	NM_022114;NM_199454	Body;Body
cg21167817	chr1	3277557	5.94e-07	3.72e-05	-0.654186	loss of methylation	S_Shelf	PRDM16;PRDM16	NM_022114;NM_199454	Body;Body
cg01071314	chr1	3277623	5.94e-07	3.72e-05	-0.632263	loss of methylation	S_Shelf	PRDM16;PRDM16	NM_022114;NM_199454	Body;Body
cg16002887	chr1	3280682	1.13e-05	0.000206611	-0.390019	loss of methylation	OpenSea	PRDM16;PRDM16	NM_022114;NM_199454	Body;Body
cg21848088	chr1	3280988	7.13e-06	0.000150259	-0.403611	loss of methylation	OpenSea	PRDM16;PRDM16	NM_022114;NM_199454	Body;Body
cg03337482	chr1	3282449	5.94e-07	3.72e-05	-0.431147	loss of methylation	OpenSea	PRDM16;PRDM16	NM_022114;NM_199454	Body;Body
cg03126058	chr1	3282757	5.94e-07	3.72e-05	-0.511781	loss of methylation	OpenSea	PRDM16;PRDM16	NM_022114;NM_199454	Body;Body
cg16686396	chr1	3282870	5.94e-07	3.72e-05	-0.385674	loss of methylation	OpenSea	PRDM16;PRDM16	NM_022114;NM_199454	Body;Body
cg08831401	chr1	3283488	1.19e-06	5.06e-05	-0.46485	loss of methylation	OpenSea	PRDM16;PRDM16	NM_022114;NM_199454	Body;Body
cg10557907	chr1	3286322	3.92e-05	0.000508007	-0.361382	loss of methylation	OpenSea	PRDM16;PRDM16	NM_022114;NM_199454	Body;Body
cg01713250	chr1	3289915	2.38e-06	7.51e-05	-0.374444	loss of methylation	OpenSea	PRDM16;PRDM16	NM_022114;NM_199454	Body;Body
cg22862319	chr1	3289994	4.16e-06	0.000105624	-0.34636	loss of methylation	OpenSea	PRDM16;PRDM16	NM_022114;NM_199454	Body;Body
cg16904580	chr1	3294385	0.000107551	0.0010972	-0.342719	loss of methylation	OpenSea	PRDM16;PRDM16	NM_022114;NM_199454	Body;Body
cg26537941	chr1	3297162	4.16e-06	0.000105624	-0.356115	loss of methylation	OpenSea	PRDM16;PRDM16	NM_022114;NM_199454	Body;Body
cg02484476	chr1	3301446	5.94e-07	3.72e-05	-0.317572	loss of methylation	OpenSea	PRDM16;PRDM16	NM_022114;NM_199454	Body;Body
cg01079872	chr1	3302477	7.84e-05	0.000861013	-0.302808	loss of methylation	OpenSea	PRDM16;PRDM16	NM_022114;NM_199454	Body;Body
cg12034510	chr1	3303347	0.000107551	0.0010972	-0.312443	loss of methylation	N_Shelf	PRDM16;PRDM16	NM_022114;NM_199454	Body;Body
cg15385853	chr1	3304131	1.78e-05	0.000285122	-0.441994	loss of methylation	N_Shelf	PRDM16;PRDM16	NM_022114;NM_199454	Body;Body
cg24878051	chr1	3305115	5.59e-05	0.000664657	-0.423993	loss of methylation	N_Shore	PRDM16;PRDM16	NM_022114;NM_199454	Body;Body
cg15059176	chr1	3306447	1.78e-05	0.000285122	-0.367894	loss of methylation	N_Shore	PRDM16;PRDM16	NM_022114;NM_199454	Body;Body
cg00087546	chr1	3308286	1.78e-05	0.000285122	-0.393257	loss of methylation	N_Shore	PRDM16;PRDM16	NM_022114;NM_199454	Body;Body
cg10956857	chr1	3308549	0.000146174	0.00139166	-0.421871	loss of methylation	N_Shore	PRDM16;PRDM16	NM_022114;NM_199454	Body;Body
cg10573643	chr1	3308568	3.92e-05	0.000508007	-0.357423	loss of methylation	N_Shore	PRDM16;PRDM16	NM_022114;NM_199454	Body;Body
cg01783650	chr1	3310911	7.13e-06	0.000150259	-0.331844	loss of methylation	Island	PRDM16;PRDM16	NM_022114;NM_199454	Body;Body
cg10519004	chr1	3314443	1.13e-05	0.000206611	-0.470304	loss of methylation	S_Shelf	PRDM16;PRDM16	NM_022114;NM_199454	Body;Body
cg07112867	chr1	3315163	1.19e-06	5.06e-05	-0.432268	loss of methylation	OpenSea	PRDM16;PRDM16	NM_022114;NM_199454	Body;Body
cg00401797	chr1	3315193	5.94e-07	3.72e-05	-0.560555	loss of methylation	OpenSea	PRDM16;PRDM16	NM_022114;NM_199454	Body;Body
cg25362585	chr1	3320431	5.94e-07	3.72e-05	-0.530754	loss of methylation	N_Shore	PRDM16;PRDM16	NM_022114;NM_199454	Body;Body
cg05968369	chr1	3320446	5.94e-07	3.72e-05	-0.496335	loss of methylation	N_Shore	PRDM16;PRDM16	NM_022114;NM_199454	Body;Body
cg17438636	chr1	3320665	5.94e-07	3.72e-05	-0.471213	loss of methylation	N_Shore	PRDM16;PRDM16	NM_022114;NM_199454	Body;Body
cg01065697	chr1	3320738	7.13e-06	0.000150259	-0.360968	loss of methylation	N_Shore	PRDM16;PRDM16	NM_022114;NM_199454	Body;Body
cg24663541	chr1	3320854	5.94e-07	3.72e-05	-0.569097	loss of methylation	N_Shore	PRDM16;PRDM16	NM_022114;NM_199454	Body;Body
cg25052274	chr1	3321139	5.94e-07	3.72e-05	-0.436129	loss of methylation	N_Shore	PRDM16;PRDM16	NM_022114;NM_199454	Body;Body
cg00761129	chr1	3321869	1.78e-05	0.000285122	-0.489349	loss of methylation	Island	PRDM16;PRDM16	NM_022114;NM_199454	Body;Body
cg10504805	chr1	3322222	3.92e-05	0.000508007	-0.359788	loss of methylation	Island	PRDM16;PRDM16	NM_022114;NM_199454	Body;Body
cg26017484	chr1	3322309	2.38e-06	7.51e-05	-0.438979	loss of methylation	Island	PRDM16;PRDM16	NM_022114;NM_199454	Body;Body
cg15644970	chr1	3322363	3.92e-05	0.000508007	-0.461314	loss of methylation	S_Shore	PRDM16;PRDM16	NM_022114;NM_199454	Body;Body
cg13242468	chr1	3323806	5.94e-07	3.72e-05	-0.53432	loss of methylation	S_Shore	PRDM16;PRDM16	NM_022114;NM_199454	Body;Body
cg00790672	chr1	3324671	5.94e-07	3.72e-05	-0.427393	loss of methylation	N_Shelf	PRDM16;PRDM16	NM_022114;NM_199454	Body;Body
cg04974499	chr1	3326008	5.94e-07	3.72e-05	-0.357213	loss of methylation	N_Shore	PRDM16;PRDM16	NM_022114;NM_199454	Body;Body
cg00624908	chr1	3327395	0.000107551	0.0010972	-0.358778	loss of methylation	N_Shore	PRDM16;PRDM16	NM_022114;NM_199454	Body;Body
cg04423188	chr1	3328023	5.94e-07	3.72e-05	-0.552861	loss of methylation	Island	PRDM16;PRDM16	NM_022114;NM_199454	Body;Body
cg24395386	chr1	3328593	5.94e-07	3.72e-05	-0.479214	loss of methylation	Island	PRDM16;PRDM16	NM_022114;NM_199454	Body;Body
cg25480121	chr1	3328879	3.92e-05	0.000508007	-0.336696	loss of methylation	Island	PRDM16;PRDM16	NM_022114;NM_199454	Body;Body
cg08947445	chr1	3328996	1.13e-05	0.000206611	-0.343616	loss of methylation	Island	PRDM16;PRDM16	NM_022114;NM_199454	Body;Body
cg17137218	chr1	3331278	0.000432579	0.00327471	-0.331605	loss of methylation	Island	PRDM16;PRDM16	NM_022114;NM_199454	Body;Body
cg10588310	chr1	3332000	0.000107551	0.0010972	-0.378293	loss of methylation	Island	PRDM16;PRDM16	NM_022114;NM_199454	Body;Body
cg14841011	chr1	3332125	1.78e-05	0.000285122	-0.309594	loss of methylation	Island	PRDM16;PRDM16	NM_022114;NM_199454	Body;Body
cg08007925	chr1	3332160	5.94e-07	3.72e-05	-0.422912	loss of methylation	Island	PRDM16;PRDM16	NM_022114;NM_199454	Body;Body
cg14171460	chr1	3332188	5.94e-07	3.72e-05	-0.479536	loss of methylation	Island	PRDM16;PRDM16	NM_022114;NM_199454	Body;Body
cg18396811	chr1	3332264	5.94e-07	3.72e-05	-0.366742	loss of methylation	S_Shore	PRDM16;PRDM16	NM_022114;NM_199454	Body;Body
cg17412901	chr1	3332705	0.00246594	0.0132688	-0.345707	loss of methylation	S_Shore	PRDM16;PRDM16	NM_022114;NM_199454	Body;Body
cg01932308	chr1	3337800	0.000194898	0.00174178	-0.388676	loss of methylation	OpenSea	PRDM16;PRDM16	NM_022114;NM_199454	Body;Body
cg10248231	chr1	3339870	0.00246594	0.0132688	-0.302493	loss of methylation	N_Shelf	PRDM16;PRDM16	NM_022114;NM_199454	Body;Body
cg13299984	chr1	3341944	5.94e-07	3.72e-05	-0.370532	loss of methylation	N_Shore	PRDM16;PRDM16	NM_022114;NM_199454	Body;Body
cg20387569	chr1	3342307	3.92e-05	0.000508007	-0.380305	loss of methylation	Island	PRDM16;PRDM16	NM_022114;NM_199454	Body;Body
cg24680497	chr1	3343694	1.19e-06	5.06e-05	-0.35877	loss of methylation	S_Shore	PRDM16;PRDM16	NM_022114;NM_199454	Body;Body
cg20798164	chr1	3347577	0.000432579	0.00327471	-0.331263	loss of methylation	N_Shelf	PRDM16;PRDM16	NM_022114;NM_199454	Body;Body
cg04483711	chr1	3347994	1.13e-05	0.000206611	-0.391313	loss of methylation	N_Shelf	PRDM16;PRDM16	NM_022114;NM_199454	Body;Body
cg09867208	chr1	3351390	7.84e-05	0.000861013	-0.325871	loss of methylation	Island	PRDM16;PRDM16	NM_199454;NM_022114	3'UTR;3'UTR
cg06313241	chr1	3351504	7.84e-05	0.000861013	-0.4025	loss of methylation	Island	PRDM16;PRDM16	NM_199454;NM_022114	3'UTR;3'UTR
cg01773689	chr1	3351615	0.00025729	0.0021678	-0.453578	loss of methylation	Island	PRDM16;PRDM16	NM_199454;NM_022114	3'UTR;3'UTR
cg08865559	chr1	3352257	2.38e-06	7.51e-05	-0.443937	loss of methylation	S_Shore	PRDM16;PRDM16	NM_199454;NM_022114	3'UTR;3'UTR
cg01062116	chr1	3352435	5.94e-07	3.72e-05	-0.500319	loss of methylation	S_Shore	PRDM16;PRDM16	NM_199454;NM_022114	3'UTR;3'UTR
cg23022057	chr1	3352544	5.94e-07	3.72e-05	-0.484355	loss of methylation	S_Shore	PRDM16;PRDM16	NM_199454;NM_022114	3'UTR;3'UTR
cg09853936	chr1	3388196	4.16e-06	0.000105624	-0.310503	loss of methylation	OpenSea	ARHGEF16	NM_014448	Body
cg17741539	chr1	3394478	5.94e-07	3.72e-05	-0.399283	loss of methylation	N_Shore	ARHGEF16	NM_014448	Body
cg16104263	chr1	3394709	2.38e-06	7.51e-05	-0.457142	loss of methylation	Island	ARHGEF16	NM_014448	Body
cg13989010	chr1	3418656	7.13e-06	0.000150259	-0.464673	loss of methylation	OpenSea	MEGF6	NM_001409	Body
cg21870645	chr1	3431414	1.19e-06	5.06e-05	-0.311381	loss of methylation	S_Shelf	MEGF6	NM_001409	Body
cg12468315	chr1	3452713	0.000107551	0.0010972	-0.319128	loss of methylation	OpenSea	MEGF6	NM_001409	Body
cg20263392	chr1	3462550	1.78e-05	0.000285122	-0.304839	loss of methylation	S_Shelf	MEGF6	NM_001409	Body
cg08425229	chr1	3470175	5.94e-07	3.72e-05	-0.344519	loss of methylation	OpenSea	MEGF6	NM_001409	Body
cg11224946	chr1	3487867	4.16e-06	0.000105624	-0.36455	loss of methylation	OpenSea	MEGF6	NM_001409	Body
cg20277126	chr1	3507151	5.59e-05	0.000664657	-0.327633	loss of methylation	OpenSea	MEGF6	NM_001409	Body
cg09140232	chr1	3530322	1.19e-06	5.06e-05	-0.386226	loss of methylation	S_Shore
cg06762750	chr1	3534422	7.13e-06	0.000150259	-0.433873	loss of methylation	OpenSea
cg16563938	chr1	3555442	0.00025729	0.0021678	-0.304297	loss of methylation	N_Shore	WDR8	NM_017818	Body
cg17103467	chr1	3559568	5.94e-07	3.72e-05	-0.433847	loss of methylation	N_Shore	WDR8	NM_017818	Body
cg21386795	chr1	3559630	1.19e-06	5.06e-05	-0.556194	loss of methylation	N_Shore	WDR8	NM_017818	Body
cg02276822	chr1	3559697	1.19e-06	5.06e-05	-0.525248	loss of methylation	N_Shore	WDR8	NM_017818	Body
cg23802150	chr1	3559889	1.13e-05	0.000206611	-0.546028	loss of methylation	N_Shore	WDR8	NM_017818	Body
cg13460118	chr1	3559966	2.38e-06	7.51e-05	-0.465466	loss of methylation	Island	WDR8	NM_017818	Body
cg15925527	chr1	3560107	0.00470625	0.0226955	-0.343307	loss of methylation	Island	WDR8	NM_017818	Body
cg11226808	chr1	3581320	5.94e-07	3.72e-05	-0.426749	loss of methylation	OpenSea	TP73	NM_005427	5'UTR
cg04600984	chr1	3589862	4.16e-06	0.000105624	-0.36433	loss of methylation	OpenSea	TP73	NM_005427	5'UTR
cg18279180	chr1	3614190	4.16e-06	0.000105624	-0.325998	loss of methylation	OpenSea	TP73;TP73;TP73;TP73	NM_001126240;NM_005427;NM_001126242;NM_001126241	Body;Body;Body;Body
cg14666108	chr1	3614578	2.67e-05	0.000382729	-0.373879	loss of methylation	OpenSea	TP73;TP73;TP73;TP73	NM_001126240;NM_005427;NM_001126242;NM_001126241	Body;Body;Body;Body
cg19519630	chr1	3617886	5.94e-07	3.72e-05	-0.426961	loss of methylation	OpenSea	TP73;TP73;TP73;TP73	NM_001126240;NM_005427;NM_001126242;NM_001126241	Body;Body;Body;Body
cg06996273	chr1	3620729	0.000432579	0.00327471	-0.321547	loss of methylation	N_Shelf	TP73;TP73;TP73;TP73	NM_001126240;NM_005427;NM_001126242;NM_001126241	Body;Body;Body;Body
cg04562683	chr1	3638722	1.19e-06	5.06e-05	-0.510738	loss of methylation	S_Shelf	TP73;TP73;TP73;TP73	NM_001126240;NM_005427;NM_001126242;NM_001126241	Body;Body;Body;Body
cg27564766	chr1	3639994	0.000146174	0.00139166	-0.322946	loss of methylation	OpenSea	TP73;TP73;TP73;TP73	NM_001126240;NM_005427;NM_001126242;NM_001126241	Body;Body;Body;Body
cg07145709	chr1	3667876	4.16e-06	0.000105624	-0.347596	loss of methylation	S_Shelf	CCDC27	NM_152492	TSS1500
cg22942897	chr1	3680345	5.94e-07	3.72e-05	-0.401644	loss of methylation	OpenSea	CCDC27	NM_152492	Body
cg00788699	chr1	3680420	4.16e-06	0.000105624	-0.363984	loss of methylation	OpenSea	CCDC27	NM_152492	Body
cg07572028	chr1	3695198	1.19e-06	5.06e-05	-0.385042	loss of methylation	OpenSea
cg00032643	chr1	3700680	2.67e-05	0.000382729	-0.369786	loss of methylation	N_Shelf	LRRC47	NM_020710	Body
cg12551983	chr1	3720588	1.19e-06	5.06e-05	-0.487542	loss of methylation	OpenSea
cg01934638	chr1	3720744	5.94e-07	3.72e-05	-0.700074	loss of methylation	OpenSea
cg15073914	chr1	3733090	7.13e-06	0.000150259	-0.33012	loss of methylation	S_Shore	KIAA0562	NM_014704	Body
cg20313677	chr1	3738610	0.00033513	0.00267114	-0.338072	loss of methylation	OpenSea	KIAA0562	NM_014704	Body
cg22157494	chr1	3774827	7.84e-05	0.000861013	-0.304099	loss of methylation	N_Shore	KIAA0562;DFFB	NM_014704;NM_004402	TSS1500;Body
cg24674024	chr1	3812177	3.92e-05	0.000508007	-0.354471	loss of methylation	S_Shelf	C1orf174	NM_207356	Body
cg13946191	chr1	3823656	5.59e-05	0.000664657	-0.30179	loss of methylation	N_Shore	LOC100133612	NR_024455	Body
cg13560072	chr1	3823704	5.94e-07	3.72e-05	-0.461809	loss of methylation	N_Shore	LOC100133612	NR_024455	Body
cg26248091	chr1	3824232	3.92e-05	0.000508007	-0.338811	loss of methylation	Island	LOC100133612	NR_024455	Body
cg24143374	chr1	3824378	7.84e-05	0.000861013	-0.328126	loss of methylation	Island	LOC100133612	NR_024455	Body
cg16162536	chr1	3824447	3.92e-05	0.000508007	-0.381616	loss of methylation	Island	LOC100133612	NR_024455	Body
cg12279968	chr1	3826425	5.94e-07	3.72e-05	-0.601076	loss of methylation	S_Shore	LOC100133612	NR_024455	Body
cg26160564	chr1	3826643	7.13e-06	0.000150259	-0.431891	loss of methylation	S_Shelf	LOC100133612	NR_024455	Body
cg22344254	chr1	3826803	5.94e-07	3.72e-05	-0.45871	loss of methylation	S_Shelf	LOC100133612	NR_024455	Body
cg09362969	chr1	3827065	1.19e-06	5.06e-05	-0.457567	loss of methylation	S_Shelf	LOC100133612	NR_024455	Body
cg08465307	chr1	3827081	2.38e-06	7.51e-05	-0.610615	loss of methylation	S_Shelf	LOC100133612	NR_024455	Body
cg25468905	chr1	4000125	1.78e-05	0.000285122	-0.345399	loss of methylation	OpenSea
cg00647233	chr1	4000154	4.16e-06	0.000105624	-0.403201	loss of methylation	OpenSea
cg20011075	chr1	4008090	0.00203039	0.0113428	-0.31581	loss of methylation	OpenSea
cg08847614	chr1	4079006	5.94e-07	3.72e-05	-0.474597	loss of methylation	OpenSea
cg03426423	chr1	4079195	5.94e-07	3.72e-05	-0.375539	loss of methylation	OpenSea
cg18288558	chr1	4079286	4.16e-06	0.000105624	-0.3995	loss of methylation	OpenSea
cg13443938	chr1	4087214	1.13e-05	0.000206611	-0.32926	loss of methylation	OpenSea
cg23098803	chr1	4192931	5.59e-05	0.000664657	-0.301871	loss of methylation	Island
cg15022359	chr1	4193126	2.38e-06	7.51e-05	-0.333154	loss of methylation	Island
cg13224197	chr1	4193192	2.38e-06	7.51e-05	-0.399933	loss of methylation	Island
cg04902529	chr1	4193806	2.67e-05	0.000382729	-0.354758	loss of methylation	S_Shore
cg27165836	chr1	4193882	5.94e-07	3.72e-05	-0.378296	loss of methylation	S_Shore
cg18213443	chr1	4221388	0.000107551	0.0010972	-0.301265	loss of methylation	Island
cg22016671	chr1	4221401	0.00033513	0.00267114	-0.328208	loss of methylation	Island
cg10622019	chr1	4221485	0.000432579	0.00327471	-0.368036	loss of methylation	Island
cg07425646	chr1	4221616	0.011335	0.0449096	-0.393045	loss of methylation	Island
cg03972745	chr1	4222311	5.94e-07	3.72e-05	-0.409491	loss of methylation	S_Shore
cg23930133	chr1	4231220	4.16e-06	0.000105624	-0.466138	loss of methylation	OpenSea
cg08633745	chr1	4471758	7.84e-05	0.000861013	-0.350887	loss of methylation	OpenSea	LOC284661	NR_027088	TSS1500
cg16386806	chr1	4730728	2.38e-06	7.51e-05	-0.461905	loss of methylation	S_Shelf	AJAP1;AJAP1	NM_018836;NM_001042478	Body;Body
cg12631713	chr1	4771985	5.94e-07	3.72e-05	-0.318695	loss of methylation	Island	AJAP1;AJAP1	NM_018836;NM_001042478	Body;Body
cg24350011	chr1	4795114	0.000107551	0.0010972	-0.391808	loss of methylation	OpenSea	AJAP1;AJAP1	NM_018836;NM_001042478	Body;Body
cg17443753	chr1	5180057	2.67e-05	0.000382729	-0.311691	loss of methylation	OpenSea
cg24305579	chr1	5356578	5.94e-07	3.72e-05	-0.351742	loss of methylation	OpenSea
cg12688521	chr1	5772057	7.13e-06	0.000150259	-0.37746	loss of methylation	Island
cg14605441	chr1	5772275	1.78e-05	0.000285122	-0.421977	loss of methylation	Island
cg11681366	chr1	5772385	7.13e-06	0.000150259	-0.383009	loss of methylation	Island
cg19265131	chr1	5812013	7.13e-06	0.000150259	-0.379244	loss of methylation	OpenSea
cg22012759	chr1	5816986	5.94e-07	3.72e-05	-0.319176	loss of methylation	OpenSea
cg24883265	chr1	5917845	0.00109393	0.00689838	-0.308142	loss of methylation	OpenSea
cg00000957	chr1	5937253	5.94e-07	3.72e-05	-0.394033	loss of methylation	Island	NPHP4	NM_015102	Body
cg09259053	chr1	5937283	5.94e-07	3.72e-05	-0.380198	loss of methylation	Island	NPHP4	NM_015102	Body
cg13859739	chr1	5937378	5.94e-07	3.72e-05	-0.310513	loss of methylation	Island	NPHP4	NM_015102	Body
cg14260998	chr1	5940474	1.19e-06	5.06e-05	-0.321478	loss of methylation	S_Shelf	NPHP4	NM_015102	Body
cg17750254	chr1	5946373	2.38e-06	7.51e-05	-0.417806	loss of methylation	OpenSea	NPHP4	NM_015102	Body
cg16258229	chr1	5956985	7.84e-05	0.000861013	-0.368596	loss of methylation	OpenSea	NPHP4	NM_015102	Body
cg11798758	chr1	5957004	3.92e-05	0.000508007	-0.466757	loss of methylation	OpenSea	NPHP4	NM_015102	Body
cg06173758	chr1	5957461	1.13e-05	0.000206611	-0.430388	loss of methylation	OpenSea	NPHP4	NM_015102	Body
cg06616755	chr1	5957659	2.38e-06	7.51e-05	-0.4278	loss of methylation	OpenSea	NPHP4	NM_015102	Body
cg14071324	chr1	5998570	1.19e-06	5.06e-05	-0.511622	loss of methylation	OpenSea	NPHP4	NM_015102	Body
cg21470600	chr1	6040824	4.16e-06	0.000105624	-0.405855	loss of methylation	OpenSea	NPHP4	NM_015102	Body
cg03026397	chr1	6050328	2.67e-05	0.000382729	-0.517308	loss of methylation	N_Shore	NPHP4	NM_015102	5'UTR
cg03895593	chr1	6064094	3.92e-05	0.000508007	-0.308638	loss of methylation	OpenSea
cg11740026	chr1	6093770	5.94e-07	3.72e-05	-0.40987	loss of methylation	OpenSea	KCNAB2;KCNAB2	NM_003636;NM_172130	5'UTR;5'UTR
cg00043790	chr1	6093972	4.16e-06	0.000105624	-0.32174	loss of methylation	OpenSea	KCNAB2;KCNAB2	NM_003636;NM_172130	5'UTR;5'UTR
cg19734433	chr1	6094261	5.94e-07	3.72e-05	-0.432669	loss of methylation	OpenSea	KCNAB2;KCNAB2	NM_003636;NM_172130	5'UTR;5'UTR
cg24730892	chr1	6094993	1.13e-05	0.000206611	-0.487298	loss of methylation	OpenSea	KCNAB2;KCNAB2	NM_003636;NM_172130	5'UTR;5'UTR
cg24591969	chr1	6105859	5.59e-05	0.000664657	-0.391082	loss of methylation	OpenSea	KCNAB2;KCNAB2	NM_003636;NM_172130	Body;Body
cg16400756	chr1	6105939	5.94e-07	3.72e-05	-0.401868	loss of methylation	OpenSea	KCNAB2;KCNAB2	NM_003636;NM_172130	Body;Body
cg27298072	chr1	6105944	1.19e-06	5.06e-05	-0.332919	loss of methylation	OpenSea	KCNAB2;KCNAB2	NM_003636;NM_172130	Body;Body
cg00813560	chr1	6106358	5.94e-07	3.72e-05	-0.467889	loss of methylation	OpenSea	KCNAB2;KCNAB2	NM_003636;NM_172130	Body;Body
cg15731035	chr1	6106539	5.94e-07	3.72e-05	-0.461746	loss of methylation	OpenSea	KCNAB2;KCNAB2	NM_003636;NM_172130	Body;Body
cg05372828	chr1	6111632	2.67e-05	0.000382729	-0.345943	loss of methylation	Island	KCNAB2;KCNAB2	NM_003636;NM_172130	Body;Body
cg02630629	chr1	6111671	5.94e-07	3.72e-05	-0.340114	loss of methylation	Island	KCNAB2;KCNAB2	NM_003636;NM_172130	Body;Body
cg17499212	chr1	6140589	4.16e-06	0.000105624	-0.354134	loss of methylation	OpenSea	KCNAB2;KCNAB2	NM_003636;NM_172130	Body;Body
cg24545495	chr1	6149049	0.000146174	0.00139166	-0.370664	loss of methylation	OpenSea	KCNAB2;KCNAB2	NM_003636;NM_172130	Body;Body
cg09667775	chr1	6170013	0.001353	0.00818907	-0.344082	loss of methylation	OpenSea	CHD5	NM_015557	Body
cg05781512	chr1	6171680	0.00033513	0.00267114	-0.302102	loss of methylation	OpenSea	CHD5	NM_015557	Body
cg20773915	chr1	6171788	7.13e-06	0.000150259	-0.508233	loss of methylation	OpenSea	CHD5	NM_015557	Body
cg17927613	chr1	6187633	2.38e-06	7.51e-05	-0.429132	loss of methylation	N_Shore	CHD5	NM_015557	Body
cg11069824	chr1	6205325	1.19e-06	5.06e-05	-0.314372	loss of methylation	N_Shelf	CHD5	NM_015557	Body
cg15727545	chr1	6205418	4.16e-06	0.000105624	-0.385365	loss of methylation	N_Shelf	CHD5	NM_015557	Body
cg13940908	chr1	6227927	5.94e-07	3.72e-05	-0.405752	loss of methylation	OpenSea	CHD5	NM_015557	Body
cg27552584	chr1	6228023	5.94e-07	3.72e-05	-0.321706	loss of methylation	OpenSea	CHD5	NM_015557	Body
cg27307298	chr1	6266753	0.000146174	0.00139166	0.34039	gain of methylation	Island	RNF207	NM_207396	Body
cg05925365	chr1	6294656	5.94e-07	3.72e-05	-0.545387	loss of methylation	N_Shore	ICMT	NM_012405	Body
cg00518190	chr1	6294768	7.13e-06	0.000150259	-0.417232	loss of methylation	N_Shore	ICMT	NM_012405	Body
cg12396368	chr1	6294850	1.19e-06	5.06e-05	-0.323446	loss of methylation	N_Shore	ICMT	NM_012405	Body
cg21413219	chr1	6299374	7.13e-06	0.000150259	0.332636	gain of methylation	N_Shelf
cg06348737	chr1	6316858	7.84e-05	0.000861013	-0.314711	loss of methylation	N_Shelf	GPR153	NM_207370	5'UTR
cg08886676	chr1	6328827	0.000146174	0.00139166	-0.424125	loss of methylation	OpenSea	ACOT7;ACOT7;ACOT7;ACOT7	NM_181864;NM_181865;NM_007274;NM_181866	Body;Body;Body;Body
cg24927687	chr1	6336519	7.13e-06	0.000150259	-0.337508	loss of methylation	N_Shelf	ACOT7;ACOT7;ACOT7;ACOT7	NM_181864;NM_181865;NM_007274;NM_181866	Body;Body;Body;Body
cg16034168	chr1	6336711	7.13e-06	0.000150259	-0.412589	loss of methylation	N_Shelf	ACOT7;ACOT7;ACOT7;ACOT7	NM_181864;NM_181865;NM_007274;NM_181866	Body;Body;Body;Body
cg00506442	chr1	6340054	7.13e-06	0.000150259	-0.31864	loss of methylation	Island	ACOT7;ACOT7;ACOT7;ACOT7	NM_181864;NM_181865;NM_007274;NM_181866	Body;Body;Body;Body
cg17162028	chr1	6340110	2.38e-06	7.51e-05	-0.393113	loss of methylation	Island	ACOT7;ACOT7;ACOT7;ACOT7	NM_181864;NM_181865;NM_007274;NM_181866	Body;Body;Body;Body
cg12082302	chr1	6421246	5.59e-05	0.000664657	-0.374271	loss of methylation	OpenSea	ACOT7;ACOT7;ACOT7	NM_181864;NM_181865;NM_007274	Body;TSS1500;Body
cg02065192	chr1	6421414	7.84e-05	0.000861013	-0.311011	loss of methylation	OpenSea	ACOT7;ACOT7;ACOT7	NM_181864;NM_181865;NM_007274	Body;TSS1500;Body
cg16429975	chr1	6445632	0.000552014	0.00398032	-0.325528	loss of methylation	OpenSea	ACOT7;ACOT7	NM_007274;NM_181864	Body;1stExon
cg23095988	chr1	6445804	1.78e-05	0.000285122	-0.310123	loss of methylation	OpenSea	ACOT7;ACOT7;ACOT7	NM_007274;NM_181864;NM_181864	Body;1stExon;5'UTR
cg23370548	chr1	6471486	2.38e-06	7.51e-05	-0.356033	loss of methylation	OpenSea
cg27428051	chr1	6534879	0.000146174	0.00139166	-0.426286	loss of methylation	S_Shelf	PLEKHG5;PLEKHG5;PLEKHG5;PLEKHG5;PLEKHG5	NM_001042664;NM_001042665;NM_198681;NM_020631;NM_001042663	Body;Body;Body;Body;Body
cg25142390	chr1	6534951	5.59e-05	0.000664657	-0.348628	loss of methylation	S_Shelf	PLEKHG5;PLEKHG5;PLEKHG5;PLEKHG5;PLEKHG5	NM_001042664;NM_001042665;NM_198681;NM_020631;NM_001042663	Body;Body;Body;Body;Body
cg23080538	chr1	6537569	5.94e-07	3.72e-05	-0.460489	loss of methylation	OpenSea	PLEKHG5;PLEKHG5;PLEKHG5;PLEKHG5;PLEKHG5	NM_001042664;NM_001042665;NM_198681;NM_020631;NM_001042663	Body;Body;Body;Body;Body
cg10519903	chr1	6537604	5.94e-07	3.72e-05	-0.382012	loss of methylation	OpenSea	PLEKHG5;PLEKHG5;PLEKHG5;PLEKHG5;PLEKHG5	NM_001042664;NM_001042665;NM_198681;NM_020631;NM_001042663	Body;Body;Body;Body;Body
cg05385061	chr1	6537785	1.19e-06	5.06e-05	-0.353049	loss of methylation	OpenSea	PLEKHG5;PLEKHG5;PLEKHG5;PLEKHG5;PLEKHG5	NM_020631;NM_001042665;NM_198681;NM_001042664;NM_001042663	5'UTR;5'UTR;Body;5'UTR;Body
cg10177059	chr1	6537840	5.94e-07	3.72e-05	-0.440155	loss of methylation	OpenSea	PLEKHG5;PLEKHG5;PLEKHG5;PLEKHG5;PLEKHG5	NM_020631;NM_001042665;NM_198681;NM_001042664;NM_001042663	5'UTR;5'UTR;Body;5'UTR;Body
cg16532223	chr1	6542083	7.13e-06	0.000150259	-0.509721	loss of methylation	N_Shelf	PLEKHG5;PLEKHG5;PLEKHG5;PLEKHG5;PLEKHG5	NM_020631;NM_001042665;NM_198681;NM_001042664;NM_001042663	5'UTR;5'UTR;Body;5'UTR;Body
cg05128003	chr1	6548963	4.16e-06	0.000105624	-0.521085	loss of methylation	N_Shore	PLEKHG5;PLEKHG5;PLEKHG5;PLEKHG5	NM_020631;NM_198681;NM_001042664;NM_001042663	5'UTR;Body;5'UTR;Body
cg06972903	chr1	6580525	0.000107551	0.0010972	-0.345074	loss of methylation	OpenSea	PLEKHG5	NM_198681	TSS1500
cg07096654	chr1	6649036	2.67e-05	0.000382729	-0.32452	loss of methylation	OpenSea	ZBTB48	NM_005341	Body
cg15392471	chr1	6657176	7.84e-05	0.000861013	-0.307103	loss of methylation	N_Shore	KLHL21	NM_014851	Body
cg12907598	chr1	6676673	0.000552014	0.00398032	-0.345783	loss of methylation	S_Shore	PHF13	NM_153812	Body
cg12218771	chr1	6696166	2.67e-05	0.000382729	-0.342902	loss of methylation	OpenSea	DNAJC11	NM_018198	Body
cg26808478	chr1	6760926	5.94e-07	3.72e-05	-0.33787	loss of methylation	N_Shore	DNAJC11	NM_018198	Body
cg10030008	chr1	6972862	0.000877637	0.00577589	-0.30841	loss of methylation	OpenSea	CAMTA1	NM_015215	Body
cg24117315	chr1	6988185	1.13e-05	0.000206611	-0.368405	loss of methylation	OpenSea	CAMTA1	NM_015215	Body
cg27551706	chr1	7015944	3.92e-05	0.000508007	-0.332221	loss of methylation	OpenSea	CAMTA1	NM_015215	Body
cg09334731	chr1	7020807	5.94e-07	3.72e-05	-0.450229	loss of methylation	N_Shore	CAMTA1	NM_015215	Body
cg17143900	chr1	7111184	5.94e-07	3.72e-05	-0.436256	loss of methylation	OpenSea	CAMTA1	NM_015215	Body
cg07605269	chr1	7111236	5.94e-07	3.72e-05	-0.47157	loss of methylation	OpenSea	CAMTA1	NM_015215	Body
cg05381287	chr1	7111316	5.94e-07	3.72e-05	-0.55212	loss of methylation	OpenSea	CAMTA1	NM_015215	Body
cg15484597	chr1	7111367	5.94e-07	3.72e-05	-0.60194	loss of methylation	OpenSea	CAMTA1	NM_015215	Body
cg06149271	chr1	7120893	2.38e-06	7.51e-05	-0.393147	loss of methylation	N_Shore	CAMTA1	NM_015215	Body
cg13097088	chr1	7120900	1.78e-05	0.000285122	-0.40118	loss of methylation	N_Shore	CAMTA1	NM_015215	Body
cg20434152	chr1	7120926	7.84e-05	0.000861013	-0.455884	loss of methylation	N_Shore	CAMTA1	NM_015215	Body
cg10115203	chr1	7121245	0.000194898	0.00174178	-0.322237	loss of methylation	N_Shore	CAMTA1	NM_015215	Body
cg26253070	chr1	7284226	1.78e-05	0.000285122	-0.328181	loss of methylation	OpenSea	CAMTA1	NM_015215	Body
cg23972860	chr1	7395024	4.16e-06	0.000105624	-0.349062	loss of methylation	OpenSea	CAMTA1	NM_015215	Body
cg10626316	chr1	7408793	7.84e-05	0.000861013	-0.389505	loss of methylation	OpenSea	CAMTA1	NM_015215	Body
cg07813851	chr1	7466976	2.67e-05	0.000382729	-0.305488	loss of methylation	OpenSea	CAMTA1	NM_015215	Body
cg19726343	chr1	7515595	2.67e-05	0.000382729	-0.333767	loss of methylation	OpenSea	CAMTA1	NM_015215	Body
cg10536786	chr1	7550036	5.94e-07	3.72e-05	-0.423076	loss of methylation	OpenSea	CAMTA1	NM_015215	Body
cg25770267	chr1	7596685	2.67e-05	0.000382729	-0.377508	loss of methylation	OpenSea	CAMTA1	NM_015215	Body
cg20313951	chr1	7622695	5.94e-07	3.72e-05	-0.325867	loss of methylation	OpenSea	CAMTA1	NM_015215	Body
cg19697382	chr1	7711079	4.16e-06	0.000105624	-0.420745	loss of methylation	OpenSea	CAMTA1	NM_015215	Body
cg03849780	chr1	7816037	0.000552014	0.00398032	-0.35311	loss of methylation	OpenSea	CAMTA1	NM_015215	Body
cg01514075	chr1	7832357	1.19e-06	5.06e-05	-0.396174	loss of methylation	S_Shore	VAMP3	NM_004781	Body
cg24251814	chr1	8013974	7.84e-05	0.000861013	0.410665	gain of methylation	N_Shore
cg04112961	chr1	8014573	0.00109393	0.00689838	0.410381	gain of methylation	Island
cg11518359	chr1	8014650	0.00973423	0.039785	0.400661	gain of methylation	Island
cg12446447	chr1	8044581	7.84e-05	0.000861013	-0.364463	loss of methylation	OpenSea	PARK7;PARK7	NM_007262;NM_001123377	Body;Body
cg02891048	chr1	8044991	2.38e-06	7.51e-05	-0.524084	loss of methylation	OpenSea	PARK7;PARK7	NM_007262;NM_001123377	Body;Body
cg00768179	chr1	8083892	2.38e-06	7.51e-05	-0.477362	loss of methylation	N_Shore	ERRFI1	NM_018948	5'UTR
cg18165065	chr1	8130665	2.67e-05	0.000382729	-0.415663	loss of methylation	OpenSea
cg18192602	chr1	8177074	0.000877637	0.00577589	-0.301757	loss of methylation	OpenSea
cg14912566	chr1	8291235	1.19e-06	5.06e-05	-0.368932	loss of methylation	OpenSea
cg11166167	chr1	8292578	2.38e-06	7.51e-05	-0.369496	loss of methylation	OpenSea
cg21544805	chr1	8334656	1.19e-06	5.06e-05	-0.352586	loss of methylation	OpenSea
cg13089904	chr1	8343271	5.59e-05	0.000664657	-0.301186	loss of methylation	OpenSea
cg24453604	chr1	8362413	4.16e-06	0.000105624	-0.477374	loss of methylation	OpenSea
cg19243717	chr1	8362655	4.16e-06	0.000105624	-0.474453	loss of methylation	OpenSea
cg11189357	chr1	8403631	3.92e-05	0.000508007	-0.347224	loss of methylation	N_Shore	SLC45A1	NM_001080397	Body
cg04424119	chr1	8403680	1.13e-05	0.000206611	-0.401224	loss of methylation	N_Shore	SLC45A1	NM_001080397	Body
cg26411522	chr1	8403712	4.16e-06	0.000105624	-0.430174	loss of methylation	Island	SLC45A1	NM_001080397	Body
cg04994795	chr1	8404050	2.38e-06	7.51e-05	-0.433848	loss of methylation	Island	SLC45A1	NM_001080397	Body
cg15554087	chr1	8404216	7.13e-06	0.000150259	-0.405177	loss of methylation	S_Shore	SLC45A1	NM_001080397	3'UTR
cg12067736	chr1	8412849	7.84e-05	0.000861013	-0.337227	loss of methylation	OpenSea	RERE;RERE;RERE	NM_012102;NM_001042681;NM_001042682	3'UTR;3'UTR;3'UTR
cg09767658	chr1	8433089	5.59e-05	0.000664657	-0.358435	loss of methylation	OpenSea	RERE;RERE;RERE	NM_001042682;NM_012102;NM_001042681	5'UTR;Body;Body
cg19679865	chr1	8467904	5.94e-07	3.72e-05	-0.458938	loss of methylation	OpenSea	RERE;RERE;RERE	NM_001042682;NM_012102;NM_001042681	5'UTR;Body;Body
cg04995521	chr1	8468871	0.00102611	0.00674906	-0.39581	loss of methylation	OpenSea	RERE;RERE;RERE	NM_001042682;NM_012102;NM_001042681	5'UTR;Body;Body
cg13104185	chr1	8509372	3.92e-05	0.000508007	-0.339863	loss of methylation	OpenSea	RERE;RERE	NM_012102;NM_001042681	Body;Body
cg07836226	chr1	8687954	5.59e-05	0.000664657	-0.311596	loss of methylation	OpenSea	RERE;RERE	NM_012102;NM_001042681	Body;Body
cg07145988	chr1	8692312	1.13e-05	0.000206611	-0.423836	loss of methylation	OpenSea	RERE;RERE	NM_012102;NM_001042681	Body;Body
cg27449041	chr1	8850306	2.67e-05	0.000382729	-0.447361	loss of methylation	OpenSea	RERE;RERE	NM_012102;NM_001042681	5'UTR;5'UTR
cg07601804	chr1	9023134	4.16e-06	0.000105624	0.325825	gain of methylation	OpenSea	CA6	NM_001215	Body
cg03850198	chr1	9090070	0.000530786	0.00398032	-0.330584	loss of methylation	OpenSea
cg13325417	chr1	9161644	5.59e-05	0.000664657	-0.409143	loss of methylation	OpenSea
cg12597558	chr1	9226944	0.000146174	0.00139166	-0.334953	loss of methylation	OpenSea
cg08736918	chr1	9241615	0.00357591	0.0178672	0.312131	gain of methylation	N_Shore
cg04093381	chr1	9292094	2.38e-06	7.51e-05	-0.378882	loss of methylation	N_Shelf
cg04566694	chr1	9312021	0.000107551	0.0010972	-0.334617	loss of methylation	OpenSea	H6PD	NM_004285	Body
cg27552476	chr1	9374526	1.78e-05	0.000285122	-0.396797	loss of methylation	OpenSea	SPSB1	NM_025106	5'UTR
cg12221621	chr1	9381317	0.00025729	0.0021678	-0.329329	loss of methylation	OpenSea	SPSB1	NM_025106	5'UTR
cg09256832	chr1	9382878	0.000146174	0.00139166	-0.302875	loss of methylation	OpenSea	SPSB1	NM_025106	5'UTR
cg13197521	chr1	9400692	1.13e-05	0.000206611	-0.383654	loss of methylation	OpenSea	SPSB1	NM_025106	5'UTR
cg04778236	chr1	9400739	2.67e-05	0.000382729	-0.528517	loss of methylation	OpenSea	SPSB1	NM_025106	5'UTR
cg24597774	chr1	9400775	2.67e-05	0.000382729	-0.508299	loss of methylation	OpenSea	SPSB1	NM_025106	5'UTR
cg25616787	chr1	9409349	7.13e-06	0.000150259	-0.563796	loss of methylation	OpenSea	SPSB1	NM_025106	5'UTR
cg10709351	chr1	9409560	1.13e-05	0.000206611	-0.382255	loss of methylation	OpenSea	SPSB1	NM_025106	5'UTR
cg00149537	chr1	9409810	4.16e-06	0.000105624	-0.59568	loss of methylation	OpenSea	SPSB1	NM_025106	5'UTR
cg07173218	chr1	9410333	4.16e-06	0.000105624	-0.45203	loss of methylation	OpenSea	SPSB1	NM_025106	5'UTR
cg13187433	chr1	9416179	7.13e-06	0.000150259	-0.347444	loss of methylation	Island	SPSB1	NM_025106	Body
cg02281006	chr1	9419970	0.000699376	0.00481408	-0.320181	loss of methylation	S_Shelf	SPSB1	NM_025106	Body
cg20325547	chr1	9431594	2.38e-06	7.51e-05	-0.438521	loss of methylation	S_Shelf
cg00952054	chr1	9437047	5.59e-05	0.000664657	-0.403622	loss of methylation	OpenSea
cg05712125	chr1	9513980	5.59e-05	0.000664657	-0.388038	loss of methylation	OpenSea
cg26114570	chr1	9648299	1.19e-06	5.06e-05	-0.355518	loss of methylation	N_Shore	TMEM201;TMEM201	NM_001010866;NM_001130924	TSS1500;TSS1500
cg21164509	chr1	9689803	0.000699376	0.00481408	0.319467	gain of methylation	S_Shelf
cg07793148	chr1	9712988	0.000699376	0.00481408	0.306179	gain of methylation	Island	C1orf200;PIK3CD	NR_027045;NM_005026	Body;5'UTR
cg18284427	chr1	9713284	0.000194898	0.00174178	0.333259	gain of methylation	S_Shore	C1orf200;PIK3CD	NR_027045;NM_005026	Body;5'UTR
cg08854008	chr1	9714397	0.00357591	0.0178672	0.335182	gain of methylation	S_Shore	C1orf200;PIK3CD	NR_027045;NM_005026	Body;5'UTR
cg17423089	chr1	9790532	5.59e-05	0.000664657	-0.381273	loss of methylation	Island	CLSTN1;CLSTN1	NM_014944;NM_001009566	3'UTR;3'UTR
cg03541746	chr1	9795934	0.000107551	0.0010972	-0.332003	loss of methylation	OpenSea	CLSTN1;CLSTN1	NM_001009566;NM_014944	Body;Body
cg11710086	chr1	9796011	1.13e-05	0.000206611	-0.37844	loss of methylation	OpenSea	CLSTN1;CLSTN1	NM_001009566;NM_014944	Body;Body
cg25405962	chr1	9852785	3.92e-05	0.000508007	-0.342765	loss of methylation	OpenSea	CLSTN1;CLSTN1	NM_001009566;NM_014944	Body;Body
cg11581248	chr1	9887811	7.84e-05	0.000861013	-0.373454	loss of methylation	S_Shelf
cg21117808	chr1	9887936	7.84e-05	0.000861013	-0.401994	loss of methylation	S_Shelf
cg14037769	chr1	9895799	7.84e-05	0.000861013	-0.326921	loss of methylation	OpenSea
cg07388700	chr1	10020901	1.19e-06	5.06e-05	-0.529575	loss of methylation	OpenSea	NMNAT1	NM_022787	5'UTR
cg09162909	chr1	10075991	3.92e-05	0.000508007	-0.393888	loss of methylation	OpenSea	RBP7	NM_052960	3'UTR
cg07209987	chr1	10221203	5.94e-07	3.72e-05	-0.48383	loss of methylation	OpenSea	UBE4B;UBE4B	NM_006048;NM_001105562	Body;Body
cg02390515	chr1	10239190	2.67e-05	0.000382729	-0.375791	loss of methylation	OpenSea	UBE4B;UBE4B	NM_006048;NM_001105562	Body;Body
cg27508545	chr1	10240017	5.94e-07	3.72e-05	-0.664832	loss of methylation	OpenSea	UBE4B;UBE4B	NM_006048;NM_001105562	3'UTR;3'UTR
cg23661000	chr1	10240025	2.38e-06	7.51e-05	-0.466071	loss of methylation	OpenSea	UBE4B;UBE4B	NM_006048;NM_001105562	3'UTR;3'UTR
cg00891184	chr1	10272185	2.67e-05	0.000382729	-0.365009	loss of methylation	S_Shore	KIF1B;KIF1B	NM_015074;NM_183416	5'UTR;5'UTR
cg05390356	chr1	10277983	5.94e-07	3.72e-05	-0.354525	loss of methylation	OpenSea	KIF1B;KIF1B	NM_015074;NM_183416	5'UTR;5'UTR
cg03517712	chr1	10386247	5.94e-07	3.72e-05	-0.369623	loss of methylation	Island	KIF1B	NM_015074	Body
cg10246774	chr1	10386268	1.19e-06	5.06e-05	-0.386151	loss of methylation	Island	KIF1B	NM_015074	Body
cg12402427	chr1	10386331	5.94e-07	3.72e-05	-0.356513	loss of methylation	Island	KIF1B	NM_015074	Body
cg10882692	chr1	10386389	5.94e-07	3.72e-05	-0.384063	loss of methylation	Island	KIF1B	NM_015074	Body
cg08718293	chr1	10399783	5.94e-07	3.72e-05	-0.364828	loss of methylation	OpenSea	KIF1B	NM_015074	Body
cg21406409	chr1	10413700	1.13e-05	0.000206611	-0.314585	loss of methylation	OpenSea	KIF1B	NM_015074	Body
cg15643796	chr1	10421972	5.94e-07	3.72e-05	-0.424502	loss of methylation	OpenSea	KIF1B	NM_015074	Body
cg06829969	chr1	10460205	2.67e-05	0.000382729	-0.356848	loss of methylation	S_Shore	PGD	NM_002631	Body
cg25013184	chr1	10487953	2.38e-06	7.51e-05	-0.327322	loss of methylation	N_Shelf
cg26896979	chr1	10494322	1.19e-06	5.06e-05	-0.3562	loss of methylation	S_Shelf	APITD1;APITD1;APITD1	NM_199294;NM_198544;NM_199295	Body;Body;Body
cg20805920	chr1	10533753	4.16e-06	0.000105624	-0.433732	loss of methylation	N_Shore	DFFA;DFFA;PEX14	NM_213566;NM_004401;NM_004565	TSS1500;TSS1500;TSS1500
cg05233288	chr1	10534164	1.78e-05	0.000285122	-0.310918	loss of methylation	N_Shore	PEX14	NM_004565	TSS1500
cg05951776	chr1	10568783	0.000107551	0.0010972	-0.312395	loss of methylation	OpenSea	PEX14	NM_004565	Body
cg06542282	chr1	10600222	1.13e-05	0.000206611	-0.404791	loss of methylation	OpenSea	PEX14	NM_004565	Body
cg01063935	chr1	10616085	0.000146174	0.00139166	-0.336464	loss of methylation	OpenSea	PEX14	NM_004565	Body
cg26919387	chr1	10676290	0.000146174	0.00139166	-0.315741	loss of methylation	OpenSea	PEX14	NM_004565	Body
cg15554126	chr1	10690443	4.16e-06	0.000105624	-0.414554	loss of methylation	OpenSea	PEX14	NM_004565	3'UTR
cg16057915	chr1	10690564	0.000146174	0.00139166	-0.401983	loss of methylation	OpenSea	PEX14	NM_004565	3'UTR
cg07357157	chr1	10690588	0.000146174	0.00139166	-0.377812	loss of methylation	OpenSea	PEX14	NM_004565	3'UTR
cg00145904	chr1	10697703	1.19e-06	5.06e-05	-0.444715	loss of methylation	N_Shore	CASZ1	NM_001079843	3'UTR
cg22608619	chr1	10703231	5.59e-05	0.000664657	-0.346653	loss of methylation	S_Shore	CASZ1	NM_001079843	Body
cg22508928	chr1	10710134	5.59e-05	0.000664657	-0.362309	loss of methylation	S_Shore	CASZ1;CASZ1	NM_017766;NM_001079843	Body;Body
cg10816626	chr1	10711457	3.92e-05	0.000508007	-0.328142	loss of methylation	N_Shelf	CASZ1;CASZ1	NM_017766;NM_001079843	Body;Body
cg01968133	chr1	10711542	2.67e-05	0.000382729	-0.406515	loss of methylation	N_Shelf	CASZ1;CASZ1	NM_017766;NM_001079843	Body;Body
cg15597109	chr1	10711695	7.13e-06	0.000150259	-0.433065	loss of methylation	N_Shelf	CASZ1;CASZ1	NM_017766;NM_001079843	Body;Body
cg20452711	chr1	10718221	5.94e-07	3.72e-05	-0.380354	loss of methylation	N_Shore	CASZ1;CASZ1	NM_017766;NM_001079843	Body;Body
cg07177917	chr1	10724490	2.67e-05	0.000382729	-0.319668	loss of methylation	N_Shore	CASZ1;CASZ1	NM_017766;NM_001079843	Body;Body
cg01515508	chr1	10728270	7.13e-06	0.000150259	-0.418514	loss of methylation	S_Shelf	CASZ1;CASZ1	NM_017766;NM_001079843	Body;Body
cg18271964	chr1	10732063	3.92e-05	0.000508007	-0.338111	loss of methylation	OpenSea	CASZ1;CASZ1	NM_017766;NM_001079843	Body;Body
cg23670372	chr1	10732290	0.000871993	0.00577589	-0.486668	loss of methylation	OpenSea	CASZ1;CASZ1	NM_017766;NM_001079843	Body;Body
cg10053369	chr1	10732333	0.000194898	0.00174178	-0.41631	loss of methylation	OpenSea	CASZ1;CASZ1	NM_017766;NM_001079843	Body;Body
cg24293689	chr1	10732356	0.00033513	0.00267114	-0.397471	loss of methylation	OpenSea	CASZ1;CASZ1	NM_017766;NM_001079843	Body;Body
cg16926809	chr1	10732464	0.00033513	0.00267114	-0.303223	loss of methylation	OpenSea	CASZ1;CASZ1	NM_017766;NM_001079843	Body;Body
cg11222217	chr1	10732519	3.92e-05	0.000508007	-0.35334	loss of methylation	OpenSea	CASZ1;CASZ1	NM_017766;NM_001079843	Body;Body
cg00925802	chr1	10732558	0.000107551	0.0010972	-0.3918	loss of methylation	OpenSea	CASZ1;CASZ1	NM_017766;NM_001079843	Body;Body
cg18236877	chr1	10733511	0.00166317	0.00966111	-0.418997	loss of methylation	OpenSea	CASZ1;CASZ1	NM_017766;NM_001079843	Body;Body
cg14206273	chr1	10734693	7.13e-06	0.000150259	-0.413474	loss of methylation	OpenSea	CASZ1;CASZ1	NM_017766;NM_001079843	Body;Body
cg20288000	chr1	10735169	2.67e-05	0.000382729	-0.435313	loss of methylation	OpenSea	CASZ1;CASZ1	NM_017766;NM_001079843	Body;Body
cg27295042	chr1	10738569	5.59e-05	0.000664657	-0.37887	loss of methylation	OpenSea	CASZ1;CASZ1	NM_017766;NM_001079843	Body;Body
cg22513691	chr1	10738664	2.67e-05	0.000382729	-0.346408	loss of methylation	OpenSea	CASZ1;CASZ1	NM_017766;NM_001079843	Body;Body
cg09579869	chr1	10738769	4.16e-06	0.000105624	-0.37144	loss of methylation	OpenSea	CASZ1;CASZ1	NM_017766;NM_001079843	Body;Body
cg04896832	chr1	10745727	4.16e-06	0.000105624	-0.506006	loss of methylation	OpenSea	CASZ1;CASZ1	NM_017766;NM_001079843	Body;Body
cg05398769	chr1	10761983	4.16e-06	0.000105624	-0.369288	loss of methylation	N_Shelf	CASZ1;CASZ1	NM_001079843;NM_017766	5'UTR;5'UTR
cg17158913	chr1	10764886	5.94e-07	3.72e-05	-0.418704	loss of methylation	Island	CASZ1;CASZ1	NM_001079843;NM_017766	5'UTR;5'UTR
cg04149978	chr1	10764896	5.94e-07	3.72e-05	-0.38784	loss of methylation	Island	CASZ1;CASZ1	NM_001079843;NM_017766	5'UTR;5'UTR
cg01821043	chr1	10766044	5.94e-07	3.72e-05	-0.504502	loss of methylation	S_Shore	CASZ1;CASZ1	NM_001079843;NM_017766	5'UTR;5'UTR
cg24661860	chr1	10784363	7.84e-05	0.000861013	-0.30068	loss of methylation	OpenSea	CASZ1;CASZ1	NM_001079843;NM_017766	5'UTR;5'UTR
cg10234511	chr1	10788801	5.94e-07	3.72e-05	-0.504877	loss of methylation	OpenSea	CASZ1;CASZ1	NM_001079843;NM_017766	5'UTR;5'UTR
cg18437144	chr1	10788928	5.94e-07	3.72e-05	-0.418748	loss of methylation	OpenSea	CASZ1;CASZ1	NM_001079843;NM_017766	5'UTR;5'UTR
cg19731194	chr1	10887875	1.78e-05	0.000285122	-0.335008	loss of methylation	OpenSea
cg12275285	chr1	10888566	5.59e-05	0.000664657	-0.317366	loss of methylation	OpenSea
cg08648047	chr1	11028561	1.78e-05	0.000285122	-0.366529	loss of methylation	OpenSea	C1orf127	NM_001170754	Body
cg09844292	chr1	11086877	2.38e-06	7.51e-05	-0.464432	loss of methylation	OpenSea	MASP2	NM_006610	3'UTR
cg14475854	chr1	11104980	0.00166317	0.00966111	-0.326151	loss of methylation	OpenSea	MASP2;MASP2	NM_139208;NM_006610	3'UTR;Body
cg19757631	chr1	11118889	0.000194898	0.00174178	-0.422994	loss of methylation	N_Shore	SRM	NM_003132	Body
cg06632603	chr1	11166889	4.16e-06	0.000105624	-0.410666	loss of methylation	OpenSea	MTOR	NM_004958	3'UTR
cg15725046	chr1	11182153	7.13e-06	0.000150259	-0.32013	loss of methylation	OpenSea	MTOR	NM_004958	Body
cg22730007	chr1	11287863	3.92e-05	0.000508007	-0.416352	loss of methylation	OpenSea	MTOR	NM_004958	Body
cg21194726	chr1	11399468	7.84e-05	0.000861013	-0.391776	loss of methylation	OpenSea
cg24371425	chr1	11561497	5.94e-07	3.72e-05	0.350807	gain of methylation	Island	PTCHD2	NM_020780	Body
cg08243619	chr1	11561662	5.94e-07	3.72e-05	0.405657	gain of methylation	Island	PTCHD2	NM_020780	Body
cg10116490	chr1	11561711	2.38e-06	7.51e-05	0.32916	gain of methylation	Island	PTCHD2	NM_020780	Body
cg24035745	chr1	11702744	5.94e-07	3.72e-05	-0.438865	loss of methylation	OpenSea
cg16134717	chr1	11752494	0.000552014	0.00398032	0.398616	gain of methylation	Island	MAD2L2;C1orf187	NM_001127325;NM_198545	TSS1500;5'UTR
cg12046793	chr1	11797908	4.16e-06	0.000105624	-0.302777	loss of methylation	S_Shore	AGTRAP;AGTRAP;AGTRAP;AGTRAP;AGTRAP	NM_001040197;NM_001040194;NM_020350;NM_001040195;NM_001040196	Body;Body;Body;Body;Body
cg14472778	chr1	11867308	0.000699376	0.00481408	-0.321046	loss of methylation	S_Shore	CLCN6;CLCN6;CLCN6;CLCN6;MTHFR	NM_021736;NM_021737;NM_001286;NM_021735;NM_005957	Body;Body;Body;Body;TSS1500
cg01725297	chr1	11888644	1.13e-05	0.000206611	-0.407147	loss of methylation	OpenSea	CLCN6;CLCN6	NM_021736;NM_001286	Body;Body
cg00386961	chr1	11893430	1.19e-06	5.06e-05	-0.33906	loss of methylation	OpenSea	CLCN6	NM_001286	Body
cg21147983	chr1	11897631	1.19e-06	5.06e-05	-0.307927	loss of methylation	N_Shore	CLCN6	NM_001286	Body
cg00542299	chr1	11897666	7.13e-06	0.000150259	-0.312958	loss of methylation	N_Shore	CLCN6	NM_001286	Body
cg01005303	chr1	11985115	0.000194898	0.00174178	-0.304317	loss of methylation	N_Shore	KIAA2013	NM_138346	Body
cg15472170	chr1	12012720	4.16e-06	0.000105624	-0.309951	loss of methylation	OpenSea	PLOD1	NM_000302	Body
cg01178703	chr1	12066560	2.38e-06	7.51e-05	-0.374474	loss of methylation	OpenSea	MFN2;MFN2	NM_014874;NM_001127660	Body;Body
cg02156723	chr1	12100631	0.000552014	0.00398032	-0.409506	loss of methylation	OpenSea
cg24427243	chr1	12128100	0.000146174	0.00139166	-0.326448	loss of methylation	S_Shelf	TNFRSF8	NM_001243	Body
cg20274267	chr1	12164477	1.78e-05	0.000285122	-0.555196	loss of methylation	OpenSea	TNFRSF8	NM_001243	Body
cg14712983	chr1	12184541	1.13e-05	0.000206611	-0.300984	loss of methylation	OpenSea	TNFRSF8;TNFRSF8	NM_001243;NM_152942	Body;TSS1500
cg19408626	chr1	12189773	0.000432579	0.00327471	-0.328726	loss of methylation	OpenSea	TNFRSF8;TNFRSF8	NM_152942;NM_001243	5'UTR;Body
cg15690400	chr1	12189847	1.78e-05	0.000285122	-0.441918	loss of methylation	OpenSea	TNFRSF8;TNFRSF8	NM_152942;NM_001243	5'UTR;Body
cg15526535	chr1	12238546	0.000146174	0.00139166	-0.30763	loss of methylation	OpenSea	TNFRSF1B	NM_001066	Body
cg01250490	chr1	12251718	5.94e-07	3.72e-05	-0.577447	loss of methylation	N_Shore	TNFRSF1B	NM_001066	Body
cg15622556	chr1	12251820	2.38e-06	7.51e-05	-0.350542	loss of methylation	Island	TNFRSF1B	NM_001066	Body
cg06740893	chr1	12251869	5.94e-07	3.72e-05	-0.486747	loss of methylation	Island	TNFRSF1B	NM_001066	Body
cg03129172	chr1	12251934	2.38e-06	7.51e-05	-0.510446	loss of methylation	Island	TNFRSF1B	NM_001066	Body
cg11665613	chr1	12268883	1.13e-05	0.000206611	-0.431732	loss of methylation	OpenSea	TNFRSF1B	NM_001066	3'UTR
cg00059737	chr1	12400434	2.38e-06	7.51e-05	-0.454565	loss of methylation	OpenSea	VPS13D;VPS13D	NM_015378;NM_018156	Body;Body
cg07838943	chr1	12493840	3.92e-05	0.000508007	-0.350154	loss of methylation	OpenSea	VPS13D;VPS13D	NM_015378;NM_018156	Body;Body
cg20931951	chr1	12508122	7.13e-06	0.000150259	-0.417641	loss of methylation	OpenSea	VPS13D;VPS13D	NM_015378;NM_018156	Body;Body
cg10622644	chr1	12538455	0.000107551	0.0010972	-0.309925	loss of methylation	OpenSea	VPS13D;VPS13D	NM_015378;NM_018156	Body;Body
cg10204259	chr1	12539376	5.94e-07	3.72e-05	-0.415797	loss of methylation	OpenSea	VPS13D;VPS13D	NM_015378;NM_018156	Body;Body
cg20610749	chr1	12561991	5.59e-05	0.000664657	-0.317613	loss of methylation	OpenSea	VPS13D;VPS13D	NM_015378;NM_018156	Body;Body
cg18139406	chr1	12565983	1.13e-05	0.000206611	-0.316896	loss of methylation	OpenSea	SNORA59A;VPS13D;SNORA59B;VPS13D	NR_003025;NM_015378;NR_003022;NM_018156	TSS1500;Body;TSS1500;Body
cg01318461	chr1	12566060	1.13e-05	0.000206611	-0.457875	loss of methylation	OpenSea	SNORA59A;VPS13D;SNORA59B;VPS13D	NR_003025;NM_015378;NR_003022;NM_018156	TSS1500;Body;TSS1500;Body
cg05756685	chr1	12571625	5.94e-07	3.72e-05	-0.451475	loss of methylation	OpenSea	VPS13D;VPS13D	NM_018156;NM_015378	3'UTR;3'UTR
cg24674193	chr1	12598005	1.13e-05	0.000206611	-0.355327	loss of methylation	N_Shelf
cg07242540	chr1	12600348	0.00120511	0.00759605	-0.389551	loss of methylation	Island
cg24703339	chr1	12600744	5.94e-07	3.72e-05	-0.41399	loss of methylation	S_Shore
cg07143158	chr1	12609308	5.94e-07	3.72e-05	-0.558197	loss of methylation	OpenSea
cg19263548	chr1	12609616	5.94e-07	3.72e-05	-0.38217	loss of methylation	OpenSea
cg04943879	chr1	12609705	5.94e-07	3.72e-05	-0.310704	loss of methylation	OpenSea
cg01017395	chr1	12609957	2.67e-05	0.000382729	-0.349513	loss of methylation	OpenSea
cg17454094	chr1	12610062	1.13e-05	0.000206611	-0.364367	loss of methylation	OpenSea
cg07804749	chr1	12610104	1.78e-05	0.000285122	-0.334503	loss of methylation	OpenSea
cg09869357	chr1	12613315	5.94e-07	3.72e-05	-0.364286	loss of methylation	OpenSea
cg24589834	chr1	15083092	5.94e-07	3.72e-05	-0.433976	loss of methylation	OpenSea	KIAA1026;KIAA1026	NM_201628;NM_015209	Body;Body
cg21581845	chr1	15127680	1.13e-05	0.000206611	-0.410287	loss of methylation	Island	KIAA1026;KIAA1026	NM_201628;NM_015209	Body;Body
cg01208873	chr1	15127769	5.94e-07	3.72e-05	-0.386469	loss of methylation	Island	KIAA1026;KIAA1026	NM_201628;NM_015209	Body;Body
cg19598142	chr1	15127851	1.78e-05	0.000285122	-0.476041	loss of methylation	Island	KIAA1026;KIAA1026	NM_201628;NM_015209	Body;Body
cg03767258	chr1	15127907	2.38e-06	7.51e-05	-0.494796	loss of methylation	S_Shore	KIAA1026;KIAA1026	NM_201628;NM_015209	Body;Body
cg15733729	chr1	15175286	1.19e-06	5.06e-05	-0.520561	loss of methylation	OpenSea	KIAA1026;KIAA1026	NM_201628;NM_015209	Body;Body
cg02232840	chr1	15175356	5.94e-07	3.72e-05	-0.552933	loss of methylation	OpenSea	KIAA1026;KIAA1026	NM_201628;NM_015209	Body;Body
cg00577560	chr1	15271830	2.67e-05	0.000382729	-0.375354	loss of methylation	OpenSea	KIAA1026;KIAA1026;KIAA1026;KIAA1026;KIAA1026	NM_201628;NM_001018001;NM_001017999;NM_015209;NM_001018000	Body;5'UTR;TSS1500;Body;Body
cg21413173	chr1	15271952	3.92e-05	0.000508007	-0.314488	loss of methylation	OpenSea	KIAA1026;KIAA1026;KIAA1026;KIAA1026;KIAA1026	NM_201628;NM_001018001;NM_001017999;NM_015209;NM_001018000	Body;5'UTR;TSS1500;Body;Body
cg03398002	chr1	15272082	3.92e-05	0.000508007	-0.329385	loss of methylation	OpenSea	KIAA1026;KIAA1026;KIAA1026;KIAA1026;KIAA1026	NM_201628;NM_001018001;NM_001017999;NM_015209;NM_001018000	Body;5'UTR;TSS1500;Body;Body
cg16663033	chr1	15272108	2.67e-05	0.000382729	-0.327617	loss of methylation	OpenSea	KIAA1026;KIAA1026;KIAA1026;KIAA1026;KIAA1026	NM_201628;NM_001018001;NM_001017999;NM_015209;NM_001018000	Body;5'UTR;TSS1500;Body;Body
cg11648522	chr1	15272238	7.13e-06	0.000150259	-0.321848	loss of methylation	OpenSea	KIAA1026;KIAA1026;KIAA1026;KIAA1026;KIAA1026	NM_001017999;NM_201628;NM_001018001;NM_015209;NM_001018000	TSS200;Body;5'UTR;Body;Body
cg26577320	chr1	15272326	1.78e-05	0.000285122	-0.305017	loss of methylation	OpenSea	KIAA1026;KIAA1026;KIAA1026;KIAA1026;KIAA1026	NM_001017999;NM_201628;NM_001018001;NM_015209;NM_001018000	TSS200;Body;5'UTR;Body;Body
cg05264881	chr1	15375148	0.00297695	0.0154535	-0.334815	loss of methylation	Island	KIAA1026;KIAA1026;KIAA1026;KIAA1026;KIAA1026	NM_001017999;NM_201628;NM_001018001;NM_015209;NM_001018000	Body;Body;Body;Body;Body
cg27290274	chr1	15386739	0.00601689	0.0271286	-0.411801	loss of methylation	OpenSea	KIAA1026;KIAA1026;KIAA1026;KIAA1026;KIAA1026	NM_001017999;NM_201628;NM_001018001;NM_015209;NM_001018000	Body;Body;Body;Body;Body
cg23262325	chr1	15386798	0.00025729	0.0021678	-0.307126	loss of methylation	OpenSea	KIAA1026;KIAA1026;KIAA1026;KIAA1026;KIAA1026	NM_001017999;NM_201628;NM_001018001;NM_015209;NM_001018000	Body;Body;Body;Body;Body
cg16674264	chr1	15414971	5.94e-07	3.72e-05	-0.417329	loss of methylation	OpenSea	KIAA1026	NM_201628	Body
cg05338397	chr1	15466556	1.19e-06	5.06e-05	-0.361817	loss of methylation	OpenSea	C1orf126	NR_027136	Body
cg09069072	chr1	15482753	1.19e-06	5.06e-05	-0.422901	loss of methylation	S_Shore	TMEM51;TMEM51;TMEM51;TMEM51	NM_001136218;NM_018022;NM_001136216;NM_001136217	5'UTR;5'UTR;5'UTR;5'UTR
cg01414407	chr1	15495100	1.78e-05	0.000285122	0.355622	gain of methylation	OpenSea	TMEM51;TMEM51;TMEM51;TMEM51	NM_001136218;NM_018022;NM_001136216;NM_001136217	5'UTR;5'UTR;5'UTR;5'UTR
cg06869505	chr1	15527517	7.84e-05	0.000861013	-0.355759	loss of methylation	OpenSea	TMEM51;TMEM51;TMEM51;TMEM51	NM_001136218;NM_018022;NM_001136216;NM_001136217	5'UTR;5'UTR;5'UTR;5'UTR
cg21005438	chr1	15541182	3.92e-05	0.000508007	-0.367782	loss of methylation	Island	TMEM51;TMEM51;TMEM51;TMEM51	NM_001136218;NM_018022;NM_001136216;NM_001136217	5'UTR;5'UTR;5'UTR;5'UTR
cg11741753	chr1	15541217	1.78e-05	0.000285122	-0.325057	loss of methylation	Island	TMEM51;TMEM51;TMEM51;TMEM51	NM_001136218;NM_018022;NM_001136216;NM_001136217	5'UTR;5'UTR;5'UTR;5'UTR
cg19505659	chr1	15541280	4.16e-06	0.000105624	-0.323018	loss of methylation	Island	TMEM51;TMEM51;TMEM51;TMEM51	NM_001136218;NM_018022;NM_001136216;NM_001136217	5'UTR;5'UTR;5'UTR;5'UTR
cg25469418	chr1	15541349	1.78e-05	0.000285122	-0.386354	loss of methylation	Island	TMEM51;TMEM51;TMEM51;TMEM51	NM_001136218;NM_018022;NM_001136216;NM_001136217	5'UTR;5'UTR;5'UTR;5'UTR
cg03773198	chr1	15653410	1.19e-06	5.06e-05	-0.38166	loss of methylation	OpenSea	FHAD1	NM_052929	Body
cg14022778	chr1	15653601	2.38e-06	7.51e-05	-0.332105	loss of methylation	OpenSea	FHAD1	NM_052929	Body
cg00702647	chr1	15655764	0.00297695	0.0154535	0.30279	gain of methylation	OpenSea	FHAD1	NM_052929	Body
cg07160540	chr1	15763849	2.38e-06	7.51e-05	-0.312757	loss of methylation	OpenSea	CTRC	NM_007272	TSS1500
cg00758420	chr1	16070820	1.78e-05	0.000285122	-0.351528	loss of methylation	Island	TMEM82	NM_001013641	Body
cg01429859	chr1	16163775	0.000699376	0.00481408	0.314562	gain of methylation	Island	FLJ37453	NR_024279	Body
cg20979128	chr1	16271176	7.13e-06	0.000150259	-0.446083	loss of methylation	Island	ZBTB17	NM_003443	Body
cg06996372	chr1	16271373	3.92e-05	0.000508007	-0.307141	loss of methylation	Island	ZBTB17	NM_003443	Body
cg03260781	chr1	16346299	5.94e-07	3.72e-05	-0.314168	loss of methylation	OpenSea	HSPB7	NM_014424	TSS1500
cg00261668	chr1	16346317	5.94e-07	3.72e-05	-0.354312	loss of methylation	OpenSea	HSPB7	NM_014424	TSS1500
cg06521827	chr1	16346434	4.16e-06	0.000105624	-0.318841	loss of methylation	OpenSea	HSPB7	NM_014424	TSS1500
cg18279134	chr1	16394568	2.38e-06	7.51e-05	-0.320714	loss of methylation	OpenSea	FAM131C	NM_182623	Body
cg00953309	chr1	16460784	2.67e-05	0.000382729	-0.493526	loss of methylation	N_Shelf	EPHA2	NM_004431	Body
cg07146104	chr1	16489048	0.000552014	0.00398032	0.358009	gain of methylation	OpenSea
cg23072161	chr1	16489115	0.000432579	0.00327471	0.421833	gain of methylation	OpenSea
cg04158049	chr1	16550535	2.38e-06	7.51e-05	-0.431085	loss of methylation	N_Shelf
cg03969515	chr1	16553267	3.92e-05	0.000508007	-0.37819	loss of methylation	N_Shore
cg27540189	chr1	16819659	4.16e-06	0.000105624	-0.320454	loss of methylation	OpenSea	CROCCL2	NR_023386	TSS1500
cg06849778	chr1	16847214	1.19e-06	5.06e-05	0.501814	gain of methylation	N_Shore
cg12918271	chr1	16861818	4.16e-06	0.000105624	0.38256	gain of methylation	Island
cg25602718	chr1	16944064	7.84e-05	0.000861013	-0.303924	loss of methylation	S_Shelf
cg13171718	chr1	16974255	0.000107551	0.0010972	0.410709	gain of methylation	Island	MST1P2	NR_027504	Body
cg11516038	chr1	16985148	1.13e-05	0.000206611	-0.332671	loss of methylation	S_Shore
cg12442246	chr1	17004764	0.00601689	0.0271286	0.316546	gain of methylation	N_Shore
cg02063695	chr1	17012568	1.13e-05	0.000206611	0.347432	gain of methylation	OpenSea
cg02769477	chr1	17012728	2.67e-05	0.000382729	0.308616	gain of methylation	OpenSea
cg20168927	chr1	17199104	1.78e-05	0.000285122	0.355647	gain of methylation	Island
cg14981532	chr1	17215477	2.67e-05	0.000382729	0.546441	gain of methylation	Island
cg27227029	chr1	17215834	5.94e-07	3.72e-05	0.424738	gain of methylation	Island
cg26541649	chr1	17216201	7.13e-06	0.000150259	0.314648	gain of methylation	S_Shore
cg13367234	chr1	17253197	5.94e-07	3.72e-05	-0.406586	loss of methylation	OpenSea	CROCC	NM_014675	Body
cg16294414	chr1	17288394	5.59e-05	0.000664657	-0.428577	loss of methylation	S_Shore	CROCC	NM_014675	Body
cg17434062	chr1	17312704	5.94e-07	3.72e-05	-0.312857	loss of methylation	OpenSea	ATP13A2;ATP13A2;ATP13A2	NM_001141974;NM_022089;NM_001141973	Body;3'UTR;3'UTR
cg05064739	chr1	17329620	7.13e-06	0.000150259	-0.403047	loss of methylation	N_Shelf	ATP13A2;ATP13A2;ATP13A2	NM_022089;NM_001141974;NM_001141973	Body;Body;Body
cg07319459	chr1	17448608	5.94e-07	3.72e-05	-0.346914	loss of methylation	S_Shelf
cg10432422	chr1	17475819	0.00203039	0.0113428	0.368066	gain of methylation	Island
cg26516532	chr1	17475832	0.00203039	0.0113428	0.339932	gain of methylation	Island
cg04684114	chr1	17476074	7.84e-05	0.000861013	0.347442	gain of methylation	Island
cg06772309	chr1	17571896	1.19e-06	5.06e-05	-0.323126	loss of methylation	OpenSea	PADI1	NM_013358	3'UTR
cg16171860	chr1	17750766	5.94e-07	3.72e-05	-0.332095	loss of methylation	OpenSea	RCC2;RCC2	NM_018715;NM_001136204	Body;Body
cg09854011	chr1	17907024	0.000146174	0.00139166	-0.384613	loss of methylation	OpenSea	ARHGEF10L;ARHGEF10L	NM_001011722;NM_018125	TSS200;5'UTR
cg15131789	chr1	18060276	1.78e-05	0.000285122	-0.309961	loss of methylation	OpenSea
cg17902290	chr1	18060406	0.000107551	0.0010972	-0.301372	loss of methylation	OpenSea
cg17479716	chr1	18276155	0.000552014	0.00398032	-0.406784	loss of methylation	OpenSea
cg21291759	chr1	18406786	5.94e-07	3.72e-05	-0.482615	loss of methylation	OpenSea
cg01727764	chr1	18406812	1.78e-05	0.000285122	-0.360306	loss of methylation	OpenSea
cg23010629	chr1	18700603	3.92e-05	0.000508007	0.317212	gain of methylation	N_Shelf	IGSF21	NM_032880	Body
cg16823064	chr1	19206559	3.92e-05	0.000508007	-0.386696	loss of methylation	N_Shelf	ALDH4A1;ALDH4A1;ALDH4A1	NM_170726;NM_001161504;NM_003748	Body;Body;Body
cg22871801	chr1	19245969	2.38e-06	7.51e-05	-0.493573	loss of methylation	OpenSea	IFFO2	NM_001136265	Body
cg26312480	chr1	19246083	5.59e-05	0.000664657	-0.315759	loss of methylation	OpenSea	IFFO2	NM_001136265	Body
cg00760014	chr1	19267827	5.94e-07	3.72e-05	-0.4595	loss of methylation	OpenSea	IFFO2	NM_001136265	Body
cg26550235	chr1	19277202	0.000552014	0.00398032	0.333144	gain of methylation	OpenSea	IFFO2	NM_001136265	Body
cg25141181	chr1	19665757	7.13e-06	0.000150259	-0.446286	loss of methylation	S_Shore	CAPZB	NM_004930	3'UTR
cg12688942	chr1	19680353	5.59e-05	0.000664657	-0.319637	loss of methylation	OpenSea	CAPZB	NM_004930	Body
cg12763668	chr1	19687257	5.94e-07	3.72e-05	-0.64453	loss of methylation	OpenSea	CAPZB	NM_004930	Body
cg24593138	chr1	19687988	7.13e-06	0.000150259	-0.3373	loss of methylation	OpenSea	CAPZB	NM_004930	Body
cg07905985	chr1	19688056	4.16e-06	0.000105624	-0.388219	loss of methylation	OpenSea	CAPZB	NM_004930	Body
cg16694480	chr1	19732786	2.38e-06	7.51e-05	-0.381012	loss of methylation	OpenSea	CAPZB	NM_004930	Body
cg17786902	chr1	19740722	5.94e-07	3.72e-05	-0.410966	loss of methylation	OpenSea	CAPZB	NM_004930	Body
cg06788764	chr1	19756350	0.000146174	0.00139166	-0.365853	loss of methylation	OpenSea	CAPZB	NM_004930	Body
cg25839439	chr1	19764480	2.38e-06	7.51e-05	-0.438464	loss of methylation	OpenSea	CAPZB	NM_004930	Body
cg11962640	chr1	19764686	1.19e-06	5.06e-05	-0.393249	loss of methylation	OpenSea	CAPZB	NM_004930	Body
cg23111655	chr1	19764821	4.16e-06	0.000105624	-0.415144	loss of methylation	OpenSea	CAPZB	NM_004930	Body
cg21789695	chr1	19945158	4.16e-06	0.000105624	-0.499603	loss of methylation	OpenSea	C1orf151	NM_001032363	Body
cg22059812	chr1	19992564	0.00427291	0.0206333	0.314224	gain of methylation	Island	HTR6	NM_000871	1stExon
cg13843611	chr1	20143089	0.00246594	0.0132688	-0.300067	loss of methylation	OpenSea	RNF186	NM_019062	TSS1500
cg03134147	chr1	20209848	7.13e-06	0.000150259	-0.350855	loss of methylation	S_Shore	OTUD3	NM_015207	Body
cg25974901	chr1	20396750	0.000146174	0.00139166	-0.350268	loss of methylation	OpenSea	PLA2G5;PLA2G5	NM_000929;NM_000929	1stExon;5'UTR
cg11788598	chr1	20439325	5.94e-07	3.72e-05	-0.302878	loss of methylation	OpenSea	PLA2G2D	NM_012400	3'UTR
cg03987246	chr1	20502991	0.000530786	0.00398032	-0.472319	loss of methylation	OpenSea	PLA2G2C	NM_001105572	TSS1500
cg21917448	chr1	20685179	4.16e-06	0.000105624	-0.376471	loss of methylation	OpenSea
cg08704881	chr1	20798402	1.78e-05	0.000285122	-0.35349	loss of methylation	OpenSea
cg15825104	chr1	21062090	0.00025729	0.0021678	-0.302752	loss of methylation	S_Shelf
cg08539965	chr1	21396338	5.94e-07	3.72e-05	-0.321516	loss of methylation	OpenSea	EIF4G3	NM_003760	5'UTR
cg17850498	chr1	21565755	1.78e-05	0.000285122	-0.387149	loss of methylation	OpenSea	ECE1;ECE1;ECE1;ECE1	NM_001113347;NM_001397;NM_001113349;NM_001113348	Body;Body;Body;Body
cg13447099	chr1	21606051	5.94e-07	3.72e-05	-0.493079	loss of methylation	OpenSea	ECE1;ECE1;ECE1;ECE1;ECE1	NM_001397;NM_001113349;NM_001113347;NM_001113348;NM_001113347	Body;Body;5'UTR;Body;1stExon
cg17445490	chr1	21642517	0.00025729	0.0021678	-0.330598	loss of methylation	OpenSea	ECE1	NM_001113348	Body
cg18116670	chr1	21649784	7.13e-06	0.000150259	-0.359957	loss of methylation	OpenSea	ECE1	NM_001113348	Body
cg07981328	chr1	21724633	0.000316406	0.00266074	-0.368323	loss of methylation	OpenSea
cg22620027	chr1	21824391	4.16e-06	0.000105624	-0.400804	loss of methylation	OpenSea
cg06369076	chr1	21845928	5.94e-07	3.72e-05	-0.365626	loss of methylation	OpenSea	ALPL	NM_000478	5'UTR
cg11072119	chr1	21934312	0.000194898	0.00174178	0.324152	gain of methylation	S_Shelf	RAP1GAP;RAP1GAP;RAP1GAP	NM_001145658;NM_001145657;NM_002885	Body;Body;Body
cg11531272	chr1	21934679	0.00025729	0.0021678	0.373517	gain of methylation	OpenSea	RAP1GAP;RAP1GAP;RAP1GAP	NM_001145658;NM_001145657;NM_002885	Body;Body;Body
cg07499899	chr1	21966310	0.000107551	0.0010972	-0.333981	loss of methylation	OpenSea	RAP1GAP;RAP1GAP;RAP1GAP	NM_001145658;NM_002885;NM_001145657	Body;5'UTR;5'UTR
cg03727673	chr1	21966420	0.000432579	0.00327471	-0.323473	loss of methylation	OpenSea	RAP1GAP;RAP1GAP;RAP1GAP	NM_001145658;NM_002885;NM_001145657	Body;5'UTR;5'UTR
cg06993467	chr1	21966500	0.000194898	0.00174178	-0.471973	loss of methylation	OpenSea	RAP1GAP;RAP1GAP;RAP1GAP	NM_001145658;NM_002885;NM_001145657	Body;5'UTR;5'UTR
cg04142080	chr1	21977904	0.00025729	0.0021678	-0.347168	loss of methylation	N_Shore	RAP1GAP;RAP1GAP;RAP1GAP	NM_001145658;NM_002885;NM_001145657	Body;5'UTR;5'UTR
cg02760280	chr1	21993555	1.13e-05	0.000206611	-0.465756	loss of methylation	N_Shore	RAP1GAP;RAP1GAP	NM_002885;NM_001145657	5'UTR;5'UTR
cg15090198	chr1	22005650	2.38e-06	7.51e-05	-0.503831	loss of methylation	OpenSea	USP48	NM_032236	3'UTR
cg01058602	chr1	22137306	5.94e-07	3.72e-05	-0.436592	loss of methylation	N_Shelf	LDLRAD2	NM_001013693	TSS1500
cg15987572	chr1	22137435	2.38e-06	7.51e-05	-0.400324	loss of methylation	N_Shelf	LDLRAD2	NM_001013693	TSS1500
cg00768741	chr1	22210791	5.94e-07	3.72e-05	-0.381612	loss of methylation	N_Shore	HSPG2	NM_005529	Body
cg09180977	chr1	22453144	2.38e-06	7.51e-05	-0.337253	loss of methylation	N_Shelf	WNT4	NM_030761	Body
cg12098183	chr1	22454064	0.000146174	0.00139166	-0.423163	loss of methylation	N_Shore	WNT4	NM_030761	Body
cg26924480	chr1	22463884	7.13e-06	0.000150259	-0.325829	loss of methylation	OpenSea	WNT4	NM_030761	Body
cg13963528	chr1	22612141	0.000194898	0.00174178	-0.305192	loss of methylation	N_Shore
cg26529645	chr1	22612262	3.92e-05	0.000508007	-0.33613	loss of methylation	Island
cg04782252	chr1	22612297	5.59e-05	0.000664657	-0.315237	loss of methylation	Island
cg06032919	chr1	22666910	1.13e-05	0.000206611	-0.312683	loss of methylation	N_Shore
cg14851608	chr1	22777266	4.16e-06	0.000105624	-0.333744	loss of methylation	N_Shore	ZBTB40;ZBTB40	NM_014870;NM_001083621	TSS1500;TSS1500
cg26870337	chr1	22777672	0.000194898	0.00174178	-0.305959	loss of methylation	N_Shore	ZBTB40;ZBTB40	NM_014870;NM_001083621	TSS1500;TSS1500
cg22685052	chr1	22777719	3.92e-05	0.000508007	-0.552133	loss of methylation	N_Shore	ZBTB40;ZBTB40	NM_014870;NM_001083621	TSS1500;TSS1500
cg09266979	chr1	22777744	7.13e-06	0.000150259	-0.47392	loss of methylation	N_Shore	ZBTB40;ZBTB40	NM_014870;NM_001083621	TSS1500;TSS1500
cg21415347	chr1	22777839	7.13e-06	0.000150259	-0.471115	loss of methylation	N_Shore	ZBTB40;ZBTB40	NM_014870;NM_001083621	TSS1500;TSS1500
cg05663453	chr1	22782452	5.94e-07	3.72e-05	-0.500633	loss of methylation	S_Shelf	ZBTB40;ZBTB40	NM_001083621;NM_014870	5'UTR;5'UTR
cg20847035	chr1	22906124	5.94e-07	3.72e-05	-0.411036	loss of methylation	S_Shelf	EPHA8;EPHA8	NM_001006943;NM_020526	Body;Body
cg23660155	chr1	22915626	3.92e-05	0.000508007	-0.317699	loss of methylation	OpenSea	EPHA8;EPHA8	NM_001006943;NM_020526	Body;Body
cg08655148	chr1	22915653	1.13e-05	0.000206611	-0.538117	loss of methylation	OpenSea	EPHA8;EPHA8	NM_001006943;NM_020526	Body;Body
cg00177127	chr1	22927146	0.000107551	0.0010972	-0.370061	loss of methylation	Island	EPHA8	NM_020526	Body
cg20991983	chr1	22927528	5.59e-05	0.000664657	-0.383486	loss of methylation	Island	EPHA8	NM_020526	Body
cg22039566	chr1	22927865	5.94e-07	3.72e-05	-0.355733	loss of methylation	S_Shore	EPHA8	NM_020526	Body
cg11225745	chr1	22927925	4.16e-06	0.000105624	-0.42513	loss of methylation	S_Shore	EPHA8	NM_020526	Body
cg10088685	chr1	22978660	1.19e-06	5.06e-05	-0.409298	loss of methylation	OpenSea	C1QB	NM_000491	TSS1500
cg27584013	chr1	23012439	2.67e-05	0.000382729	-0.334786	loss of methylation	OpenSea
cg15639556	chr1	23080947	1.13e-05	0.000206611	-0.342006	loss of methylation	OpenSea	EPHB2;EPHB2	NM_004442;NM_017449	Body;Body
cg20149170	chr1	23105148	7.13e-06	0.000150259	-0.301417	loss of methylation	OpenSea	EPHB2;EPHB2	NM_004442;NM_017449	Body;Body
cg15447913	chr1	23162550	1.19e-06	5.06e-05	-0.552329	loss of methylation	OpenSea	EPHB2;EPHB2	NM_004442;NM_017449	Body;Body
cg26671246	chr1	23203462	1.19e-06	5.06e-05	-0.326504	loss of methylation	OpenSea	EPHB2;EPHB2	NM_004442;NM_017449	Body;Body
cg24444923	chr1	23280477	0.00246594	0.0132688	0.353595	gain of methylation	Island
cg25977026	chr1	23347412	5.94e-07	3.72e-05	-0.485998	loss of methylation	S_Shore	KDM1A;KDM1A	NM_015013;NM_001009999	Body;Body
cg20887241	chr1	23522636	5.59e-05	0.000664657	-0.334687	loss of methylation	OpenSea	HTR1D	NM_000864	TSS1500
cg20150640	chr1	23697656	0.000699376	0.00481408	-0.308251	loss of methylation	S_Shore	C1orf213;C1orf213;C1orf213;ZNF436	NM_138479;NM_001008896;NM_138479;NM_001077195	3'UTR;Body;1stExon;TSS1500
cg05392323	chr1	23698143	2.38e-06	7.51e-05	-0.32889	loss of methylation	S_Shelf	C1orf213;C1orf213;C1orf213	NM_138479;NM_138479;NM_001008896	3'UTR;1stExon;3'UTR
cg02978140	chr1	23880736	3.92e-05	0.000508007	-0.339073	loss of methylation	N_Shore
cg15357156	chr1	23884373	7.84e-05	0.000861013	-0.42384	loss of methylation	N_Shore
cg23664396	chr1	23895366	1.19e-06	5.06e-05	-0.325002	loss of methylation	S_Shore
cg22613968	chr1	23953556	2.38e-06	7.51e-05	-0.351161	loss of methylation	OpenSea	MDS2	NR_027042	TSS1500
cg10961323	chr1	24127976	0.00025729	0.0021678	-0.356094	loss of methylation	S_Shore	GALE;GALE	NM_000403;NM_001008216	TSS1500;TSS1500
cg22077361	chr1	24195347	4.16e-06	0.000105624	-0.362725	loss of methylation	S_Shore	FUCA1	NM_000147	TSS1500
cg04160030	chr1	24195659	2.67e-05	0.000382729	-0.380409	loss of methylation	S_Shore	FUCA1	NM_000147	TSS1500
cg14564939	chr1	24438607	1.13e-05	0.000206611	-0.351602	loss of methylation	OpenSea	MYOM3;MYOM3	NM_152372;NM_152372	1stExon;5'UTR
cg08880327	chr1	24470647	0.00225494	0.0125822	-0.33662	loss of methylation	OpenSea	IL22RA1	NM_021258	TSS1500
cg17499358	chr1	24476861	2.38e-06	7.51e-05	-0.313045	loss of methylation	OpenSea
cg24435747	chr1	24514557	5.59e-05	0.000664657	-0.321384	loss of methylation	S_Shore	IL28RA;IL28RA;IL28RA	NM_173065;NM_173064;NM_170743	TSS1500;TSS1500;TSS1500
cg21273275	chr1	24648328	0.00297695	0.0154535	0.391893	gain of methylation	Island	GRHL3;GRHL3;GRHL3	NM_198174;NM_198173;NM_021180	TSS1500;Body;TSS1500
cg14616251	chr1	24648696	0.000194898	0.00174178	0.349265	gain of methylation	Island	GRHL3;GRHL3;GRHL3	NM_198174;NM_198173;NM_021180	TSS1500;Body;TSS1500
cg26431550	chr1	24691176	2.38e-06	7.51e-05	-0.331833	loss of methylation	OpenSea	C1orf201	NM_178122	Body
cg24466100	chr1	25075133	0.00109393	0.00689838	-0.316224	loss of methylation	S_Shelf	CLIC4	NM_013943	Body
cg13566436	chr1	25240865	0.00033513	0.00267114	-0.306943	loss of methylation	OpenSea	RUNX3;RUNX3	NM_001031680;NM_004350	Body;Body
cg05162523	chr1	25240938	1.13e-05	0.000206611	-0.378015	loss of methylation	OpenSea	RUNX3;RUNX3	NM_001031680;NM_004350	Body;Body
cg20288927	chr1	25243348	4.16e-06	0.000105624	-0.308148	loss of methylation	OpenSea	RUNX3;RUNX3	NM_001031680;NM_004350	Body;Body
cg07996594	chr1	25257505	0.000432579	0.00327471	-0.373301	loss of methylation	Island	RUNX3;RUNX3	NM_004350;NM_001031680	TSS1500;Body
cg04221877	chr1	25257515	0.000552014	0.00398032	-0.332696	loss of methylation	Island	RUNX3;RUNX3	NM_004350;NM_001031680	TSS1500;Body
cg15014975	chr1	25257547	0.000146174	0.00139166	-0.314106	loss of methylation	Island	RUNX3;RUNX3	NM_004350;NM_001031680	TSS1500;Body
cg25882256	chr1	25257759	0.00025729	0.0021678	-0.30565	loss of methylation	Island	RUNX3;RUNX3	NM_004350;NM_001031680	TSS1500;Body
cg04250451	chr1	25257784	0.00025729	0.0021678	-0.340386	loss of methylation	Island	RUNX3;RUNX3	NM_004350;NM_001031680	TSS1500;Body
cg10013501	chr1	25257813	0.000432579	0.00327471	-0.378569	loss of methylation	Island	RUNX3;RUNX3	NM_004350;NM_001031680	TSS1500;Body
cg24463471	chr1	25257978	0.000146174	0.00139166	-0.39194	loss of methylation	Island	RUNX3;RUNX3	NM_004350;NM_001031680	TSS1500;Body
cg26256263	chr1	25258146	0.000194898	0.00174178	-0.322218	loss of methylation	Island	RUNX3;RUNX3	NM_004350;NM_001031680	TSS1500;Body
cg24006721	chr1	25258225	0.000877637	0.00577589	-0.305389	loss of methylation	Island	RUNX3;RUNX3	NM_004350;NM_001031680	TSS1500;Body
cg04137530	chr1	25495326	0.000146174	0.00139166	-0.306056	loss of methylation	OpenSea
cg04085713	chr1	25509445	2.67e-05	0.000382729	-0.3642	loss of methylation	OpenSea
cg21268256	chr1	25509521	2.67e-05	0.000382729	-0.303662	loss of methylation	OpenSea
cg20812722	chr1	25525951	1.19e-06	5.06e-05	-0.377477	loss of methylation	OpenSea
cg12446045	chr1	25857419	2.67e-05	0.000382729	-0.308354	loss of methylation	OpenSea
cg18792528	chr1	25893735	2.67e-05	0.000382729	-0.302151	loss of methylation	OpenSea	LDLRAP1	NM_015627	3'UTR
cg10176185	chr1	25894479	4.16e-06	0.000105624	-0.310248	loss of methylation	OpenSea	LDLRAP1	NM_015627	3'UTR
cg14252211	chr1	25919394	0.000552014	0.00398032	-0.382435	loss of methylation	OpenSea
cg16836311	chr1	25944712	3.92e-05	0.000508007	-0.336252	loss of methylation	Island	MAN1C1	NM_020379	1stExon
cg26812481	chr1	25976496	1.13e-05	0.000206611	-0.506601	loss of methylation	OpenSea	MAN1C1	NM_020379	Body
cg22125902	chr1	26002535	0.000146174	0.00139166	-0.328712	loss of methylation	OpenSea	MAN1C1	NM_020379	Body
cg18347602	chr1	26063314	2.67e-05	0.000382729	-0.399683	loss of methylation	OpenSea	MAN1C1	NM_020379	Body
cg16417374	chr1	26098310	7.84e-05	0.000861013	-0.309037	loss of methylation	S_Shore	MAN1C1	NM_020379	Body
cg21216015	chr1	26230906	5.94e-07	3.72e-05	-0.563922	loss of methylation	N_Shore	STMN1;STMN1;STMN1;STMN1	NM_203401;NM_203399;NM_005563;NM_001145454	Body;Body;Body;Body
cg18264562	chr1	26253412	5.94e-07	3.72e-05	-0.328328	loss of methylation	S_Shelf
cg21950720	chr1	26347088	5.59e-05	0.000664657	-0.310404	loss of methylation	OpenSea	EXTL1	NM_004455	TSS1500
cg04629204	chr1	26348325	5.94e-07	3.72e-05	-0.321697	loss of methylation	OpenSea	EXTL1;EXTL1	NM_004455;NM_004455	1stExon;5'UTR
cg16051685	chr1	26394083	5.94e-07	3.72e-05	-0.417784	loss of methylation	OpenSea	TRIM63;TRIM63	NM_032588;NM_032588	1stExon;5'UTR
cg24685778	chr1	26394211	5.94e-07	3.72e-05	-0.475197	loss of methylation	OpenSea	TRIM63	NM_032588	TSS200
cg17493193	chr1	26440896	2.38e-06	7.51e-05	-0.30675	loss of methylation	S_Shore	PDIK1L;PDIK1L;PDIK1L	NM_152835;NR_026686;NR_026685	Body;Body;Body
cg15651345	chr1	26495094	0.000107551	0.0010972	-0.337936	loss of methylation	N_Shore	ZNF593	NM_015871	TSS1500
cg12068069	chr1	26497107	0.000107551	0.0010972	-0.368818	loss of methylation	S_Shore	ZNF593	NM_015871	Body
cg17330765	chr1	26503778	1.78e-05	0.000285122	0.317471	gain of methylation	OpenSea	CNKSR1;CNKSR1	NM_006314;NR_023345	TSS1500;TSS1500
cg15622158	chr1	26504019	0.000146174	0.00139166	0.342534	gain of methylation	OpenSea	CNKSR1;CNKSR1;CNKSR1	NR_023345;NM_006314;NM_006314	Body;5'UTR;1stExon
cg25368667	chr1	26675790	0.000107551	0.0010972	-0.435928	loss of methylation	S_Shelf
cg16177693	chr1	27240669	3.92e-05	0.000508007	-0.350158	loss of methylation	OpenSea	NR0B2	NM_021969	TSS200
cg01942646	chr1	27240694	2.67e-05	0.000382729	-0.360707	loss of methylation	OpenSea	NR0B2	NM_021969	TSS200
cg26154714	chr1	27318618	2.38e-06	7.51e-05	-0.300733	loss of methylation	N_Shore
cg11673687	chr1	27426555	5.59e-05	0.000664657	-0.364193	loss of methylation	OpenSea	SLC9A1	NM_003047	3'UTR
cg07359379	chr1	27445362	2.38e-06	7.51e-05	-0.393329	loss of methylation	OpenSea	SLC9A1	NM_003047	Body
cg04912273	chr1	27461082	0.000432579	0.00327471	-0.30876	loss of methylation	OpenSea	SLC9A1	NM_003047	Body
cg22481448	chr1	27480668	0.00357591	0.0178672	-0.304862	loss of methylation	N_Shore	SLC9A1	NM_003047	1stExon
cg01730970	chr1	27687074	0.00246594	0.0132688	0.362049	gain of methylation	Island	MAP3K6	NM_004672	Body
cg03604774	chr1	27849102	0.000194898	0.00174178	-0.390028	loss of methylation	OpenSea
cg24527636	chr1	27849295	7.13e-06	0.000150259	-0.471469	loss of methylation	OpenSea
cg16604035	chr1	27863299	3.92e-05	0.000508007	-0.316056	loss of methylation	OpenSea	AHDC1	NM_001029882	3'UTR
cg00594099	chr1	27893886	4.16e-06	0.000105624	-0.373107	loss of methylation	N_Shore	AHDC1	NM_001029882	5'UTR
cg17110920	chr1	27893925	4.16e-06	0.000105624	-0.368564	loss of methylation	N_Shore	AHDC1	NM_001029882	5'UTR
cg13375463	chr1	27899025	1.19e-06	5.06e-05	-0.428632	loss of methylation	N_Shelf	AHDC1	NM_001029882	5'UTR
cg26411822	chr1	28099013	2.67e-05	0.000382729	0.419876	gain of methylation	N_Shore	STX12	NM_177424	TSS1500
cg27553626	chr1	28158892	2.38e-06	7.51e-05	-0.361202	loss of methylation	S_Shore	PPP1R8;PPP1R8;PPP1R8	NM_138558;NM_014110;NM_002713	5'UTR;Body;5'UTR
cg24492886	chr1	28474511	4.16e-06	0.000105624	-0.33255	loss of methylation	OpenSea	PTAFR;PTAFR;PTAFR;PTAFR	NM_000952;NM_001164722;NM_001164721;NM_001164723	3'UTR;3'UTR;3'UTR;3'UTR
cg03375056	chr1	29062431	4.16e-06	0.000105624	-0.403711	loss of methylation	N_Shore	YTHDF2	NM_016258	TSS1500
cg12451155	chr1	29065427	7.13e-06	0.000150259	-0.382528	loss of methylation	S_Shore	YTHDF2	NM_016258	Body
cg22861340	chr1	29101849	0.00973423	0.039785	0.448056	gain of methylation	Island
cg09970593	chr1	29139522	2.38e-06	7.51e-05	-0.416575	loss of methylation	S_Shore	OPRD1	NM_000911	Body
cg23840027	chr1	29225533	7.13e-06	0.000150259	-0.324871	loss of methylation	OpenSea	EPB41;EPB41;EPB41;EPB41;EPB41	NM_203342;NM_203343;NM_004437;NM_001166007;NM_001166005	5'UTR;5'UTR;5'UTR;5'UTR;5'UTR
cg00988806	chr1	29422794	0.000699376	0.00481408	-0.313596	loss of methylation	OpenSea	EPB41;EPB41;EPB41;EPB41;EPB41	NM_203342;NM_001166007;NM_203343;NM_004437;NM_001166005	Body;Body;Body;Body;Body
cg13466456	chr1	29587088	1.13e-05	0.000206611	0.455952	gain of methylation	Island	PTPRU;PTPRU;PTPRU	NM_133178;NM_133177;NM_005704	Body;Body;Body
cg05694921	chr1	29587117	0.000107551	0.0010972	0.550082	gain of methylation	Island	PTPRU;PTPRU;PTPRU	NM_133178;NM_133177;NM_005704	Body;Body;Body
cg22685822	chr1	29807755	1.13e-05	0.000206611	-0.331308	loss of methylation	S_Shelf
cg04567140	chr1	31000432	4.16e-06	0.000105624	-0.435717	loss of methylation	OpenSea
cg20406090	chr1	31162957	5.94e-07	3.72e-05	-0.419923	loss of methylation	OpenSea
cg24459792	chr1	31230846	0.000194898	0.00174178	0.301131	gain of methylation	OpenSea	LAPTM5	NM_006762	TSS200
cg20291363	chr1	31661978	1.13e-05	0.000206611	-0.352505	loss of methylation	OpenSea	NKAIN1	NM_024522	TSS1500
cg00583861	chr1	32014363	2.67e-05	0.000382729	-0.404928	loss of methylation	OpenSea
cg00541683	chr1	32041933	0.001353	0.00818907	0.305843	gain of methylation	OpenSea	TINAGL1	NM_022164	TSS200
cg15079885	chr1	32041940	0.000699376	0.00481408	0.32721	gain of methylation	OpenSea	TINAGL1	NM_022164	TSS200
cg22855405	chr1	32042037	0.00427291	0.0206333	0.329466	gain of methylation	OpenSea	TINAGL1	NM_022164	TSS200
cg24873592	chr1	32042092	0.00601689	0.0271286	0.397674	gain of methylation	OpenSea	TINAGL1;TINAGL1	NM_022164;NM_022164	5'UTR;1stExon
cg12905085	chr1	32054510	0.00025729	0.0021678	0.41663	gain of methylation	Island
cg08169827	chr1	32054766	0.00033513	0.00267114	0.481698	gain of methylation	Island
cg10574365	chr1	32054836	0.000699376	0.00481408	0.306318	gain of methylation	Island
cg04852949	chr1	32170929	0.000552014	0.00398032	0.354241	gain of methylation	S_Shore	COL16A1	NM_001856	TSS1500
cg09502809	chr1	32248172	1.19e-06	5.06e-05	-0.376452	loss of methylation	OpenSea
cg06447341	chr1	32452930	5.94e-07	3.72e-05	-0.360082	loss of methylation	OpenSea
cg11018488	chr1	32482522	0.000552014	0.00398032	-0.375971	loss of methylation	S_Shore	KHDRBS1	NM_006559	Body
cg17796511	chr1	32566833	1.19e-06	5.06e-05	-0.392236	loss of methylation	OpenSea	TMEM39B	NM_018056	Body
cg13785196	chr1	32646858	4.16e-06	0.000105624	-0.336613	loss of methylation	S_Shore	TXLNA	NM_175852	Body
cg04856896	chr1	32665450	1.13e-05	0.000206611	-0.319786	loss of methylation	N_Shore	CCDC28B	NM_024296	TSS1500
cg23972298	chr1	32665582	2.67e-05	0.000382729	-0.340238	loss of methylation	N_Shore	CCDC28B	NM_024296	TSS1500
cg19721787	chr1	32670695	5.59e-05	0.000664657	-0.301756	loss of methylation	Island	IQCC;CCDC28B;IQCC	NM_001160042;NM_024296;NM_018134	TSS1500;Body;TSS1500
cg26073060	chr1	32686736	5.94e-07	3.72e-05	-0.43365	loss of methylation	N_Shore	EIF3I;C1orf91	NM_003757;NM_019118	TSS1500;Body
cg11960677	chr1	32705760	7.84e-05	0.000861013	-0.303902	loss of methylation	Island	MTMR9L	NR_026850	Body
cg01525376	chr1	32716212	0.000107551	0.0010972	-0.308118	loss of methylation	S_Shelf	LCK	NM_005356	TSS1500
cg10325497	chr1	32739049	2.38e-06	7.51e-05	-0.34062	loss of methylation	N_Shore	LCK;LCK	NM_005356;NM_001042771	5'UTR;TSS1500
cg17223520	chr1	32739114	5.94e-07	3.72e-05	-0.388126	loss of methylation	N_Shore	LCK;LCK	NM_005356;NM_001042771	5'UTR;TSS1500
cg04503267	chr1	32742037	0.000107551	0.0010972	-0.375697	loss of methylation	S_Shore	LCK;LCK	NM_005356;NM_001042771	Body;Body
cg07208172	chr1	32818353	5.94e-07	3.72e-05	-0.40994	loss of methylation	S_Shore
cg06846752	chr1	32929715	5.94e-07	3.72e-05	-0.337715	loss of methylation	N_Shore	ZBTB8B	NM_001145720	TSS1500
cg24463320	chr1	33121236	1.19e-06	5.06e-05	-0.309638	loss of methylation	S_Shelf	RBBP4;RBBP4;RBBP4	NM_001135255;NM_001135256;NM_005610	Body;Body;Body
cg04551500	chr1	33169558	5.94e-07	3.72e-05	-0.409729	loss of methylation	S_Shore	SYNC;SYNC	NM_030786;NM_001161708	TSS1500;TSS1500
cg17327404	chr1	33231109	0.00025729	0.0021678	-0.312838	loss of methylation	OpenSea	KIAA1522	NM_020888	Body
cg06786238	chr1	33231190	0.000107551	0.0010972	-0.400757	loss of methylation	OpenSea	KIAA1522	NM_020888	Body
cg21167532	chr1	33231272	7.13e-06	0.000150259	-0.49944	loss of methylation	OpenSea	KIAA1522	NM_020888	Body
cg12478578	chr1	33231306	1.78e-05	0.000285122	-0.46263	loss of methylation	OpenSea	KIAA1522	NM_020888	Body
cg09804503	chr1	33231313	1.78e-05	0.000285122	-0.504961	loss of methylation	OpenSea	KIAA1522	NM_020888	Body
cg04892182	chr1	33231382	5.59e-05	0.000664657	-0.483171	loss of methylation	OpenSea	KIAA1522	NM_020888	Body
cg19262476	chr1	33232579	4.16e-06	0.000105624	-0.39018	loss of methylation	N_Shelf	KIAA1522	NM_020888	Body
cg00912746	chr1	33350709	0.000877637	0.00577589	-0.36384	loss of methylation	N_Shore	HPCA	NM_002143	TSS1500
cg02101812	chr1	33447089	1.13e-05	0.000206611	0.412237	gain of methylation	OpenSea
cg13690407	chr1	33473178	0.000107551	0.0010972	-0.318453	loss of methylation	OpenSea
cg12077698	chr1	33629024	2.38e-06	7.51e-05	-0.420651	loss of methylation	S_Shelf	TRIM62	NM_018207	Body
cg05799343	chr1	33635646	7.13e-06	0.000150259	-0.402777	loss of methylation	OpenSea	TRIM62	NM_018207	Body
cg25274008	chr1	33648648	5.94e-07	3.72e-05	-0.431838	loss of methylation	S_Shore	TRIM62	NM_018207	TSS1500
cg25342005	chr1	33648656	4.16e-06	0.000105624	-0.356178	loss of methylation	S_Shore	TRIM62	NM_018207	TSS1500
cg03036777	chr1	33648819	7.13e-06	0.000150259	-0.326778	loss of methylation	S_Shore	TRIM62	NM_018207	TSS1500
cg00326300	chr1	33772032	2.67e-05	0.000382729	-0.309543	loss of methylation	N_Shore
cg18964375	chr1	33772147	0.000107551	0.0010972	-0.332128	loss of methylation	Island
cg02362848	chr1	33848786	5.94e-07	3.72e-05	-0.377479	loss of methylation	OpenSea
cg19082496	chr1	33899352	0.000146174	0.00139166	-0.388088	loss of methylation	S_Shelf
cg22361106	chr1	33909498	5.94e-07	3.72e-05	-0.420046	loss of methylation	OpenSea
cg09124230	chr1	34115605	2.38e-06	7.51e-05	-0.359129	loss of methylation	OpenSea	CSMD2	NM_052896	Body
cg24941457	chr1	34420873	7.84e-05	0.000861013	-0.43041	loss of methylation	OpenSea	CSMD2	NM_052896	Body
cg15207669	chr1	34420920	7.13e-06	0.000150259	-0.389087	loss of methylation	OpenSea	CSMD2	NM_052896	Body
cg10834893	chr1	34936319	1.78e-05	0.000285122	-0.35327	loss of methylation	OpenSea
cg09277086	chr1	35255241	5.94e-07	3.72e-05	-0.367556	loss of methylation	N_Shelf
cg05879527	chr1	35333886	2.67e-05	0.000382729	-0.300654	loss of methylation	N_Shore	DLGAP3	NM_001080418	Body
cg09180520	chr1	35355260	1.19e-06	5.06e-05	-0.376806	loss of methylation	S_Shelf	DLGAP3	NM_001080418	Body
cg19864036	chr1	35543524	0.00033513	0.00267114	-0.301626	loss of methylation	N_Shore	ZMYM1	NM_024772	TSS1500
cg12633102	chr1	35676489	5.94e-07	3.72e-05	-0.308765	loss of methylation	OpenSea
cg00234370	chr1	36021674	0.00033513	0.00267114	-0.305996	loss of methylation	N_Shore	KIAA0319L	NM_024874	5'UTR
cg14772955	chr1	36024404	5.94e-07	3.72e-05	-0.35118	loss of methylation	S_Shore	KIAA0319L;NCDN;NCDN;NCDN	NM_024874;NM_014284;NM_001014841;NM_001014839	TSS1500;Body;5'UTR;Body
cg21837323	chr1	36397936	1.19e-06	5.06e-05	-0.348777	loss of methylation	S_Shore	EIF2C3;EIF2C3	NM_177422;NM_024852	5'UTR;Body
cg11787186	chr1	36633259	4.16e-06	0.000105624	-0.376607	loss of methylation	OpenSea	MAP7D1	NM_018067	Body
cg12809031	chr1	36915704	1.78e-05	0.000285122	-0.305183	loss of methylation	N_Shore	OSCP1;OSCP1	NM_206837;NM_145047	Body;Body
cg01873305	chr1	36931324	2.67e-05	0.000382729	-0.535493	loss of methylation	S_Shore	MRPS15	NM_031280	TSS1500
cg17219729	chr1	36937845	1.78e-05	0.000285122	-0.329512	loss of methylation	OpenSea	CSF3R;CSF3R;CSF3R;CSF3R	NM_156038;NM_156039;NM_000760;NM_172313	Body;Body;Body;Body
cg11227872	chr1	36938145	4.16e-06	0.000105624	-0.360927	loss of methylation	OpenSea	CSF3R;CSF3R;CSF3R;CSF3R	NM_156038;NM_156039;NM_000760;NM_172313	Body;Body;Body;Body
cg07285167	chr1	36948981	0.00025729	0.0021678	-0.314512	loss of methylation	OpenSea	CSF3R;CSF3R;CSF3R;CSF3R	NM_172313;NM_000760;NM_156038;NM_156039	TSS1500;TSS1500;TSS1500;TSS1500
cg02483735	chr1	37051530	2.38e-06	7.51e-05	-0.420731	loss of methylation	OpenSea
cg11836212	chr1	37447865	1.19e-06	5.06e-05	-0.36909	loss of methylation	OpenSea	GRIK3	NM_000831	Body
cg05589454	chr1	37773813	4.16e-06	0.000105624	-0.462324	loss of methylation	OpenSea
cg11202686	chr1	37773895	5.94e-07	3.72e-05	-0.360133	loss of methylation	OpenSea
cg02902637	chr1	37773903	5.94e-07	3.72e-05	-0.421004	loss of methylation	OpenSea
cg22368036	chr1	37918006	1.19e-06	5.06e-05	-0.337875	loss of methylation	OpenSea
cg14830003	chr1	38022657	0.000432579	0.00327471	-0.315124	loss of methylation	Island	DNALI1	NM_003462	1stExon
cg14170840	chr1	38155120	1.19e-06	5.06e-05	-0.435203	loss of methylation	N_Shore	C1orf109	NM_017850	Body
cg12548638	chr1	38226812	2.67e-05	0.000382729	-0.353057	loss of methylation	N_Shore	EPHA10;EPHA10	NM_173641;NM_001099439	3'UTR;Body
cg01967642	chr1	38229476	7.13e-06	0.000150259	-0.440976	loss of methylation	N_Shore	EPHA10;EPHA10	NM_173641;NM_001099439	Body;Body
cg02460018	chr1	38261401	0.000107551	0.0010972	-0.325574	loss of methylation	S_Shore	MANEAL;MANEAL;MANEAL;MANEAL	NM_001113482;NM_001031740;NM_152496;NM_152496	Body;Body;5'UTR;1stExon
cg00095214	chr1	38272200	5.94e-07	3.72e-05	-0.30575	loss of methylation	N_Shore	C1orf122;YRDC;C1orf122	NM_198446;NM_024640;NM_001142726	TSS1500;Body;TSS1500
cg01941663	chr1	38476345	5.94e-07	3.72e-05	-0.353369	loss of methylation	N_Shore
cg03324654	chr1	38897076	5.94e-07	3.72e-05	-0.47063	loss of methylation	OpenSea
cg09814029	chr1	39212920	5.94e-07	3.72e-05	-0.49948	loss of methylation	OpenSea
cg19250639	chr1	39281166	5.94e-07	3.72e-05	-0.302275	loss of methylation	N_Shelf
cg20286956	chr1	39547918	0.000370656	0.00295375	-0.334199	loss of methylation	Island	MACF1	NM_012090	5'UTR
cg11676353	chr1	39548001	8.83e-05	0.000968515	-0.477033	loss of methylation	S_Shore	MACF1	NM_012090	5'UTR
cg22697325	chr1	39619385	7.13e-06	0.000150259	-0.343807	loss of methylation	OpenSea	MACF1	NM_012090	Body
cg19856520	chr1	39696676	2.67e-05	0.000382729	0.342033	gain of methylation	OpenSea	MACF1	NM_012090	Body
cg03518138	chr1	39873697	7.84e-05	0.000861013	-0.391803	loss of methylation	N_Shore	KIAA0754;MACF1;MACF1	NM_015038;NM_012090;NM_033044	TSS1500;Body;Body
cg19923532	chr1	39982450	1.13e-05	0.000206611	-0.419958	loss of methylation	S_Shore	BMP8A	NM_181809	Body
cg04977528	chr1	40091349	0.000107551	0.0010972	-0.386171	loss of methylation	OpenSea	HEYL	NM_014571	3'UTR
cg00546153	chr1	40205266	7.13e-06	0.000150259	-0.364759	loss of methylation	S_Shore	PPIE;PPIE;PPIE	NM_203457;NM_006112;NM_203456	5'UTR;Body;Body
cg16312870	chr1	40343411	0.000106618	0.0010972	-0.53884	loss of methylation	OpenSea	TRIT1	NM_017646	Body
cg05710071	chr1	40786198	7.13e-06	0.000150259	-0.300807	loss of methylation	S_Shelf
cg22449337	chr1	40943913	0.00166317	0.00966111	-0.304145	loss of methylation	S_Shore	ZNF642	NM_198494	5'UTR
cg03734229	chr1	41236997	7.13e-06	0.000150259	-0.338933	loss of methylation	OpenSea	NFYC;NFYC;NFYC;NFYC;NFYC	NM_014223;NM_001142590;NM_001142587;NM_001142589;NM_001142588	3'UTR;3'UTR;3'UTR;3'UTR;3'UTR
cg16906229	chr1	41283773	2.38e-06	7.51e-05	0.333408	gain of methylation	N_Shore	KCNQ4;KCNQ4	NM_004700;NM_172163	Body;Body
cg13426079	chr1	41284948	0.000877637	0.00577589	0.334979	gain of methylation	Island	KCNQ4;KCNQ4	NM_004700;NM_172163	Body;Body
cg06083001	chr1	41478189	4.16e-06	0.000105624	-0.41628	loss of methylation	OpenSea	CTPS	NM_001905	3'UTR
cg27238470	chr1	41950325	4.16e-06	0.000105624	-0.302311	loss of methylation	OpenSea	EDN2;EDN2	NM_001956;NM_001956	1stExon;5'UTR
cg15209769	chr1	41979124	5.59e-05	0.000664657	-0.351948	loss of methylation	N_Shelf	HIVEP3;HIVEP3	NM_024503;NM_001127714	Body;Body
cg22381248	chr1	42003713	5.94e-07	3.72e-05	-0.393494	loss of methylation	OpenSea	HIVEP3;HIVEP3	NM_024503;NM_001127714	Body;Body
cg22238104	chr1	42049046	1.19e-06	5.06e-05	-0.309659	loss of methylation	OpenSea	HIVEP3;HIVEP3	NM_024503;NM_001127714	Body;Body
cg06885757	chr1	42089581	0.00033513	0.00267114	-0.309625	loss of methylation	OpenSea	HIVEP3;HIVEP3	NM_024503;NM_001127714	5'UTR;5'UTR
cg16096631	chr1	42092165	0.000107551	0.0010972	-0.306185	loss of methylation	OpenSea	HIVEP3;HIVEP3	NM_024503;NM_001127714	5'UTR;5'UTR
cg20492868	chr1	42202048	5.94e-07	3.72e-05	-0.347502	loss of methylation	OpenSea	HIVEP3;HIVEP3	NM_024503;NM_001127714	5'UTR;5'UTR
cg17220055	chr1	42248998	1.19e-06	5.06e-05	-0.334939	loss of methylation	OpenSea	HIVEP3;HIVEP3	NM_024503;NM_001127714	5'UTR;5'UTR
cg15573687	chr1	42308910	0.000877637	0.00577589	-0.372552	loss of methylation	OpenSea	HIVEP3;HIVEP3	NM_024503;NM_001127714	5'UTR;5'UTR
cg22816091	chr1	42611670	3.92e-05	0.000508007	-0.302866	loss of methylation	Island
cg06092502	chr1	42611687	0.000107551	0.0010972	-0.342305	loss of methylation	Island
cg22486000	chr1	42919398	2.38e-06	7.51e-05	-0.320867	loss of methylation	N_Shelf	ZMYND12;ZMYND12	NM_001146192;NM_032257	5'UTR;Body
cg06346081	chr1	42921584	0.001353	0.00818907	0.301587	gain of methylation	N_Shore	PPCS;ZMYND12;ZMYND12;PPCS;ZMYND12	NM_024664;NM_032257;NM_001146192;NM_001077447;NM_001146192	TSS1500;1stExon;5'UTR;TSS1500;1stExon
cg26837708	chr1	43149980	1.19e-06	5.06e-05	-0.404773	loss of methylation	S_Shore	YBX1	NM_004559	Body
cg15557459	chr1	43152179	5.94e-07	3.72e-05	-0.457234	loss of methylation	S_Shelf	YBX1	NM_004559	Body
cg04118124	chr1	43231249	1.13e-05	0.000206611	-0.358666	loss of methylation	N_Shore	LEPRE1;LEPRE1	NM_022356;NM_001146289	Body;Body
cg08223760	chr1	43291209	5.94e-07	3.72e-05	-0.442415	loss of methylation	OpenSea	ERMAP;ERMAP	NM_018538;NM_001017922	TSS200;5'UTR
cg16738646	chr1	43409193	4.16e-06	0.000105624	0.344832	gain of methylation	OpenSea	SLC2A1	NM_006516	Body
cg05802386	chr1	43422920	1.78e-05	0.000285122	-0.382719	loss of methylation	N_Shore	SLC2A1	NM_006516	Body
cg20282814	chr1	43423072	2.38e-06	7.51e-05	-0.433565	loss of methylation	N_Shore	SLC2A1	NM_006516	Body
cg03343013	chr1	43473097	0.00109393	0.00689838	0.314863	gain of methylation	Island
cg24729378	chr1	43609431	5.94e-07	3.72e-05	0.341964	gain of methylation	OpenSea
cg04902265	chr1	43783681	2.67e-05	0.000382729	-0.322041	loss of methylation	OpenSea	TIE1	NM_005424	Body
cg18856478	chr1	43814358	0.00109393	0.00689838	-0.347847	loss of methylation	Island	MPL	NM_005373	Body
cg11839415	chr1	43814764	0.000194898	0.00174178	-0.344109	loss of methylation	Island	MPL	NM_005373	Body
cg06373377	chr1	43825745	1.19e-06	5.06e-05	-0.450139	loss of methylation	S_Shore	CDC20	NM_001255	Body
cg05525368	chr1	43825904	4.16e-06	0.000105624	-0.387804	loss of methylation	S_Shore	CDC20	NM_001255	Body
cg23657809	chr1	43847821	5.94e-07	3.72e-05	-0.394436	loss of methylation	OpenSea
cg07565499	chr1	44018534	4.16e-06	0.000105624	-0.338734	loss of methylation	OpenSea	PTPRF;PTPRF	NM_002840;NM_130440	Body;Body
cg04025127	chr1	44030580	7.13e-06	0.000150259	-0.360242	loss of methylation	N_Shore	PTPRF;PTPRF	NM_002840;NM_130440	Body;Body
cg13235366	chr1	44032202	7.84e-05	0.000861013	-0.471953	loss of methylation	S_Shore	PTPRF;PTPRF	NM_002840;NM_130440	Body;Body
cg19710386	chr1	44038390	2.38e-06	7.51e-05	-0.440308	loss of methylation	OpenSea	PTPRF;PTPRF	NM_002840;NM_130440	Body;Body
cg18394614	chr1	44058257	5.59e-05	0.000664657	-0.341712	loss of methylation	S_Shore	PTPRF;PTPRF	NM_002840;NM_130440	Body;Body
cg20675852	chr1	44087716	7.84e-05	0.000861013	-0.362561	loss of methylation	OpenSea	PTPRF;PTPRF	NM_130440;NM_002840	3'UTR;3'UTR
cg14829883	chr1	44087746	1.19e-06	5.06e-05	-0.451688	loss of methylation	OpenSea	PTPRF;PTPRF	NM_130440;NM_002840	3'UTR;3'UTR
cg13433951	chr1	44087800	1.78e-05	0.000285122	-0.357709	loss of methylation	OpenSea	PTPRF;PTPRF	NM_130440;NM_002840	3'UTR;3'UTR
cg00946598	chr1	44117093	0.000107551	0.0010972	-0.352295	loss of methylation	S_Shore	KDM4A	NM_014663	5'UTR
cg07166795	chr1	44351061	2.38e-06	7.51e-05	-0.550161	loss of methylation	OpenSea	ST3GAL3;ST3GAL3;ST3GAL3;ST3GAL3;ST3GAL3;ST3GAL3;ST3GAL3;ST3GAL3;ST3GAL3;ST3GAL3	NM_174968;NM_006279;NM_174971;NM_174963;NM_174967;NM_174969;NM_174970;NM_174964;NM_174965;NM_174966	Body;Body;Body;Body;Body;Body;Body;Body;Body;Body
cg03108928	chr1	44418720	1.19e-06	5.06e-05	-0.502398	loss of methylation	OpenSea	IPO13	NM_014652	Body
cg11134246	chr1	44458001	0.000146174	0.00139166	-0.329721	loss of methylation	S_Shore	CCDC24	NM_152499	Body
cg01812047	chr1	44482771	0.00166317	0.00966111	-0.348124	loss of methylation	OpenSea	SLC6A9;SLC6A9;SLC6A9	NM_001024845;NM_201649;NM_006934	Body;1stExon;1stExon
cg12750745	chr1	44509022	0.000432579	0.00327471	-0.300118	loss of methylation	OpenSea
cg14210311	chr1	44726943	1.78e-05	0.000285122	-0.50434	loss of methylation	OpenSea	ERI3	NM_024066	Body
cg04486940	chr1	44727010	1.13e-05	0.000206611	-0.442987	loss of methylation	OpenSea	ERI3	NM_024066	Body
cg16681083	chr1	44727237	0.000552014	0.00398032	-0.310632	loss of methylation	OpenSea	ERI3	NM_024066	Body
cg13573582	chr1	44887933	0.000699376	0.00481408	-0.3319	loss of methylation	S_Shelf	RNF220	NM_018150	Body
cg02892772	chr1	44991042	0.000146174	0.00139166	-0.319976	loss of methylation	OpenSea	RNF220	NM_018150	Body
cg09557643	chr1	45075447	2.38e-06	7.51e-05	-0.377893	loss of methylation	OpenSea	RNF220	NM_018150	Body
cg24591770	chr1	45082704	0.00025729	0.0021678	-0.325556	loss of methylation	N_Shore	RNF220	NM_018150	Body
cg10329345	chr1	45083079	0.00033513	0.00267114	-0.38183	loss of methylation	Island	RNF220	NM_018150	Body
cg13189207	chr1	45083124	0.000432579	0.00327471	-0.348658	loss of methylation	Island	RNF220	NM_018150	Body
cg20944964	chr1	45083207	0.000107551	0.0010972	-0.315933	loss of methylation	Island	RNF220	NM_018150	Body
cg26098401	chr1	45083278	0.00033513	0.00267114	-0.307345	loss of methylation	Island	RNF220	NM_018150	Body
cg04139359	chr1	45085438	1.78e-05	0.000285122	-0.327881	loss of methylation	S_Shelf	RNF220	NM_018150	Body
cg11744075	chr1	45111435	7.13e-06	0.000150259	-0.34263	loss of methylation	OpenSea	RNF220	NM_018150	Body
cg11814539	chr1	45166683	4.16e-06	0.000105624	-0.540578	loss of methylation	OpenSea	C1orf228	NM_001145636	Body
cg03043406	chr1	45242356	5.94e-07	3.72e-05	-0.316805	loss of methylation	S_Shore	RPS8;SNORD38A	NM_001012;NR_001456	Body;TSS1500
cg14565781	chr1	45274513	5.94e-07	3.72e-05	-0.359345	loss of methylation	S_Shelf	BTBD19	NM_001136537	1stExon
cg15684702	chr1	45297445	0.000107551	0.0010972	-0.311999	loss of methylation	OpenSea	PTCH2;PTCH2	NM_001166292;NM_003738	Body;Body
cg09409484	chr1	45770648	1.19e-06	5.06e-05	-0.304064	loss of methylation	S_Shore	LOC400752	NR_024270	Body
cg21579472	chr1	46595677	2.38e-06	7.51e-05	-0.470541	loss of methylation	N_Shelf	PIK3R3;PIK3R3	NM_003629;NM_001114172	Body;Body
cg05322273	chr1	46632363	2.67e-05	0.000382729	0.336232	gain of methylation	N_Shore
cg15711727	chr1	46632465	1.13e-05	0.000206611	0.368765	gain of methylation	N_Shore
cg14796305	chr1	46632581	3.92e-05	0.000508007	0.484099	gain of methylation	N_Shore
cg00041872	chr1	46632690	1.13e-05	0.000206611	0.380433	gain of methylation	Island
cg27636310	chr1	46632696	7.84e-05	0.000861013	0.559535	gain of methylation	Island
cg14709691	chr1	46632871	3.92e-05	0.000508007	0.5321	gain of methylation	Island
cg06974930	chr1	46633153	0.000107551	0.0010972	0.301892	gain of methylation	S_Shore
cg12646227	chr1	46805334	4.16e-06	0.000105624	-0.464648	loss of methylation	N_Shore	NSUN4	NM_199044	TSS1500
cg07811940	chr1	46828259	5.94e-07	3.72e-05	-0.369003	loss of methylation	OpenSea	NSUN4	NM_199044	3'UTR
cg25757115	chr1	46913787	0.001353	0.00818907	0.356044	gain of methylation	Island
cg18164611	chr1	46958628	0.000699376	0.00481408	0.349453	gain of methylation	S_Shore
cg19899395	chr1	46959349	5.94e-07	3.72e-05	0.462743	gain of methylation	S_Shelf
cg17832678	chr1	47035315	5.94e-07	3.72e-05	-0.333945	loss of methylation	OpenSea	MKNK1;MKNK1;MKNK1;MKNK1;MKNK1	NR_024174;NM_003684;NR_024176;NM_001135553;NM_198973	Body;Body;Body;Body;Body
cg17946439	chr1	47077680	7.84e-05	0.000861013	-0.332897	loss of methylation	N_Shore	MOBKL2C;MOBKL2C	NM_145279;NM_201403	Body;Body
cg05376185	chr1	47082869	0.001353	0.00818907	0.342495	gain of methylation	S_Shore	MOBKL2C	NM_201403	TSS1500
cg24590395	chr1	47223410	5.94e-07	3.72e-05	-0.332854	loss of methylation	OpenSea
cg07150145	chr1	47656137	0.000877637	0.00577589	0.326469	gain of methylation	OpenSea	PDZK1IP1	NM_005764	TSS1500
cg02291556	chr1	47656140	0.00109393	0.00689838	0.378887	gain of methylation	OpenSea	PDZK1IP1	NM_005764	TSS1500
cg10026317	chr1	47694919	1.13e-05	0.000206611	0.495284	gain of methylation	N_Shore	TAL1;TAL1	NM_003189;NM_003189	5'UTR;1stExon
cg06087421	chr1	47695138	0.000699376	0.00481408	0.333941	gain of methylation	N_Shore	TAL1;TAL1	NM_003189;NM_003189	5'UTR;1stExon
cg23803206	chr1	47798847	1.19e-06	5.06e-05	-0.339013	loss of methylation	N_Shore	CMPK1;CMPK1	NM_016308;NM_001136140	TSS1500;TSS1500
cg27175287	chr1	47883234	5.59e-05	0.000664657	0.307202	gain of methylation	S_Shore	FOXE3;FOXE3	NM_012186;NM_012186	3'UTR;1stExon
cg13936452	chr1	47911336	5.59e-05	0.000664657	0.396703	gain of methylation	S_Shore
cg06531379	chr1	47911449	0.000194898	0.00174178	0.356778	gain of methylation	S_Shore
cg26864230	chr1	47911508	2.67e-05	0.000382729	0.436716	gain of methylation	S_Shore
cg21535606	chr1	47911940	1.13e-05	0.000206611	0.360973	gain of methylation	S_Shore
cg02267408	chr1	47914869	0.000699376	0.00481408	0.304432	gain of methylation	N_Shore
cg03119043	chr1	47915553	2.38e-06	7.51e-05	0.358784	gain of methylation	N_Shore
cg18017482	chr1	47915599	5.59e-05	0.000664657	0.354235	gain of methylation	N_Shore
cg00256155	chr1	47915647	0.000107551	0.0010972	0.442059	gain of methylation	Island
cg22606303	chr1	47915774	1.13e-05	0.000206611	0.42858	gain of methylation	Island
cg04908380	chr1	47915862	2.38e-06	7.51e-05	0.422078	gain of methylation	Island
cg07870914	chr1	47915951	7.13e-06	0.000150259	0.355996	gain of methylation	Island
cg00094006	chr1	47976007	1.19e-06	5.06e-05	-0.591738	loss of methylation	S_Shelf
cg05383442	chr1	48022001	5.94e-07	3.72e-05	-0.32525	loss of methylation	OpenSea
cg08640804	chr1	48058390	1.13e-05	0.000206611	-0.465523	loss of methylation	N_Shore
cg16064054	chr1	48190979	0.00832596	0.0351017	0.324482	gain of methylation	Island
cg25018801	chr1	48191031	0.00709359	0.0309432	0.346537	gain of methylation	S_Shore
cg06724078	chr1	48429551	1.13e-05	0.000206611	-0.323131	loss of methylation	OpenSea
cg04084173	chr1	48458049	1.19e-06	5.06e-05	-0.36149	loss of methylation	N_Shore
cg27522154	chr1	48458463	3.92e-05	0.000508007	-0.363043	loss of methylation	N_Shore
cg10758369	chr1	48459236	0.000699376	0.00481408	-0.301981	loss of methylation	N_Shore
cg15001714	chr1	48459813	0.000194898	0.00174178	-0.334339	loss of methylation	Island
cg10888878	chr1	48459961	0.000146174	0.00139166	-0.31343	loss of methylation	Island
cg22079120	chr1	48460013	0.000194898	0.00174178	-0.33976	loss of methylation	Island
cg20597127	chr1	48460182	0.000107551	0.0010972	-0.413863	loss of methylation	N_Shore
cg03810376	chr1	48460892	0.000107551	0.0010972	-0.359452	loss of methylation	N_Shore
cg12804647	chr1	48470601	1.19e-06	5.06e-05	-0.427208	loss of methylation	OpenSea
cg06961354	chr1	48506255	1.19e-06	5.06e-05	-0.412296	loss of methylation	OpenSea
cg24089936	chr1	49341594	7.13e-06	0.000150259	-0.350034	loss of methylation	OpenSea	AGBL4	NM_032785	Body
cg01511557	chr1	50514319	7.13e-06	0.000150259	0.359867	gain of methylation	Island	ELAVL4	NM_001144777	Body
cg26301690	chr1	50569610	5.94e-07	3.72e-05	-0.320992	loss of methylation	OpenSea	ELAVL4;ELAVL4;ELAVL4	NM_001144777;NM_001144776;NM_001144776	Body;5'UTR;1stExon
cg16397870	chr1	50801596	1.19e-06	5.06e-05	-0.586883	loss of methylation	S_Shelf
cg25599902	chr1	51567771	0.00025729	0.0021678	-0.321703	loss of methylation	OpenSea	C1orf185	NM_001136508	TSS200
cg17076592	chr1	52499691	7.84e-05	0.000861013	-0.328272	loss of methylation	S_Shore	TXNDC12;KTI12	NM_015913;NM_138417	Body;TSS1500
cg17438457	chr1	53094893	1.19e-06	5.06e-05	-0.305633	loss of methylation	N_Shelf
cg11380580	chr1	53361967	2.38e-06	7.51e-05	-0.334026	loss of methylation	OpenSea	ECHDC2	NM_018281	3'UTR
cg18147584	chr1	53679995	0.00033513	0.00267114	-0.46084	loss of methylation	OpenSea	C1orf123	NM_017887	3'UTR
cg02590060	chr1	53685388	2.67e-05	0.000382729	-0.31132	loss of methylation	N_Shore	C1orf123	NM_017887	Body
cg24107728	chr1	53760337	7.84e-05	0.000861013	-0.406048	loss of methylation	OpenSea	LRP8;LRP8;LRP8;LRP8	NM_033300;NM_001018054;NM_017522;NM_004631	Body;Body;Body;Body
cg26527263	chr1	53875972	1.78e-05	0.000285122	-0.35594	loss of methylation	OpenSea
cg06830268	chr1	53926931	0.000107551	0.0010972	-0.475068	loss of methylation	S_Shore	DMRTB1	NM_033067	Body
cg06645987	chr1	53928411	5.94e-07	3.72e-05	-0.370617	loss of methylation	S_Shelf	DMRTB1	NM_033067	Body
cg04562138	chr1	53966412	2.38e-06	7.51e-05	-0.411003	loss of methylation	OpenSea
cg21812476	chr1	53990555	2.67e-05	0.000382729	-0.348675	loss of methylation	OpenSea	GLIS1	NM_147193	Body
cg10962490	chr1	54072456	5.94e-07	3.72e-05	-0.517286	loss of methylation	OpenSea	GLIS1	NM_147193	5'UTR
cg23596471	chr1	54105337	0.000146174	0.00139166	-0.416247	loss of methylation	OpenSea	GLIS1	NM_147193	5'UTR
cg00454274	chr1	54200587	1.19e-06	5.06e-05	-0.361581	loss of methylation	N_Shelf	GLIS1	NM_147193	TSS1500
cg05927190	chr1	54203548	0.00109393	0.00689838	0.405868	gain of methylation	Island
cg05803265	chr1	54352207	5.94e-07	3.72e-05	-0.300507	loss of methylation	N_Shelf	YIPF1	NM_018982	Body
cg27049654	chr1	54379886	5.94e-07	3.72e-05	-0.314595	loss of methylation	OpenSea
cg06659338	chr1	54562040	7.84e-05	0.000861013	-0.329506	loss of methylation	OpenSea	C1orf83	NM_153035	Body
cg16646600	chr1	54562543	1.78e-05	0.000285122	-0.455581	loss of methylation	OpenSea	C1orf83	NM_153035	3'UTR
cg10965749	chr1	54619895	0.000699376	0.00481408	-0.30259	loss of methylation	OpenSea	CDCP2	NM_201546	TSS1500
cg24672056	chr1	54723730	0.00025729	0.0021678	-0.342573	loss of methylation	Island	SSBP3;SSBP3;SSBP3	NM_001009955;NM_018070;NM_145716	Body;Body;Body
cg06988422	chr1	54726670	2.67e-05	0.000382729	-0.31151	loss of methylation	S_Shelf	SSBP3;SSBP3;SSBP3	NM_001009955;NM_018070;NM_145716	Body;Body;Body
cg09787089	chr1	54739176	0.000146174	0.00139166	-0.362908	loss of methylation	OpenSea	SSBP3;SSBP3;SSBP3	NM_001009955;NM_018070;NM_145716	Body;Body;Body
cg09586583	chr1	54755153	5.94e-07	3.72e-05	-0.409473	loss of methylation	OpenSea	SSBP3;SSBP3;SSBP3	NM_001009955;NM_018070;NM_145716	Body;Body;Body
cg22861286	chr1	54757003	5.94e-07	3.72e-05	-0.316612	loss of methylation	OpenSea	SSBP3;SSBP3;SSBP3	NM_001009955;NM_018070;NM_145716	Body;Body;Body
cg09820244	chr1	54790722	1.13e-05	0.000206611	-0.364798	loss of methylation	OpenSea	SSBP3;SSBP3;SSBP3	NM_001009955;NM_018070;NM_145716	Body;Body;Body
cg02066936	chr1	54808648	5.94e-07	3.72e-05	-0.574561	loss of methylation	OpenSea	SSBP3;SSBP3;SSBP3	NM_001009955;NM_018070;NM_145716	Body;Body;Body
cg02851203	chr1	54808689	5.94e-07	3.72e-05	-0.471691	loss of methylation	OpenSea	SSBP3;SSBP3;SSBP3	NM_001009955;NM_018070;NM_145716	Body;Body;Body
cg07812240	chr1	54809161	1.19e-06	5.06e-05	-0.318296	loss of methylation	OpenSea	SSBP3;SSBP3;SSBP3	NM_001009955;NM_018070;NM_145716	Body;Body;Body
cg17417004	chr1	54819992	5.94e-07	3.72e-05	-0.372773	loss of methylation	N_Shore	SSBP3;SSBP3;SSBP3	NM_001009955;NM_018070;NM_145716	Body;Body;Body
cg02450563	chr1	54839981	5.94e-07	3.72e-05	-0.403592	loss of methylation	OpenSea	SSBP3;SSBP3;SSBP3	NM_001009955;NM_018070;NM_145716	Body;Body;Body
cg02927682	chr1	54844424	1.78e-05	0.000285122	-0.428745	loss of methylation	OpenSea	SSBP3;SSBP3;SSBP3	NM_001009955;NM_018070;NM_145716	Body;Body;Body
cg20433447	chr1	54868559	2.38e-06	7.51e-05	-0.400154	loss of methylation	N_Shelf	SSBP3;SSBP3;SSBP3	NM_001009955;NM_018070;NM_145716	Body;Body;Body
cg00988037	chr1	54869007	5.94e-07	3.72e-05	-0.305741	loss of methylation	N_Shore	SSBP3;SSBP3;SSBP3	NM_001009955;NM_018070;NM_145716	Body;Body;Body
cg19022697	chr1	55247140	0.00832596	0.0351017	0.343494	gain of methylation	Island	TTC22	NM_001114108	Body
cg17457014	chr1	55254401	1.19e-06	5.06e-05	-0.388106	loss of methylation	OpenSea	TTC22;TTC22	NM_001114108;NM_017904	Body;Body
cg24697184	chr1	55266578	0.000194898	0.00174178	0.376303	gain of methylation	Island	TTC22;TTC22	NM_001114108;NM_017904	1stExon;1stExon
cg26413174	chr1	55266737	0.00166317	0.00966111	0.345133	gain of methylation	Island	TTC22;TTC22	NM_001114108;NM_017904	1stExon;1stExon
cg02935904	chr1	55267293	0.00297695	0.0154535	0.317418	gain of methylation	S_Shore	TTC22;TTC22	NM_017904;NM_001114108	TSS1500;TSS1500
cg14089067	chr1	55442785	7.13e-06	0.000150259	-0.305548	loss of methylation	N_Shelf
cg07192718	chr1	55445837	0.000146174	0.00139166	-0.317976	loss of methylation	N_Shore	TMEM61	NM_182532	TSS1500
cg06985721	chr1	55464653	0.00025729	0.0021678	-0.386864	loss of methylation	S_Shore	BSND;BSND	NM_057176;NM_057176	1stExon;5'UTR
cg27058889	chr1	55464825	2.67e-05	0.000382729	-0.318703	loss of methylation	S_Shore	BSND;BSND	NM_057176;NM_057176	1stExon;5'UTR
cg19902593	chr1	56038708	5.94e-07	3.72e-05	-0.436101	loss of methylation	OpenSea
cg19241927	chr1	56333494	5.94e-07	3.72e-05	-0.522904	loss of methylation	OpenSea
cg03459415	chr1	56343697	1.78e-05	0.000285122	-0.362492	loss of methylation	OpenSea
cg16573726	chr1	56666137	5.94e-07	3.72e-05	-0.491416	loss of methylation	OpenSea
cg19825277	chr1	56797691	5.94e-07	3.72e-05	-0.4053	loss of methylation	OpenSea
cg18090390	chr1	56880606	5.94e-07	3.72e-05	-0.439503	loss of methylation	OpenSea
cg09132102	chr1	56900436	7.13e-06	0.000150259	-0.341632	loss of methylation	OpenSea
cg26248114	chr1	56901693	4.16e-06	0.000105624	-0.342262	loss of methylation	OpenSea
cg27398401	chr1	56976548	2.67e-05	0.000382729	-0.360985	loss of methylation	OpenSea	PPAP2B;PPAP2B	NM_177414;NM_003713	Body;Body
cg20704530	chr1	57265449	4.16e-06	0.000105624	-0.321251	loss of methylation	OpenSea	C1orf168	NM_001004303	Body
cg17011134	chr1	57293848	1.19e-06	5.06e-05	-0.496084	loss of methylation	OpenSea
cg25726133	chr1	57458781	4.16e-06	0.000105624	-0.44396	loss of methylation	OpenSea
cg13060236	chr1	57490967	2.38e-06	7.51e-05	-0.311872	loss of methylation	OpenSea	DAB1	NM_021080	Body
cg26929547	chr1	57681028	5.94e-07	3.72e-05	-0.464523	loss of methylation	OpenSea	DAB1	NM_021080	Body
cg08123701	chr1	57955106	5.94e-07	3.72e-05	-0.318088	loss of methylation	OpenSea	DAB1	NM_021080	5'UTR
cg18642361	chr1	58332862	5.94e-07	3.72e-05	-0.479337	loss of methylation	OpenSea	DAB1;MIR548D2	NM_021080;NR_030385	5'UTR;TSS1500
cg05137378	chr1	58393137	5.94e-07	3.72e-05	-0.306225	loss of methylation	OpenSea	DAB1	NM_021080	5'UTR
cg20160351	chr1	58555364	5.94e-07	3.72e-05	-0.47925	loss of methylation	OpenSea	DAB1	NM_021080	5'UTR
cg02774129	chr1	58712062	5.59e-05	0.000664657	-0.333378	loss of methylation	N_Shelf	DAB1	NM_021080	5'UTR
cg00667789	chr1	59042065	0.000194898	0.00174178	0.440126	gain of methylation	Island	TACSTD2	NM_002353	1stExon
cg00554413	chr1	59042113	5.59e-05	0.000664657	0.358958	gain of methylation	Island	TACSTD2	NM_002353	1stExon
cg24851854	chr1	59042275	0.000552014	0.00398032	0.417641	gain of methylation	Island	TACSTD2	NM_002353	1stExon
cg10840704	chr1	59058639	5.59e-05	0.000664657	-0.327678	loss of methylation	OpenSea
cg19261306	chr1	59234911	1.19e-06	5.06e-05	-0.42358	loss of methylation	OpenSea
cg06036239	chr1	59234929	5.94e-07	3.72e-05	-0.362869	loss of methylation	OpenSea
cg01556275	chr1	59245597	0.000194898	0.00174178	-0.331608	loss of methylation	N_Shore
cg23723410	chr1	59486037	0.00033513	0.00267114	0.42449	gain of methylation	OpenSea
cg25881383	chr1	59680599	5.94e-07	3.72e-05	-0.474333	loss of methylation	OpenSea
cg09869950	chr1	59783505	7.13e-06	0.000150259	-0.383211	loss of methylation	OpenSea	FGGY;FGGY	NM_018291;NM_001113411	5'UTR;5'UTR
cg27571329	chr1	59859555	2.38e-06	7.51e-05	-0.448826	loss of methylation	OpenSea	FGGY;FGGY	NM_018291;NM_001113411	Body;Body
cg19245498	chr1	59884012	1.19e-06	5.06e-05	-0.367418	loss of methylation	OpenSea	FGGY;FGGY	NM_018291;NM_001113411	Body;Body
cg15594444	chr1	59893192	4.16e-06	0.000105624	-0.453377	loss of methylation	OpenSea	FGGY;FGGY	NM_018291;NM_001113411	Body;Body
cg03219792	chr1	59952827	4.16e-06	0.000105624	-0.403724	loss of methylation	OpenSea	FGGY;FGGY	NM_018291;NM_001113411	Body;Body
cg07825483	chr1	60130046	0.000107551	0.0010972	-0.433338	loss of methylation	OpenSea	FGGY;FGGY	NM_018291;NM_001113411	Body;Body
cg17139283	chr1	60395734	0.000194898	0.00174178	-0.340492	loss of methylation	S_Shelf
cg13903070	chr1	61456527	5.94e-07	3.72e-05	-0.401016	loss of methylation	OpenSea
cg12262372	chr1	61542211	1.19e-06	5.06e-05	-0.321316	loss of methylation	N_Shore	NFIA	NM_001145511	TSS1500
cg12126901	chr1	61623366	0.000432579	0.00327471	0.384098	gain of methylation	OpenSea	NFIA;NFIA;NFIA;NFIA	NM_001145512;NM_001145511;NM_001134673;NM_005595	Body;Body;Body;Body
cg03605365	chr1	62207325	3.92e-05	0.000508007	-0.353401	loss of methylation	N_Shore	INADL	NM_176877	TSS1500
cg13321661	chr1	62319602	5.94e-07	3.72e-05	-0.372793	loss of methylation	OpenSea	INADL	NM_176877	Body
cg14254748	chr1	62660421	0.000106618	0.0010972	0.41059	gain of methylation	N_Shore	L1TD1;L1TD1	NM_001164835;NM_019079	TSS200;TSS200
cg19594218	chr1	62660556	1.19e-06	5.06e-05	0.538217	gain of methylation	Island	L1TD1;L1TD1;L1TD1;L1TD1	NM_019079;NM_019079;NM_001164835;NM_001164835	1stExon;5'UTR;5'UTR;1stExon
cg23049458	chr1	62660624	2.67e-05	0.000382729	0.654383	gain of methylation	Island	L1TD1;L1TD1	NM_019079;NM_001164835	5'UTR;5'UTR
cg12640000	chr1	62660741	1.78e-05	0.000285122	0.389447	gain of methylation	Island	L1TD1;L1TD1	NM_019079;NM_001164835	5'UTR;5'UTR
cg03731268	chr1	62660861	7.84e-05	0.000861013	0.621283	gain of methylation	Island	L1TD1;L1TD1	NM_019079;NM_001164835	5'UTR;5'UTR
cg24537942	chr1	62751954	2.67e-05	0.000382729	-0.330097	loss of methylation	OpenSea	KANK4	NM_181712	5'UTR
cg17328839	chr1	64127751	7.13e-06	0.000150259	-0.361521	loss of methylation	OpenSea
cg03119829	chr1	64170964	1.13e-05	0.000206611	0.444462	gain of methylation	OpenSea
cg22046201	chr1	64212080	7.13e-06	0.000150259	-0.466679	loss of methylation	OpenSea
cg17473712	chr1	64287452	1.19e-06	5.06e-05	-0.384041	loss of methylation	OpenSea	ROR1;ROR1	NM_005012;NM_001083592	Body;Body
cg06743782	chr1	64293886	5.94e-07	3.72e-05	-0.420913	loss of methylation	OpenSea	ROR1;ROR1	NM_005012;NM_001083592	Body;Body
cg19267457	chr1	64394702	5.94e-07	3.72e-05	-0.457903	loss of methylation	OpenSea	ROR1;ROR1	NM_005012;NM_001083592	Body;Body
cg20629316	chr1	64413782	3.92e-05	0.000508007	-0.364894	loss of methylation	OpenSea	ROR1;ROR1	NM_005012;NM_001083592	Body;Body
cg01723995	chr1	64415629	1.78e-05	0.000285122	-0.356431	loss of methylation	OpenSea	ROR1;ROR1	NM_005012;NM_001083592	Body;Body
cg11786966	chr1	64508232	1.13e-05	0.000206611	-0.438406	loss of methylation	OpenSea	ROR1;ROR1	NM_005012;NM_001083592	Body;Body
cg08036553	chr1	64649805	1.19e-06	5.06e-05	-0.388221	loss of methylation	OpenSea
cg11750112	chr1	64938742	1.78e-05	0.000285122	-0.561967	loss of methylation	S_Shelf	CACHD1	NM_020925	Body
cg11795488	chr1	65038492	5.94e-07	3.72e-05	-0.429423	loss of methylation	OpenSea	CACHD1	NM_020925	Body
cg21679730	chr1	65047485	7.13e-06	0.000150259	-0.305094	loss of methylation	OpenSea	CACHD1	NM_020925	Body
cg10381153	chr1	65062855	5.94e-07	3.72e-05	-0.549749	loss of methylation	OpenSea	CACHD1	NM_020925	Body
cg10378032	chr1	65214497	2.38e-06	7.51e-05	-0.385909	loss of methylation	S_Shelf	RAVER2	NM_018211	Body
cg23688719	chr1	65935654	7.13e-06	0.000150259	-0.378847	loss of methylation	OpenSea	LEPR;LEPR;LEPR	NM_001003680;NM_001003679;NM_002303	5'UTR;5'UTR;5'UTR
cg03607891	chr1	66099615	0.000699376	0.00481408	-0.315781	loss of methylation	OpenSea	LEPR;LEPR	NM_002303;NM_001003679	Body;3'UTR
cg17590234	chr1	66456912	1.13e-05	0.000206611	-0.343554	loss of methylation	OpenSea	PDE4B;PDE4B;PDE4B	NM_001037341;NM_001037340;NM_002600	Body;TSS1500;Body
cg23045908	chr1	66799419	0.000146174	0.00139166	0.366194	gain of methylation	OpenSea	PDE4B;PDE4B;PDE4B;PDE4B	NM_001037341;NM_001037339;NM_001037340;NM_002600	Body;Body;Body;Body
cg10802509	chr1	67178638	2.38e-06	7.51e-05	-0.433585	loss of methylation	OpenSea	SGIP1	NM_032291	Body
cg17819635	chr1	67217673	7.84e-05	0.000861013	0.398392	gain of methylation	N_Shore	TCTEX1D1	NM_152665	TSS1500
cg09769134	chr1	67217769	0.00203039	0.0113428	0.331437	gain of methylation	N_Shore	TCTEX1D1	NM_152665	TSS1500
cg08857729	chr1	67217826	0.001353	0.00818907	0.37906	gain of methylation	N_Shore	TCTEX1D1	NM_152665	TSS1500
cg24110050	chr1	67217853	0.00109393	0.00689838	0.372106	gain of methylation	N_Shore	TCTEX1D1	NM_152665	TSS1500
cg14207728	chr1	67217886	0.001353	0.00818907	0.323288	gain of methylation	N_Shore	TCTEX1D1	NM_152665	TSS1500
cg16996144	chr1	67217950	0.00427291	0.0206333	0.320842	gain of methylation	N_Shore	TCTEX1D1	NM_152665	TSS200
cg19808205	chr1	67217984	0.00297695	0.0154535	0.375884	gain of methylation	N_Shore	TCTEX1D1	NM_152665	TSS200
cg17284804	chr1	67218135	0.00427291	0.0206333	0.344439	gain of methylation	Island	TCTEX1D1	NM_152665	TSS200
cg25339566	chr1	67218165	0.00973423	0.039785	0.40996	gain of methylation	Island	TCTEX1D1;TCTEX1D1	NM_152665;NM_152665	5'UTR;1stExon
cg10625686	chr1	67244062	4.16e-06	0.000105624	-0.463276	loss of methylation	OpenSea	TCTEX1D1	NM_152665	3'UTR
cg25154630	chr1	67389698	5.94e-07	3.72e-05	-0.364535	loss of methylation	N_Shore	MIER1;WDR78;MIER1;MIER1;MIER1;MIER1;MIER1;WDR78;MIER1;MIER1	NM_001146112;NM_024763;NM_001077700;NM_001146110;NM_001146111;NM_001146113;NM_001077702;NM_207014;NM_020948;NM_001077703	TSS1500;Body;TSS1500;TSS1500;TSS1500;TSS1500;TSS1500;Body;TSS1500;TSS1500
cg25408008	chr1	67391835	1.13e-05	0.000206611	-0.315757	loss of methylation	S_Shore	MIER1;WDR78;MIER1;MIER1;MIER1;MIER1;MIER1;MIER1;WDR78;MIER1	NM_020948;NM_024763;NM_001077702;NM_001146111;NM_001146113;NM_001077703;NM_001146112;NM_001077700;NM_207014;NM_001146110	5'UTR;TSS1500;5'UTR;5'UTR;5'UTR;Body;5'UTR;Body;TSS1500;5'UTR
cg15930380	chr1	67399983	3.92e-05	0.000508007	0.301709	gain of methylation	S_Shelf	MIER1;MIER1;MIER1;MIER1;MIER1;MIER1;MIER1;MIER1;MIER1;MIER1	NM_001077704;NM_001146111;NM_001146113;NM_001077703;NM_001146112;NM_001077700;NM_001146110;NM_001077702;NM_001077701;NM_020948	Body;Body;5'UTR;Body;5'UTR;Body;Body;Body;Body;Body
cg23015917	chr1	67485337	5.94e-07	3.72e-05	-0.321708	loss of methylation	OpenSea	SLC35D1	NM_015139	Body
cg02341559	chr1	67603174	0.00025729	0.0021678	-0.312954	loss of methylation	S_Shelf
cg06764498	chr1	67897436	0.00033513	0.00267114	-0.382518	loss of methylation	S_Shore	SERBP1;SERBP1;SERBP1;SERBP1	NM_001018069;NM_015640;NM_001018068;NM_001018067	TSS1500;TSS1500;TSS1500;TSS1500
cg26918808	chr1	67950349	4.16e-06	0.000105624	-0.30817	loss of methylation	OpenSea
cg11668419	chr1	68025026	0.000194898	0.00174178	-0.323282	loss of methylation	OpenSea
cg13184736	chr1	68299409	0.00601689	0.0271286	0.315324	gain of methylation	S_Shore	GNG12	NM_018841	TSS1500
cg25189904	chr1	68299493	0.000699376	0.00481408	0.353005	gain of methylation	S_Shore	GNG12	NM_018841	TSS1500
cg26764244	chr1	68299511	7.84e-05	0.000861013	0.440688	gain of methylation	S_Shore	GNG12	NM_018841	TSS1500
cg25344239	chr1	68326786	1.13e-05	0.000206611	-0.407721	loss of methylation	OpenSea
cg26426334	chr1	68403250	2.67e-05	0.000382729	-0.331216	loss of methylation	OpenSea
cg11650925	chr1	68490241	2.38e-06	7.51e-05	-0.386394	loss of methylation	OpenSea
cg14981960	chr1	68607289	0.000877637	0.00577589	-0.380146	loss of methylation	OpenSea	GPR177;GPR177	NM_001002292;NM_024911	Body;Body
cg27173965	chr1	68841715	7.13e-06	0.000150259	-0.358789	loss of methylation	OpenSea
cg03056547	chr1	68907883	5.94e-07	3.72e-05	-0.356005	loss of methylation	OpenSea	RPE65	NM_000329	Body
cg26555310	chr1	68914717	2.67e-05	0.000382729	-0.422136	loss of methylation	OpenSea	RPE65	NM_000329	Body
cg13244522	chr1	70833274	5.94e-07	3.72e-05	-0.442521	loss of methylation	OpenSea	HHLA3;HHLA3;HHLA3;HHLA3	NM_001036646;NR_027404;NM_001036645;NM_001031693	3'UTR;Body;3'UTR;Body
cg19749975	chr1	71547563	0.000194898	0.00174178	-0.406687	loss of methylation	S_Shore	ZRANB2;ZRANB2	NM_203350;NM_005455	TSS1500;TSS1500
cg21474774	chr1	71632244	5.94e-07	3.72e-05	-0.50482	loss of methylation	OpenSea
cg24580724	chr1	75180368	5.59e-05	0.000664657	-0.371482	loss of methylation	OpenSea	CRYZ;CRYZ;CRYZ;CRYZ	NM_001130042;NM_001889;NM_001130043;NM_001134759	Body;Body;Body;Body
cg18876007	chr1	75606694	0.000107551	0.0010972	-0.345632	loss of methylation	S_Shelf	LHX8	NM_001001933	Body
cg07381464	chr1	76079833	0.000107551	0.0010972	-0.339514	loss of methylation	N_Shore
cg10511850	chr1	76540999	2.38e-06	7.51e-05	-0.387908	loss of methylation	S_Shore	ST6GALNAC3;ST6GALNAC3	NM_152996;NM_001160011	Body;Body
cg18172358	chr1	76734569	5.59e-05	0.000664657	-0.312776	loss of methylation	OpenSea	ST6GALNAC3;ST6GALNAC3	NM_152996;NM_001160011	Body;Body
cg01517208	chr1	76817670	5.94e-07	3.72e-05	-0.38054	loss of methylation	OpenSea	ST6GALNAC3;ST6GALNAC3	NM_152996;NM_001160011	Body;Body
cg17826956	chr1	77230619	5.94e-07	3.72e-05	-0.359849	loss of methylation	OpenSea
cg14023881	chr1	77230704	2.38e-06	7.51e-05	-0.365588	loss of methylation	OpenSea
cg25199254	chr1	77230837	5.94e-07	3.72e-05	-0.36906	loss of methylation	OpenSea
cg19369529	chr1	77529073	2.67e-05	0.000382729	-0.325448	loss of methylation	OpenSea	ST6GALNAC5	NM_030965	3'UTR
cg20783743	chr1	78350824	4.16e-06	0.000105624	-0.362238	loss of methylation	N_Shelf
cg08491437	chr1	78442533	7.13e-06	0.000150259	-0.427833	loss of methylation	N_Shore	FUBP1	NM_003902	Body
cg26263401	chr1	78511140	2.38e-06	7.51e-05	0.325411	gain of methylation	N_Shore	GIPC2	NM_017655	TSS1500
cg09662920	chr1	78511433	0.000552014	0.00398032	0.308591	gain of methylation	N_Shore	GIPC2	NM_017655	TSS200
cg01074657	chr1	78511466	5.59e-05	0.000664657	0.50527	gain of methylation	N_Shore	GIPC2	NM_017655	TSS200
cg14613228	chr1	78621066	1.78e-05	0.000285122	-0.358762	loss of methylation	OpenSea
cg21609706	chr1	81624482	7.13e-06	0.000150259	-0.33613	loss of methylation	OpenSea
cg26542856	chr1	82049635	3.92e-05	0.000508007	-0.408467	loss of methylation	OpenSea
cg24409876	chr1	82607251	4.16e-06	0.000105624	-0.405979	loss of methylation	OpenSea
cg10388307	chr1	82828058	1.13e-05	0.000206611	0.30566	gain of methylation	OpenSea
cg27586243	chr1	83258167	5.59e-05	0.000664657	-0.368003	loss of methylation	OpenSea
cg10101533	chr1	83648176	3.92e-05	0.000508007	-0.539761	loss of methylation	OpenSea
cg21786808	chr1	84227630	5.94e-07	3.72e-05	-0.390846	loss of methylation	OpenSea
cg10584024	chr1	84234998	0.000194898	0.00174178	-0.301204	loss of methylation	OpenSea
cg19869443	chr1	84766821	0.00166317	0.00966111	0.304459	gain of methylation	S_Shore	SAMD13;SAMD13	NM_001134663;NM_001010971	TSS1500;Body
cg00908758	chr1	84944699	5.94e-07	3.72e-05	-0.426551	loss of methylation	N_Shore	RPF1	NM_025065	TSS1500
cg14791530	chr1	85040857	2.38e-06	7.51e-05	-0.392903	loss of methylation	S_Shore	CTBS	NM_004388	TSS1500
cg00062020	chr1	85100819	0.001353	0.00818907	-0.340977	loss of methylation	OpenSea	C1orf180	NR_027379	TSS200
cg09755594	chr1	85527430	1.19e-06	5.06e-05	-0.419633	loss of methylation	OpenSea	WDR63	NM_145172	TSS1500
cg15715337	chr1	85600447	1.19e-06	5.06e-05	-0.331009	loss of methylation	OpenSea
cg02487061	chr1	85721250	1.78e-05	0.000285122	-0.405207	loss of methylation	N_Shelf	C1orf52;C1orf52	NR_024113;NM_198077	Body;Body
cg01636910	chr1	85740751	1.13e-05	0.000206611	-0.372736	loss of methylation	N_Shore	BCL10	NM_003921	Body
cg05140232	chr1	85992165	4.16e-06	0.000105624	-0.378411	loss of methylation	OpenSea	DDAH1	NM_001134445	5'UTR
cg22181664	chr1	86934325	5.59e-05	0.000664657	-0.31927	loss of methylation	OpenSea	CLCA1	NM_001285	TSS200
cg03981685	chr1	87615654	0.00025729	0.0021678	-0.311277	loss of methylation	N_Shore	LOC339524	NR_026989	Body
cg24038762	chr1	87817476	5.94e-07	3.72e-05	-0.388634	loss of methylation	OpenSea
cg27565650	chr1	88151065	2.38e-06	7.51e-05	-0.439694	loss of methylation	OpenSea
cg20300776	chr1	88433987	5.94e-07	3.72e-05	-0.498003	loss of methylation	OpenSea
cg21695830	chr1	89457462	0.001353	0.00818907	-0.348483	loss of methylation	N_Shore	RBMXL1;RBMXL1;CCBL2;CCBL2	NM_001162536;NM_019610;NM_001008661;NM_001008662	5'UTR;5'UTR;5'UTR;5'UTR
cg01128109	chr1	89989507	2.67e-05	0.000382729	-0.308677	loss of methylation	N_Shore	LRRC8B	NM_001134476	TSS1500
cg15454563	chr1	90371370	5.94e-07	3.72e-05	-0.363885	loss of methylation	OpenSea	LRRC8D;LRRC8D	NM_018103;NM_001134479	5'UTR;5'UTR
cg09267056	chr1	90410109	2.67e-05	0.000382729	-0.361175	loss of methylation	OpenSea
cg00070162	chr1	91852791	5.94e-07	3.72e-05	-0.415856	loss of methylation	OpenSea	HFM1	NM_001017975	Body
cg23721586	chr1	92197531	0.000432579	0.00327471	0.323455	gain of methylation	OpenSea	TGFBR3	NM_003243	Body
cg18146737	chr1	92946700	0.000699376	0.00481408	-0.300837	loss of methylation	Island	GFI1;GFI1;GFI1	NM_001127215;NM_001127216;NM_005263	Body;Body;Body
cg18316974	chr1	92947035	0.00033513	0.00267114	-0.332061	loss of methylation	Island	GFI1;GFI1;GFI1	NM_001127215;NM_001127216;NM_005263	Body;Body;Body
cg16373998	chr1	93296988	1.19e-06	5.06e-05	-0.306412	loss of methylation	N_Shore	RPL5	NM_000969	TSS1500
cg22514229	chr1	94118054	1.13e-05	0.000206611	-0.323171	loss of methylation	OpenSea	BCAR3	NM_003567	Body
cg07231911	chr1	94141047	3.92e-05	0.000508007	-0.326301	loss of methylation	OpenSea	BCAR3	NM_003567	5'UTR
cg21812313	chr1	94158618	1.19e-06	5.06e-05	-0.330455	loss of methylation	OpenSea
cg19277516	chr1	94235220	7.13e-06	0.000150259	-0.370505	loss of methylation	OpenSea
cg24937735	chr1	94245226	5.94e-07	3.72e-05	-0.552459	loss of methylation	OpenSea
cg00519063	chr1	94373434	5.94e-07	3.72e-05	-0.321097	loss of methylation	N_Shore	GCLM	NM_002061	Body
cg18800235	chr1	94486895	7.13e-06	0.000150259	-0.529946	loss of methylation	OpenSea	ABCA4	NM_000350	Body
cg09168805	chr1	94514548	2.67e-05	0.000382729	-0.321414	loss of methylation	OpenSea	ABCA4	NM_000350	Body
cg01807748	chr1	94534645	2.38e-06	7.51e-05	-0.39274	loss of methylation	OpenSea	ABCA4	NM_000350	Body
cg09234454	chr1	94560697	0.00709359	0.0309432	-0.304105	loss of methylation	OpenSea	ABCA4	NM_000350	Body
cg20335213	chr1	94704048	5.94e-07	3.72e-05	-0.353504	loss of methylation	S_Shore	ARHGAP29	NM_004815	TSS1500
cg01812146	chr1	94704178	5.94e-07	3.72e-05	-0.355886	loss of methylation	S_Shore	ARHGAP29	NM_004815	TSS1500
cg08639379	chr1	95018889	1.19e-06	5.06e-05	-0.511538	loss of methylation	OpenSea
cg27576900	chr1	95113915	2.67e-05	0.000382729	-0.359303	loss of methylation	OpenSea
cg19602694	chr1	95783866	4.16e-06	0.000105624	-0.442168	loss of methylation	OpenSea
cg01566312	chr1	97418099	0.00246594	0.0132688	-0.311334	loss of methylation	OpenSea
cg07313437	chr1	97584888	0.000432579	0.00327471	-0.391617	loss of methylation	OpenSea	DPYD	NM_000110	Body
cg07179075	chr1	97706031	0.000699376	0.00481408	-0.301975	loss of methylation	OpenSea	DPYD	NM_000110	Body
cg14072140	chr1	98031839	5.94e-07	3.72e-05	-0.558849	loss of methylation	OpenSea	DPYD	NM_000110	Body
cg10202113	chr1	98520089	5.59e-05	0.000664657	-0.321592	loss of methylation	S_Shore
cg11403907	chr1	98569645	2.38e-06	7.51e-05	-0.409045	loss of methylation	OpenSea
cg19251656	chr1	100000372	2.67e-05	0.000382729	-0.30241	loss of methylation	OpenSea
cg07813265	chr1	100820528	1.78e-05	0.000285122	-0.376338	loss of methylation	S_Shore	CDC14A;CDC14A;CDC14A	NM_003672;NM_033312;NM_033313	Body;Body;Body
cg01726465	chr1	100827739	5.59e-05	0.000664657	-0.361083	loss of methylation	OpenSea	CDC14A;CDC14A;CDC14A	NM_003672;NM_033312;NM_033313	Body;Body;Body
cg20481640	chr1	100928376	7.13e-06	0.000150259	-0.411684	loss of methylation	OpenSea	CDC14A;CDC14A;CDC14A	NM_003672;NM_033312;NM_033313	Body;Body;Body
cg16646597	chr1	100982594	5.94e-07	3.72e-05	-0.346704	loss of methylation	OpenSea	CDC14A	NM_003672	Body
cg15545468	chr1	101072808	7.13e-06	0.000150259	-0.420087	loss of methylation	OpenSea
cg14515779	chr1	101123966	3.92e-05	0.000508007	-0.349545	loss of methylation	OpenSea
cg09180564	chr1	102308808	7.84e-05	0.000861013	0.354418	gain of methylation	OpenSea	OLFM3	NM_058170	Body
cg16968885	chr1	103574619	4.16e-06	0.000105624	-0.361737	loss of methylation	OpenSea	COL11A1;COL11A1;COL11A1;COL11A1	NM_001168249;NM_080629;NM_080630;NM_001854	TSS1500;TSS1500;TSS1500;TSS1500
cg26913669	chr1	103574958	4.16e-06	0.000105624	-0.310571	loss of methylation	OpenSea	COL11A1;COL11A1;COL11A1;COL11A1	NM_001168249;NM_080629;NM_080630;NM_001854	TSS1500;TSS1500;TSS1500;TSS1500
cg07188009	chr1	106626446	0.00973423	0.039785	-0.305052	loss of methylation	S_Shelf
cg15396204	chr1	107348393	0.00973423	0.039785	-0.328291	loss of methylation	OpenSea
cg09030212	chr1	107681350	0.001353	0.00818907	-0.312374	loss of methylation	N_Shore	NTNG1;NTNG1;NTNG1	NM_001113226;NM_001113228;NM_014917	TSS1500;TSS1500;TSS1500
cg18115132	chr1	107819805	5.59e-05	0.000664657	-0.319514	loss of methylation	OpenSea	NTNG1;NTNG1;NTNG1	NM_014917;NM_001113228;NM_001113226	Body;Body;Body
cg07243548	chr1	108231160	7.84e-05	0.000861013	-0.301334	loss of methylation	OpenSea	VAV3;VAV3	NM_006113;NM_001079874	Body;TSS200
cg21202240	chr1	109285050	2.38e-06	7.51e-05	-0.413703	loss of methylation	N_Shelf	FNDC7	NM_001144937	3'UTR
cg05708073	chr1	109637162	2.38e-06	7.51e-05	-0.426129	loss of methylation	S_Shelf	TMEM167B	NM_020141	3'UTR
cg17325318	chr1	109659927	2.67e-05	0.000382729	-0.318944	loss of methylation	S_Shelf	KIAA1324	NM_020775	Body
cg21282282	chr1	109705170	0.000146174	0.00139166	0.38781	gain of methylation	OpenSea	KIAA1324	NM_020775	Body
cg26547576	chr1	110005494	5.94e-07	3.72e-05	-0.423211	loss of methylation	N_Shelf
cg16275483	chr1	110013120	5.94e-07	3.72e-05	-0.512954	loss of methylation	S_Shelf	SYPL2	NM_001040709	Body
cg04219726	chr1	110082486	2.38e-06	7.51e-05	-0.33453	loss of methylation	OpenSea	GPR61	NM_031936	TSS200
cg21644334	chr1	110168049	0.00870318	0.0366891	-0.301878	loss of methylation	OpenSea	AMPD2;AMPD2;AMPD2;AMPD2	NM_139156;NM_203404;NM_203404;NM_004037	Body;5'UTR;1stExon;Body
cg14202937	chr1	110170797	2.38e-06	7.51e-05	-0.420614	loss of methylation	OpenSea	AMPD2;AMPD2;AMPD2	NM_139156;NM_004037;NM_203404	Body;Body;Body
cg20803293	chr1	110254709	0.000107551	0.0010972	0.362984	gain of methylation	OpenSea	GSTM5	NM_000851	TSS200
cg25210835	chr1	110254828	5.59e-05	0.000664657	0.567591	gain of methylation	OpenSea	GSTM5	NM_000851	TSS200
cg24467349	chr1	110254835	7.84e-05	0.000861013	0.532482	gain of methylation	OpenSea	GSTM5	NM_000851	TSS200
cg12858902	chr1	110254854	0.000146174	0.00139166	0.35636	gain of methylation	OpenSea	GSTM5	NM_000851	TSS200
cg14377951	chr1	110254896	7.84e-05	0.000861013	0.328558	gain of methylation	OpenSea	GSTM5;GSTM5	NM_000851;NM_000851	1stExon;5'UTR
cg22391718	chr1	110326285	0.000194898	0.00174178	-0.335036	loss of methylation	OpenSea
cg26337781	chr1	110421382	5.94e-07	3.72e-05	-0.429422	loss of methylation	OpenSea
cg08139855	chr1	110452372	1.78e-05	0.000285122	-0.333191	loss of methylation	N_Shore	CSF1;CSF1;CSF1;CSF1	NM_172212;NM_000757;NM_172211;NM_172210	TSS1500;TSS1500;TSS1500;TSS1500
cg19755069	chr1	110471519	1.78e-05	0.000285122	-0.328785	loss of methylation	OpenSea	CSF1;CSF1	NM_000757;NM_172211	3'UTR;3'UTR
cg09228015	chr1	110503058	0.00033513	0.00267114	-0.332172	loss of methylation	OpenSea
cg09826973	chr1	110656508	4.16e-06	0.000105624	-0.410417	loss of methylation	OpenSea	UBL4B;UBL4B	NM_203412;NM_203412	3'UTR;1stExon
cg20966270	chr1	110752047	4.16e-06	0.000105624	-0.398532	loss of methylation	N_Shore
cg02193146	chr1	110752257	7.84e-05	0.000861013	-0.341445	loss of methylation	Island
cg21217540	chr1	110752307	5.94e-07	3.72e-05	-0.431585	loss of methylation	Island
cg06948763	chr1	110763078	2.67e-05	0.000382729	-0.397264	loss of methylation	N_Shelf	KCNC4;KCNC4;KCNC4	NM_001039574;NM_153763;NM_004978	Body;Body;Body
cg02284278	chr1	110777870	5.94e-07	3.72e-05	-0.343184	loss of methylation	OpenSea
cg09845379	chr1	110889998	2.38e-06	7.51e-05	-0.485757	loss of methylation	OpenSea
cg06351337	chr1	111412880	0.00297695	0.0154535	-0.392903	loss of methylation	OpenSea	CD53	NM_001040033	TSS1500
cg16896205	chr1	111413643	0.000877637	0.00577589	-0.332193	loss of methylation	OpenSea	CD53	NM_001040033	TSS200
cg07314983	chr1	111414364	7.84e-05	0.000861013	-0.420039	loss of methylation	OpenSea	CD53;CD53	NM_000560;NM_001040033	TSS1500;5'UTR
cg02291011	chr1	111510137	3.92e-05	0.000508007	-0.369218	loss of methylation	S_Shelf
cg08663890	chr1	111746277	5.59e-05	0.000664657	0.372768	gain of methylation	N_Shore
cg03916225	chr1	111768837	0.00025729	0.0021678	-0.341443	loss of methylation	OpenSea	CHI3L2;CHI3L2	NM_001025197;NM_004000	TSS1500;TSS1500
cg21527708	chr1	111822043	0.00203039	0.0113428	-0.321511	loss of methylation	OpenSea	LOC149620	NR_003928	TSS1500
cg09333723	chr1	111822068	0.000107551	0.0010972	-0.360998	loss of methylation	OpenSea	LOC149620	NR_003928	TSS1500
cg08129490	chr1	111832109	0.00427291	0.0206333	-0.342224	loss of methylation	OpenSea	CHIA;CHIA	NM_021797;NM_201653	TSS1500;TSS1500
cg06759648	chr1	111890880	0.00203039	0.0113428	-0.317436	loss of methylation	S_Shore	C1orf88	NM_181643	Body
cg23068939	chr1	112016586	1.13e-05	0.000206611	0.362812	gain of methylation	OpenSea	C1orf162	NM_174896	TSS200
cg23894854	chr1	112016615	0.000146174	0.00139166	0.350345	gain of methylation	OpenSea	C1orf162;C1orf162	NM_174896;NM_174896	1stExon;5'UTR
cg00035969	chr1	112159097	7.84e-05	0.000861013	0.325403	gain of methylation	N_Shelf
cg22728128	chr1	112299491	0.000146174	0.00139166	-0.33081	loss of methylation	S_Shore	DDX20;C1orf183	NM_007204;NM_198926	Body;TSS1500
cg10111629	chr1	113067124	1.19e-06	5.06e-05	-0.472671	loss of methylation	OpenSea	ST7L;ST7L;ST7L	NM_017744;NM_138728;NM_138727	3'UTR;3'UTR;3'UTR
cg00016968	chr1	113250448	3.92e-05	0.000508007	-0.352809	loss of methylation	S_Shore	RHOC;RHOC;RHOC	NM_001042679;NM_175744;NM_001042678	TSS1500;TSS1500;TSS1500
cg00698771	chr1	113285940	6.35e-05	0.00075588	0.547244	gain of methylation	N_Shore
cg11685510	chr1	113286397	0.000146174	0.00139166	0.353368	gain of methylation	Island
cg13060157	chr1	113286610	0.00427291	0.0206333	0.357036	gain of methylation	Island
cg00754036	chr1	113569928	5.94e-07	3.72e-05	-0.506943	loss of methylation	OpenSea
cg26668129	chr1	114326408	0.000146174	0.00139166	0.431487	gain of methylation	OpenSea	RSBN1	NM_018364	Body
cg07111834	chr1	114402309	0.00936213	0.0394144	0.31568	gain of methylation	OpenSea	PTPN22;PTPN22	NM_012411;NM_015967	Body;Body
cg00916635	chr1	114414312	0.000699376	0.00481408	0.310781	gain of methylation	OpenSea	PTPN22;PTPN22;PTPN22;PTPN22	NM_012411;NM_012411;NM_015967;NM_015967	5'UTR;1stExon;5'UTR;1stExon
cg13991834	chr1	114430280	0.000128442	0.00130858	0.397728	gain of methylation	OpenSea	BCL2L15	NM_001010922	TSS200
cg08529825	chr1	114489550	5.94e-07	3.72e-05	-0.340854	loss of methylation	OpenSea	HIPK1;HIPK1	NM_198268;NM_152696	Body;Body
cg20784259	chr1	114518035	5.59e-05	0.000664657	0.334128	gain of methylation	OpenSea	HIPK1;HIPK1;HIPK1	NM_198268;NM_181358;NM_198269	3'UTR;3'UTR;3'UTR
cg22484690	chr1	114566249	7.13e-06	0.000150259	-0.364381	loss of methylation	OpenSea
cg02305412	chr1	114631672	7.84e-05	0.000861013	-0.343031	loss of methylation	OpenSea
cg22079827	chr1	114656043	1.13e-05	0.000206611	-0.336187	loss of methylation	OpenSea	SYT6	NM_205848	Body
cg05499890	chr1	115238213	7.13e-06	0.000150259	-0.382129	loss of methylation	OpenSea	AMPD1	NM_000036	TSS200
cg21931680	chr1	115238457	5.94e-07	3.72e-05	-0.4325	loss of methylation	OpenSea	AMPD1	NM_000036	TSS1500
cg23523368	chr1	115238494	3.92e-05	0.000508007	-0.325039	loss of methylation	OpenSea	AMPD1	NM_000036	TSS1500
cg15740508	chr1	115238559	5.94e-07	3.72e-05	-0.381564	loss of methylation	OpenSea	AMPD1	NM_000036	TSS1500
cg18264789	chr1	115258650	0.00025729	0.0021678	-0.316435	loss of methylation	OpenSea	NRAS	NM_002524	Body
cg19763774	chr1	115625602	0.00368198	0.018397	-0.307508	loss of methylation	OpenSea	TSPAN2	NM_005725	Body
cg00819310	chr1	116193783	2.67e-05	0.000382729	-0.442793	loss of methylation	OpenSea	VANGL1	NM_138959	5'UTR
cg24629380	chr1	116214059	5.94e-07	3.72e-05	-0.558201	loss of methylation	OpenSea	VANGL1	NM_138959	Body
cg02574734	chr1	116369351	0.000432579	0.00327471	-0.320285	loss of methylation	N_Shore
cg26678765	chr1	116653093	5.94e-07	3.72e-05	-0.469607	loss of methylation	OpenSea	C1orf161	NM_152367	TSS1500
cg15469709	chr1	116653300	1.13e-05	0.000206611	-0.301264	loss of methylation	OpenSea	C1orf161	NM_152367	TSS1500
cg09580336	chr1	116915122	0.00166317	0.00966111	0.314203	gain of methylation	N_Shore	ATP1A1;ATP1A1	NM_001160233;NM_000701	TSS1500;TSS1500
cg09892984	chr1	117030828	1.78e-05	0.000285122	-0.371886	loss of methylation	OpenSea
cg17215278	chr1	117114263	2.38e-06	7.51e-05	-0.31984	loss of methylation	S_Shore	CD58;CD58;CD58	NM_001144822;NR_026665;NM_001779	TSS1500;TSS1500;TSS1500
cg24002653	chr1	117240504	2.67e-05	0.000382729	-0.458446	loss of methylation	OpenSea
cg10488685	chr1	117635550	5.94e-07	3.72e-05	-0.451956	loss of methylation	OpenSea	TTF2	NM_003594	Body
cg09099500	chr1	117635821	5.94e-07	3.72e-05	-0.440923	loss of methylation	OpenSea	MIR942;TTF2	NR_030640;NM_003594	TSS1500;Body
cg19811108	chr1	117636534	5.94e-07	3.72e-05	-0.582435	loss of methylation	OpenSea	MIR942;TTF2	NR_030640;NM_003594	TSS1500;Body
cg25940485	chr1	117636616	5.94e-07	3.72e-05	-0.531667	loss of methylation	OpenSea	MIR942;TTF2	NR_030640;NM_003594	TSS1500;Body
cg19582647	chr1	117637084	2.38e-06	7.51e-05	-0.451912	loss of methylation	OpenSea	MIR942;TTF2	NR_030640;NM_003594	TSS200;Body
cg17494585	chr1	117705743	0.000194898	0.00174178	-0.32451	loss of methylation	OpenSea	VTCN1	NM_024626	Body
cg13796936	chr1	118175205	1.19e-06	5.06e-05	-0.531095	loss of methylation	OpenSea
cg26360924	chr1	118793005	4.16e-06	0.000105624	-0.402577	loss of methylation	OpenSea
cg11391335	chr1	119521928	1.13e-05	0.000206611	0.441849	gain of methylation	N_Shore	TBX15	NM_152380	5'UTR
cg22378919	chr1	119522188	7.84e-05	0.000861013	0.486848	gain of methylation	N_Shore	TBX15	NM_152380	5'UTR
cg13655674	chr1	119522386	0.00973423	0.039785	0.377289	gain of methylation	Island	TBX15	NM_152380	5'UTR
cg09789768	chr1	119524323	7.13e-06	0.000150259	0.334003	gain of methylation	S_Shore	TBX15	NM_152380	5'UTR
cg16990168	chr1	119526060	7.84e-05	0.000861013	0.487185	gain of methylation	N_Shore	TBX15	NM_152380	5'UTR
cg24720355	chr1	119526255	0.000107551	0.0010972	0.360885	gain of methylation	N_Shore	TBX15	NM_152380	5'UTR
cg19730691	chr1	119526437	0.000432579	0.00327471	0.377421	gain of methylation	N_Shore	TBX15	NM_152380	5'UTR
cg05172122	chr1	119526783	0.00166317	0.00966111	0.358268	gain of methylation	Island	TBX15	NM_152380	5'UTR
cg24144440	chr1	119526882	0.000877637	0.00577589	0.405509	gain of methylation	Island	TBX15	NM_152380	5'UTR
cg02829688	chr1	119527008	0.00832596	0.0351017	0.394563	gain of methylation	Island	TBX15	NM_152380	5'UTR
cg21647227	chr1	119527111	0.00601689	0.0271286	0.425612	gain of methylation	Island	TBX15	NM_152380	5'UTR
cg13080379	chr1	119527156	0.00357591	0.0178672	0.428652	gain of methylation	Island	TBX15	NM_152380	5'UTR
cg26104752	chr1	119527377	0.00203039	0.0113428	0.454863	gain of methylation	S_Shore	TBX15	NM_152380	5'UTR
cg14175690	chr1	119527638	3.92e-05	0.000508007	0.600376	gain of methylation	S_Shore	TBX15	NM_152380	5'UTR
cg10145246	chr1	119527884	0.00025729	0.0021678	0.431098	gain of methylation	N_Shore	TBX15	NM_152380	5'UTR
cg04707332	chr1	119528018	0.001353	0.00818907	0.375581	gain of methylation	N_Shore	TBX15	NM_152380	5'UTR
cg21170796	chr1	119528164	0.00297695	0.0154535	0.365855	gain of methylation	N_Shore	TBX15	NM_152380	5'UTR
cg06204711	chr1	119528424	0.00832596	0.0351017	0.337204	gain of methylation	N_Shore	TBX15	NM_152380	5'UTR
cg07820868	chr1	119528638	0.00709359	0.0309432	0.306545	gain of methylation	N_Shore	TBX15	NM_152380	5'UTR
cg08942939	chr1	119532542	5.94e-07	3.72e-05	0.45342	gain of methylation	S_Shore	TBX15	NM_152380	TSS1500
cg22820316	chr1	119532736	4.16e-06	0.000105624	0.404284	gain of methylation	S_Shore	TBX15	NM_152380	TSS1500
cg02362103	chr1	119532773	2.38e-06	7.51e-05	0.514298	gain of methylation	S_Shore	TBX15	NM_152380	TSS1500
cg00466334	chr1	119532850	2.38e-06	7.51e-05	0.392822	gain of methylation	S_Shore	TBX15	NM_152380	TSS1500
cg23371746	chr1	119532925	2.38e-06	7.51e-05	0.479803	gain of methylation	S_Shore	TBX15	NM_152380	TSS1500
cg06528645	chr1	119534088	1.19e-06	5.06e-05	0.409537	gain of methylation	N_Shore
cg21301805	chr1	119534644	2.67e-05	0.000382729	0.415155	gain of methylation	N_Shore
cg13577628	chr1	119534899	0.00033513	0.00267114	0.346761	gain of methylation	N_Shore
cg17436134	chr1	119536288	0.000107551	0.0010972	0.423834	gain of methylation	S_Shore
cg14204462	chr1	119540044	2.38e-06	7.51e-05	0.378219	gain of methylation	N_Shelf
cg26570165	chr1	119541833	5.94e-07	3.72e-05	0.510742	gain of methylation	N_Shore
cg13107768	chr1	119542229	0.00427291	0.0206333	0.335017	gain of methylation	N_Shore
cg00667647	chr1	119542475	0.00109393	0.00689838	0.332683	gain of methylation	N_Shore
cg26856924	chr1	119542573	0.00203039	0.0113428	0.332518	gain of methylation	N_Shore
cg27268556	chr1	119542629	0.000194898	0.00174178	0.448837	gain of methylation	N_Shore
cg06764239	chr1	119544772	1.78e-05	0.000285122	0.446064	gain of methylation	S_Shore
cg17180237	chr1	119545275	4.16e-06	0.000105624	0.404318	gain of methylation	S_Shore
cg15724945	chr1	119548527	2.38e-06	7.51e-05	0.404709	gain of methylation	N_Shore
cg01959730	chr1	119548825	0.00832596	0.0351017	0.377927	gain of methylation	N_Shore
cg09232478	chr1	119548852	0.00427291	0.0206333	0.333301	gain of methylation	N_Shore
cg17939831	chr1	119836654	7.13e-06	0.000150259	-0.4107	loss of methylation	OpenSea
cg26559808	chr1	119870802	7.13e-06	0.000150259	-0.308114	loss of methylation	S_Shore
cg14783517	chr1	120180010	5.94e-07	3.72e-05	-0.466086	loss of methylation	OpenSea	ZNF697	NM_001080470	5'UTR
cg16166968	chr1	120439036	4.16e-06	0.000105624	0.320005	gain of methylation	Island	ADAM30;ADAM30	NM_021794;NM_021794	1stExon;5'UTR
cg26671477	chr1	121258490	0.00166317	0.00966111	0.309395	gain of methylation	N_Shelf
cg16010207	chr1	144892566	5.59e-05	0.000664657	-0.3132	loss of methylation	OpenSea	PDE4DIP;PDE4DIP;PDE4DIP	NM_001002811;NM_001002812;NM_014644	Body;Body;Body
cg21854332	chr1	144989624	0.000194898	0.00174178	0.449999	gain of methylation	OpenSea	PDE4DIP;PDE4DIP;PDE4DIP;PDE4DIP	NM_022359;NM_001002812;NM_014644;NM_001002810	Body;Body;Body;Body
cg05771459	chr1	144994318	2.38e-06	7.51e-05	-0.358247	loss of methylation	OpenSea	PDE4DIP;PDE4DIP;PDE4DIP;PDE4DIP	NM_022359;NM_001002812;NM_014644;NM_001002810	Body;Body;Body;Body
cg00147850	chr1	144994715	2.38e-06	7.51e-05	-0.362127	loss of methylation	OpenSea	PDE4DIP;PDE4DIP;PDE4DIP;PDE4DIP	NM_001002812;NM_014644;NM_022359;NM_001002810	1stExon;1stExon;Body;1stExon
cg18191688	chr1	144994933	2.38e-06	7.51e-05	-0.329861	loss of methylation	OpenSea	PDE4DIP;PDE4DIP;PDE4DIP;PDE4DIP;PDE4DIP;PDE4DIP;PDE4DIP	NM_001002812;NM_014644;NM_001002812;NM_022359;NM_001002810;NM_014644;NM_001002810	1stExon;1stExon;5'UTR;Body;1stExon;5'UTR;5'UTR
cg25317315	chr1	144995101	1.19e-06	5.06e-05	-0.408936	loss of methylation	OpenSea	PDE4DIP;PDE4DIP;PDE4DIP;PDE4DIP	NM_014644;NM_022359;NM_001002812;NM_001002810	TSS200;Body;TSS200;TSS200
cg12271433	chr1	144995682	2.67e-05	0.000382729	-0.460198	loss of methylation	OpenSea	PDE4DIP;PDE4DIP;PDE4DIP;PDE4DIP	NM_022359;NM_014644;NM_001002810;NM_001002812	Body;TSS1500;TSS1500;TSS1500
cg04156383	chr1	144995889	2.38e-06	7.51e-05	-0.406798	loss of methylation	OpenSea	PDE4DIP;PDE4DIP;PDE4DIP;PDE4DIP	NM_022359;NM_014644;NM_001002810;NM_001002812	Body;TSS1500;TSS1500;TSS1500
cg08542396	chr1	145001340	1.19e-06	5.06e-05	-0.46354	loss of methylation	OpenSea	PDE4DIP	NM_022359	Body
cg07136254	chr1	145412774	4.16e-06	0.000105624	-0.532458	loss of methylation	N_Shelf	HFE2;HFE2;HFE2;HFE2	NM_202004;NM_145277;NM_213652;NM_213653	TSS1500;TSS1500;TSS1500;TSS1500
cg14599576	chr1	145413157	0.000152286	0.00144963	-0.359116	loss of methylation	N_Shelf	HFE2;HFE2;HFE2;HFE2	NM_145277;NM_213652;NM_213653;NM_202004	TSS200;TSS200;TSS200;TSS200
cg15521792	chr1	145590148	0.00109393	0.00689838	-0.325617	loss of methylation	S_Shore	NUDT17	NM_001012758	TSS1500
cg10124710	chr1	146544267	0.00166317	0.00966111	0.385045	gain of methylation	Island
cg16237891	chr1	146544645	7.84e-05	0.000861013	0.398842	gain of methylation	S_Shore
cg21263664	chr1	146549909	0.000877637	0.00577589	0.374877	gain of methylation	Island
cg03526459	chr1	146549940	0.00109393	0.00689838	0.45732	gain of methylation	Island
cg02487331	chr1	146550467	0.00297695	0.0154535	0.320311	gain of methylation	Island
cg20449590	chr1	146551201	0.00357591	0.0178672	0.48926	gain of methylation	Island
cg06871074	chr1	146551565	0.00297695	0.0154535	0.375015	gain of methylation	Island
cg21908235	chr1	146551744	0.000877637	0.00577589	0.485892	gain of methylation	Island
cg16700924	chr1	146552102	2.67e-05	0.000382729	0.502004	gain of methylation	N_Shore
cg00044796	chr1	146552390	3.92e-05	0.000508007	0.569325	gain of methylation	Island
cg23722204	chr1	146976877	0.000128442	0.00130858	-0.44741	loss of methylation	OpenSea
cg23014759	chr1	147059047	1.13e-05	0.000206611	-0.340283	loss of methylation	OpenSea	BCL9	NM_004326	5'UTR
cg15597522	chr1	147320855	3.92e-05	0.000508007	-0.324159	loss of methylation	OpenSea
cg16574962	chr1	147374589	1.19e-06	5.06e-05	-0.397754	loss of methylation	OpenSea	GJA8	NM_005267	TSS1500
cg11385094	chr1	147374847	5.94e-07	3.72e-05	-0.336188	loss of methylation	OpenSea	GJA8	NM_005267	TSS200
cg16023912	chr1	147374967	0.000107551	0.0010972	-0.333547	loss of methylation	OpenSea	GJA8;GJA8	NM_005267;NM_005267	5'UTR;1stExon
cg22697853	chr1	147737207	1.78e-05	0.000285122	0.318222	gain of methylation	Island
cg02909688	chr1	147752823	0.00033513	0.00267114	0.587277	gain of methylation	N_Shore
cg05959459	chr1	147752860	0.00246594	0.0132688	0.504342	gain of methylation	Island
cg00721572	chr1	147775609	0.00025729	0.0021678	0.544565	gain of methylation	S_Shore
cg18140268	chr1	147781827	1.19e-06	5.06e-05	0.380171	gain of methylation	N_Shore
cg19265480	chr1	147781887	4.16e-06	0.000105624	0.302154	gain of methylation	N_Shore
cg23206461	chr1	147782116	7.13e-06	0.000150259	0.378542	gain of methylation	Island
cg13067553	chr1	147782452	1.19e-06	5.06e-05	0.528584	gain of methylation	Island
cg03242265	chr1	147782472	5.94e-07	3.72e-05	0.404799	gain of methylation	Island
cg01946451	chr1	147782558	7.13e-06	0.000150259	0.363692	gain of methylation	S_Shore
cg25200152	chr1	147790458	7.26e-05	0.000861013	0.553046	gain of methylation	S_Shore
cg06804778	chr1	147790658	1.19e-06	5.06e-05	0.420925	gain of methylation	S_Shore
cg18020955	chr1	147790806	2.38e-06	7.51e-05	0.456888	gain of methylation	S_Shore
cg20300343	chr1	149719461	0.00427291	0.0206333	0.370477	gain of methylation	Island
cg24620905	chr1	149908781	0.000699376	0.00481408	-0.305307	loss of methylation	OpenSea	MTMR11;MTMR11;MTMR11	NM_001145862;NM_001145862;NM_181873	5'UTR;1stExon;TSS1500
cg16348820	chr1	149909080	0.00033513	0.00267114	-0.350128	loss of methylation	OpenSea	MTMR11;MTMR11	NM_181873;NM_001145862	TSS1500;TSS1500
cg21208744	chr1	149909548	2.38e-06	7.51e-05	-0.355028	loss of methylation	OpenSea	MTMR11;MTMR11	NM_181873;NM_001145862	TSS1500;TSS1500
cg17850088	chr1	150119278	1.19e-06	5.06e-05	-0.378226	loss of methylation	N_Shelf
cg11975019	chr1	150245537	5.94e-07	3.72e-05	-0.316864	loss of methylation	S_Shelf	C1orf54	NM_024579	Body
cg04560832	chr1	150267044	5.94e-07	3.72e-05	-0.465481	loss of methylation	S_Shore	MRPS21;MRPS21	NM_018997;NM_031901	Body;Body
cg00175150	chr1	150486261	2.38e-06	7.51e-05	-0.406159	loss of methylation	N_Shore	ECM1;ECM1	NM_004425;NM_022664	3'UTR;3'UTR
cg26875450	chr1	150530531	2.38e-06	7.51e-05	-0.329234	loss of methylation	S_Shore	ADAMTSL4;ADAMTSL4	NM_025008;NM_019032	Body;Body
cg12912293	chr1	150849805	5.94e-07	3.72e-05	-0.419944	loss of methylation	S_Shore	ARNT;ARNT;ARNT	NM_178427;NM_178426;NM_001668	TSS1500;TSS1500;TSS1500
cg07479786	chr1	150967828	7.84e-05	0.000861013	-0.375817	loss of methylation	OpenSea	ANXA9	NM_003568	3'UTR
cg02698576	chr1	151104750	0.000107551	0.0010972	-0.359153	loss of methylation	Island	SEMA6C	NM_030913	3'UTR
cg24262376	chr1	151137274	5.94e-07	3.72e-05	-0.41522	loss of methylation	OpenSea	SCNM1;LYSMD1;LYSMD1	NM_024041;NM_212551;NM_001136543	TSS1500;Body;Body
cg11928198	chr1	151137319	5.94e-07	3.72e-05	-0.356331	loss of methylation	OpenSea	SCNM1;LYSMD1;LYSMD1	NM_024041;NM_212551;NM_001136543	TSS1500;Body;Body
cg06902698	chr1	151137676	0.000432579	0.00327471	-0.312522	loss of methylation	OpenSea	SCNM1;LYSMD1;LYSMD1	NM_024041;NM_001136543;NM_212551	TSS1500;Body;1stExon
cg04393837	chr1	151139439	5.94e-07	3.72e-05	-0.50793	loss of methylation	OpenSea	LYSMD1;LYSMD1;SCNM1	NM_001136543;NM_212551;NM_024041	TSS1500;TSS1500;Body
cg04499083	chr1	151168668	3.92e-05	0.000508007	-0.367319	loss of methylation	N_Shelf
cg08456334	chr1	151298699	1.78e-05	0.000285122	-0.359898	loss of methylation	N_Shore	PI4KB;PI4KB	NM_002651;NM_002651	1stExon;5'UTR
cg24480379	chr1	151345123	7.84e-05	0.000861013	-0.335124	loss of methylation	OpenSea	SELENBP1;SELENBP1	NM_003944;NM_003944	5'UTR;1stExon
cg26065909	chr1	151345173	0.000146174	0.00139166	-0.354124	loss of methylation	OpenSea	SELENBP1	NM_003944	TSS200
cg24486037	chr1	151345181	0.000432579	0.00327471	-0.345547	loss of methylation	OpenSea	SELENBP1	NM_003944	TSS200
cg25363808	chr1	151734964	2.38e-06	7.51e-05	-0.382883	loss of methylation	N_Shore	OAZ3;MRPL9	NM_001134939;NM_031420	TSS1500;Body
cg20778468	chr1	151735194	2.67e-05	0.000382729	-0.305915	loss of methylation	N_Shore	OAZ3;MRPL9	NM_001134939;NM_031420	TSS1500;Body
cg24503712	chr1	151762261	1.78e-05	0.000285122	-0.312549	loss of methylation	N_Shore	TDRKH;TDRKH;TDRKH;TDRKH	NM_001083965;NM_001083963;NM_001083964;NM_006862	5'UTR;5'UTR;5'UTR;5'UTR
cg07206827	chr1	151778404	1.19e-06	5.06e-05	-0.351403	loss of methylation	OpenSea	LINGO4	NM_001004432	TSS1500
cg13249591	chr1	151966892	0.000107551	0.0010972	0.322534	gain of methylation	Island	S100A10	NM_002966	TSS200
cg15397087	chr1	152164017	5.94e-07	3.72e-05	-0.359272	loss of methylation	S_Shelf
cg24000437	chr1	152538857	7.84e-05	0.000861013	-0.302	loss of methylation	OpenSea	LCE3E	NM_178435	5'UTR
cg18199386	chr1	152729200	1.19e-06	5.06e-05	-0.490053	loss of methylation	N_Shelf	KPRP	NM_001025231	TSS1500
cg11137145	chr1	152730027	5.94e-07	3.72e-05	-0.376058	loss of methylation	N_Shelf	KPRP	NM_001025231	TSS1500
cg18643421	chr1	152730361	5.94e-07	3.72e-05	-0.392221	loss of methylation	N_Shelf	KPRP	NM_001025231	TSS200
cg11835200	chr1	152769896	0.000552014	0.00398032	-0.369861	loss of methylation	OpenSea	LCE1D	NM_178352	5'UTR
cg06221609	chr1	152799138	5.94e-07	3.72e-05	-0.409234	loss of methylation	OpenSea	LCE1A	NM_178348	TSS1500
cg07330196	chr1	152799942	2.38e-06	7.51e-05	-0.300093	loss of methylation	OpenSea	LCE1A	NM_178348	TSS200
cg04505023	chr1	152956186	2.38e-06	7.51e-05	-0.366577	loss of methylation	OpenSea	SPRR1A	NM_005987	TSS1500
cg04546999	chr1	152956429	7.84e-05	0.000861013	-0.437706	loss of methylation	OpenSea	SPRR1A	NM_005987	TSS200
cg03969260	chr1	153122203	2.38e-06	7.51e-05	-0.326301	loss of methylation	OpenSea	SPRR2G	NM_001014291	3'UTR
cg08242576	chr1	153177188	2.38e-06	7.51e-05	-0.395309	loss of methylation	OpenSea	LELP1	NM_001010857	Body
cg01093088	chr1	153322488	0.000432579	0.00327471	-0.30123	loss of methylation	OpenSea	PGLYRP4	NM_020393	TSS1500
cg27441409	chr1	153413871	5.94e-07	3.72e-05	-0.442346	loss of methylation	OpenSea	S100A7L2	NM_001045479	TSS1500
cg05400869	chr1	153413932	5.94e-07	3.72e-05	-0.413488	loss of methylation	OpenSea	S100A7L2	NM_001045479	TSS1500
cg03261155	chr1	153413940	1.19e-06	5.06e-05	-0.34719	loss of methylation	OpenSea	S100A7L2	NM_001045479	TSS1500
cg15998505	chr1	153479701	3.92e-05	0.000508007	-0.312857	loss of methylation	OpenSea
cg10224088	chr1	153597891	3.92e-05	0.000508007	-0.421409	loss of methylation	OpenSea	S100A13;S100A13;S100A13;S100A13;S100A13	NM_005979;NM_001024211;NM_001024213;NM_001024210;NM_001024212	Body;Body;Body;Body;Body
cg17080740	chr1	153601878	5.94e-07	3.72e-05	-0.420345	loss of methylation	OpenSea	S100A1;S100A13;S100A13	NM_006271;NM_005979;NM_001024210	5'UTR;TSS1500;5'UTR
cg17729941	chr1	153607617	5.94e-07	3.72e-05	-0.329352	loss of methylation	S_Shore	C1orf77;S100A13	NM_015607;NM_001024210	5'UTR;TSS1500
cg14188111	chr1	153608034	1.19e-06	5.06e-05	-0.365297	loss of methylation	S_Shore	C1orf77;S100A13	NM_015607;NM_001024210	5'UTR;TSS1500
cg17412043	chr1	153608350	4.16e-06	0.000105624	-0.368008	loss of methylation	S_Shore	C1orf77	NM_015607	5'UTR
cg02482497	chr1	153610672	0.00166317	0.00966111	-0.329113	loss of methylation	S_Shelf	C1orf77	NM_015607	Body
cg06173481	chr1	153658650	1.78e-05	0.000285122	-0.589683	loss of methylation	N_Shelf	NPR1	NM_000906	Body
cg06632821	chr1	153662230	4.16e-06	0.000105624	-0.467645	loss of methylation	Island	NPR1	NM_000906	Body
cg07106989	chr1	153663083	5.94e-07	3.72e-05	-0.543164	loss of methylation	S_Shore	NPR1	NM_000906	Body
cg15930240	chr1	153749015	1.78e-05	0.000285122	-0.479876	loss of methylation	S_Shore	SLC27A3	NM_024330	Body
cg11248189	chr1	154238859	7.13e-06	0.000150259	-0.311033	loss of methylation	OpenSea	UBAP2L	NM_014847	Body
cg24671951	chr1	154301964	5.94e-07	3.72e-05	-0.369361	loss of methylation	S_Shore	ATP8B2;ATP8B2	NM_020452;NM_001005855	Body;Body
cg25135018	chr1	154435948	0.000185306	0.00174178	0.33096	gain of methylation	OpenSea	IL6R;IL6R	NM_181359;NM_000565	Body;Body
cg15633035	chr1	154439516	0.00025729	0.0021678	-0.302259	loss of methylation	OpenSea	IL6R;IL6R	NM_000565;NM_181359	3'UTR;3'UTR
cg19820029	chr1	154516508	0.000146174	0.00139166	-0.324682	loss of methylation	OpenSea	TDRD10;TDRD10	NM_182499;NM_001098475	Body;Body
cg13396821	chr1	154812952	2.38e-06	7.51e-05	-0.456076	loss of methylation	OpenSea	KCNN3;KCNN3	NM_002249;NM_170782	Body;Body
cg22495191	chr1	154834293	5.94e-07	3.72e-05	-0.443189	loss of methylation	OpenSea	KCNN3	NM_002249	Body
cg00147095	chr1	154941277	1.13e-05	0.000206611	-0.339981	loss of methylation	OpenSea	SHC1;SHC1;SHC1;SHC1	NM_003029;NM_001130041;NM_183001;NM_001130040	Body;Body;Body;Body
cg23154272	chr1	154966068	4.16e-06	0.000105624	-0.305568	loss of methylation	OpenSea	LENEP;LENEP	NM_018655;NM_018655	1stExon;5'UTR
cg22505006	chr1	154981829	2.38e-06	7.51e-05	-0.346174	loss of methylation	OpenSea	ZBTB7B	NM_015872	5'UTR
cg19233405	chr1	154988721	0.00025729	0.0021678	0.332377	gain of methylation	N_Shore	ZBTB7B	NM_015872	Body
cg13383912	chr1	155030096	5.94e-07	3.72e-05	-0.366809	loss of methylation	OpenSea	ADAM15;ADAM15;ADAM15;ADAM15;ADAM15;ADAM15	NM_207194;NM_207196;NM_207197;NM_003815;NM_207195;NM_207191	Body;Body;Body;Body;Body;Body
cg25745642	chr1	155050609	5.94e-07	3.72e-05	-0.30834	loss of methylation	N_Shore	EFNA3	NM_004952	TSS1500
cg20302637	chr1	155144902	5.94e-07	3.72e-05	-0.442089	loss of methylation	N_Shore	TRIM46;KRTCAP2	NM_025058;NM_173852	TSS1500;Body
cg13804478	chr1	155158319	1.78e-05	0.000285122	-0.325601	loss of methylation	OpenSea	MUC1;MUC1;MUC1;MUC1;MUC1;MUC1;MUC1	NM_001018017;NM_001044393;NM_002456;NM_001044391;NM_001018016;NM_001044390;NM_001044392	3'UTR;3'UTR;3'UTR;3'UTR;3'UTR;3'UTR;3'UTR
cg01428953	chr1	155177237	5.94e-07	3.72e-05	-0.3682	loss of methylation	N_Shore	THBS3;MTX1;MTX1	NM_007112;NM_198883;NM_002455	Body;TSS1500;TSS1500
cg24070446	chr1	155242321	5.94e-07	3.72e-05	-0.383544	loss of methylation	N_Shore	CLK2	NM_003993	5'UTR
cg26316072	chr1	155277799	0.00033513	0.00267114	-0.31418	loss of methylation	N_Shore	FDPS;FDPS;FDPS	NM_001135822;NM_002004;NM_001135821	TSS1500;TSS1500;TSS1500
cg12577372	chr1	155292208	0.000146174	0.00139166	-0.305319	loss of methylation	N_Shore	RUSC1;C1orf104;RUSC1	NM_001105204;NM_001039517;NM_001105203	Body;5'UTR;Body
cg08005692	chr1	155506056	5.59e-05	0.000664657	0.40681	gain of methylation	OpenSea	ASH1L	NM_018489	5'UTR
cg09851245	chr1	155530423	5.94e-07	3.72e-05	-0.340933	loss of methylation	N_Shore	LOC645676;ASH1L	NR_027023;NM_018489	TSS1500;5'UTR
cg03108966	chr1	155577264	5.94e-07	3.72e-05	-0.317774	loss of methylation	N_Shelf
cg06437799	chr1	155659719	7.13e-06	0.000150259	-0.456504	loss of methylation	S_Shore	DAP3;DAP3;YY1AP1;YY1AP1	NM_004632;NM_033657;NM_139119;NM_139118	5'UTR;5'UTR;TSS1500;TSS1500
cg00504075	chr1	155827556	3.92e-05	0.000508007	-0.364091	loss of methylation	N_Shore	GON4L;GON4L	NM_032292;NM_001037533	TSS1500;TSS1500
cg17454086	chr1	155903354	7.13e-06	0.000150259	-0.329779	loss of methylation	N_Shore	KIAA0907	NM_014949	Body
cg06957790	chr1	155904847	4.16e-06	0.000105624	-0.319979	loss of methylation	S_Shore	KIAA0907	NM_014949	TSS1500
cg17218154	chr1	155904916	0.000128442	0.00130858	-0.41976	loss of methylation	S_Shore	KIAA0907	NM_014949	TSS1500
cg05700447	chr1	155978627	5.94e-07	3.72e-05	-0.331555	loss of methylation	OpenSea
cg21408061	chr1	155989796	5.94e-07	3.72e-05	-0.445827	loss of methylation	N_Shore	SSR2	NM_003145	Body
cg00912946	chr1	156019986	4.16e-06	0.000105624	-0.328843	loss of methylation	N_Shelf	UBQLN4	NM_020131	Body
cg04297922	chr1	156043815	5.94e-07	3.72e-05	-0.465336	loss of methylation	N_Shelf	MEX3A	NM_001093725	3'UTR
cg23819092	chr1	156047143	5.94e-07	3.72e-05	-0.370132	loss of methylation	Island	MEX3A	NM_001093725	Body
cg09831055	chr1	156047356	5.94e-07	3.72e-05	-0.431781	loss of methylation	Island	MEX3A	NM_001093725	Body
cg16510127	chr1	156047359	5.94e-07	3.72e-05	-0.510864	loss of methylation	Island	MEX3A	NM_001093725	Body
cg26396535	chr1	156047509	5.94e-07	3.72e-05	-0.418538	loss of methylation	S_Shore	MEX3A	NM_001093725	Body
cg12406992	chr1	156048214	2.38e-06	7.51e-05	-0.421248	loss of methylation	S_Shore	MEX3A	NM_001093725	Body
cg16549043	chr1	156050126	5.94e-07	3.72e-05	-0.497004	loss of methylation	N_Shore	MEX3A	NM_001093725	Body
cg27228191	chr1	156053525	5.94e-07	3.72e-05	-0.35213	loss of methylation	S_Shore
cg20685713	chr1	156066986	0.00357591	0.0178672	0.307579	gain of methylation	OpenSea
cg14219900	chr1	156119542	1.78e-05	0.000285122	-0.310281	loss of methylation	OpenSea
cg24479299	chr1	156119618	0.00025729	0.0021678	-0.306266	loss of methylation	OpenSea
cg17971328	chr1	156122730	1.78e-05	0.000285122	-0.371542	loss of methylation	OpenSea	SEMA4A	NM_022367	TSS1500
cg11084266	chr1	156187819	0.000432579	0.00327471	0.316503	gain of methylation	S_Shore	PMF1	NM_007221	Body
cg01721149	chr1	156394727	0.00246594	0.0132688	-0.311031	loss of methylation	S_Shelf	C1orf61	NM_006365	5'UTR
cg05705605	chr1	156479711	1.78e-05	0.000285122	-0.339501	loss of methylation	OpenSea
cg12689752	chr1	156495553	5.94e-07	3.72e-05	-0.463325	loss of methylation	OpenSea	IQGAP3	NM_178229	3'UTR
cg09796170	chr1	156548174	2.38e-06	7.51e-05	-0.449393	loss of methylation	OpenSea	TTC24	NM_001105669	TSS1500
cg21010646	chr1	156548201	4.16e-06	0.000105624	-0.413418	loss of methylation	OpenSea	TTC24	NM_001105669	TSS1500
cg06160530	chr1	156549200	1.19e-06	5.06e-05	-0.354705	loss of methylation	OpenSea	TTC24	NM_001105669	TSS1500
cg17478282	chr1	156549378	4.16e-06	0.000105624	-0.353464	loss of methylation	OpenSea	TTC24	NM_001105669	TSS200
cg05000598	chr1	156549431	1.19e-06	5.06e-05	-0.429898	loss of methylation	OpenSea	TTC24	NM_001105669	TSS200
cg03760759	chr1	156549533	5.94e-07	3.72e-05	-0.442676	loss of methylation	OpenSea	TTC24;TTC24	NM_001105669;NM_001105669	5'UTR;1stExon
cg19365614	chr1	156553783	3.92e-05	0.000508007	-0.504465	loss of methylation	OpenSea	TTC24	NM_001105669	Body
cg22439922	chr1	156597158	1.78e-05	0.000285122	-0.315965	loss of methylation	S_Shore
cg05809481	chr1	156696467	1.19e-06	5.06e-05	-0.368924	loss of methylation	N_Shore	ISG20L2	NM_030980	Body
cg09507184	chr1	156696846	1.19e-06	5.06e-05	-0.36416	loss of methylation	N_Shore	ISG20L2;C1orf66;C1orf66	NM_030980;NM_015997;NM_001142560	1stExon;TSS1500;TSS1500
cg06872172	chr1	156738798	5.94e-07	3.72e-05	-0.405209	loss of methylation	S_Shore	PRCC;PRCC	NM_005973;NM_199416	Body;Body
cg24845595	chr1	156814488	2.38e-06	7.51e-05	0.346969	gain of methylation	N_Shore	NTRK1;INSRR	NM_001007792;NM_014215	Body;Body
cg11793699	chr1	156814901	2.38e-06	7.51e-05	0.563492	gain of methylation	Island	NTRK1;INSRR	NM_001007792;NM_014215	Body;Body
cg00242627	chr1	156815187	2.38e-06	7.51e-05	0.55755	gain of methylation	Island	NTRK1;INSRR	NM_001007792;NM_014215	Body;Body
cg13574390	chr1	156815274	1.19e-06	5.06e-05	0.788576	gain of methylation	Island	NTRK1;INSRR	NM_001007792;NM_014215	Body;Body
cg16438688	chr1	156815529	2.38e-06	7.51e-05	0.513407	gain of methylation	Island	NTRK1;INSRR	NM_001007792;NM_014215	Body;Body
cg00008446	chr1	156815774	7.13e-06	0.000150259	0.386365	gain of methylation	Island	NTRK1;INSRR	NM_001007792;NM_014215	Body;Body
cg27314669	chr1	156822430	2.38e-06	7.51e-05	-0.325329	loss of methylation	S_Shelf	NTRK1;INSRR	NM_001007792;NM_014215	Body;Body
cg18534318	chr1	156829287	0.00427291	0.0206333	0.379723	gain of methylation	Island	NTRK1;INSRR;NTRK1;NTRK1	NM_001007792;NM_014215;NM_001012331;NM_002529	Body;TSS1500;TSS1500;TSS1500
cg12995941	chr1	156829377	0.00709359	0.0309432	0.369215	gain of methylation	Island	NTRK1;INSRR;NTRK1;NTRK1	NM_001007792;NM_014215;NM_001012331;NM_002529	Body;TSS1500;TSS1500;TSS1500
cg07418114	chr1	156836717	4.16e-06	0.000105624	-0.359503	loss of methylation	OpenSea	NTRK1;NTRK1;NTRK1	NM_001007792;NM_002529;NM_001012331	Body;Body;Body
cg21687740	chr1	157164556	0.000316406	0.00266074	0.42027	gain of methylation	Island
cg09504320	chr1	157164796	0.00033513	0.00267114	0.468941	gain of methylation	Island
cg00272446	chr1	157164983	2.67e-05	0.000382729	0.31739	gain of methylation	Island
cg13355424	chr1	157165134	2.38e-06	7.51e-05	0.35294	gain of methylation	Island
cg01612158	chr1	157567720	0.00297695	0.0154535	-0.361977	loss of methylation	OpenSea	FCRL4	NM_031282	1stExon
cg07184316	chr1	157669111	7.84e-05	0.000861013	-0.334118	loss of methylation	OpenSea	FCRL3	NM_052939	Body
cg15202552	chr1	157671759	0.000194898	0.00174178	-0.420556	loss of methylation	OpenSea	FCRL3	NM_052939	TSS1500
cg12282588	chr1	157737828	0.00246594	0.0132688	-0.323591	loss of methylation	OpenSea	FCRL2	NM_030764	Body
cg15761405	chr1	157746405	5.94e-07	3.72e-05	-0.522267	loss of methylation	OpenSea	FCRL2	NM_030764	Body
cg00394221	chr1	157772525	0.000552014	0.00398032	-0.363252	loss of methylation	OpenSea	FCRL1;FCRL1;FCRL1	NM_001159398;NM_052938;NM_001159397	Body;Body;Body
cg11139878	chr1	157811790	0.000107551	0.0010972	-0.355952	loss of methylation	OpenSea	CD5L	NM_005894	TSS200
cg26365254	chr1	157952118	2.38e-06	7.51e-05	-0.328228	loss of methylation	S_Shelf
cg25597580	chr1	157964529	7.84e-05	0.000861013	-0.340179	loss of methylation	S_Shore	KIRREL	NM_018240	Body
cg08640619	chr1	157989520	3.92e-05	0.000508007	-0.358558	loss of methylation	OpenSea	KIRREL	NM_018240	Body
cg11525252	chr1	158041312	4.16e-06	0.000105624	-0.352933	loss of methylation	OpenSea	KIRREL	NM_018240	Body
cg04105712	chr1	158086146	4.16e-06	0.000105624	-0.395864	loss of methylation	S_Shelf
cg10516993	chr1	158147446	1.19e-06	5.06e-05	-0.339359	loss of methylation	Island
cg03528325	chr1	158223921	7.84e-05	0.000861013	-0.350301	loss of methylation	OpenSea	CD1A	NM_001763	TSS200
cg07950803	chr1	158223934	7.84e-05	0.000861013	-0.378852	loss of methylation	OpenSea	CD1A;CD1A	NM_001763;NM_001763	1stExon;5'UTR
cg16993682	chr1	158259268	0.000194898	0.00174178	-0.385295	loss of methylation	OpenSea	CD1C	NM_001765	TSS1500
cg18972751	chr1	158261555	7.13e-06	0.000150259	-0.449868	loss of methylation	OpenSea	CD1C	NM_001765	Body
cg15952487	chr1	158300733	0.000432579	0.00327471	-0.458061	loss of methylation	OpenSea	CD1B	NM_001764	Body
cg04574507	chr1	158301038	0.00709359	0.0309432	-0.317772	loss of methylation	OpenSea	CD1B	NM_001764	Body
cg12546793	chr1	158302740	0.000107551	0.0010972	-0.407376	loss of methylation	OpenSea	CD1B	NM_001764	TSS1500
cg26014409	chr1	158324471	0.000194898	0.00174178	-0.400361	loss of methylation	OpenSea	CD1E;CD1E;CD1E;CD1E;CD1E;CD1E	NM_001042587;NM_001042583;NM_001042584;NM_001042585;NM_001042586;NM_030893	Body;Body;Body;Body;Body;Body
cg26151206	chr1	158390649	2.67e-05	0.000382729	-0.351013	loss of methylation	OpenSea	OR10K2	NM_001004476	1stExon
cg01733284	chr1	158391119	0.000107551	0.0010972	-0.455664	loss of methylation	OpenSea	OR10K2	NM_001004476	TSS1500
cg06100240	chr1	158465870	1.78e-05	0.000285122	-0.363928	loss of methylation	OpenSea
cg17551002	chr1	158517849	0.00033513	0.00267114	-0.436984	loss of methylation	OpenSea	OR6Y1	NM_001005189	1stExon
cg03225787	chr1	158518363	0.001353	0.00818907	-0.445174	loss of methylation	OpenSea	OR6Y1	NM_001005189	TSS1500
cg00160262	chr1	158533225	0.000877637	0.00577589	-0.392048	loss of methylation	OpenSea	OR6P1	NM_001160325	1stExon
cg04923174	chr1	158549277	0.000699376	0.00481408	-0.457467	loss of methylation	OpenSea	OR10X1	NM_001004477	1stExon
cg12129480	chr1	158549410	0.00025729	0.0021678	-0.426846	loss of methylation	OpenSea	OR10X1	NM_001004477	1stExon
cg25940557	chr1	158575177	0.000432579	0.00327471	-0.319224	loss of methylation	OpenSea	OR10Z1	NM_001004478	TSS1500
cg04436634	chr1	158575773	0.011335	0.0449096	-0.393612	loss of methylation	OpenSea	OR10Z1	NM_001004478	TSS1500
cg20985269	chr1	158576809	1.78e-05	0.000285122	-0.355167	loss of methylation	OpenSea	OR10Z1	NM_001004478	1stExon
cg07048608	chr1	158581040	0.000552014	0.00398032	-0.403191	loss of methylation	OpenSea	SPTA1	NM_003126	3'UTR
cg20268857	chr1	158687431	0.00203039	0.0113428	-0.310925	loss of methylation	OpenSea	OR6K3	NM_001005327	1stExon
cg08918576	chr1	158688775	0.00109393	0.00689838	-0.383116	loss of methylation	OpenSea	OR6K3	NM_001005327	TSS1500
cg12811284	chr1	158688804	0.000432579	0.00327471	-0.32465	loss of methylation	OpenSea	OR6K3	NM_001005327	TSS1500
cg17025555	chr1	158724362	3.92e-05	0.000508007	-0.403644	loss of methylation	OpenSea	OR6K6	NM_001005184	TSS1500
cg24381587	chr1	158736312	0.00203039	0.0113428	-0.391015	loss of methylation	OpenSea	OR6N1	NM_001005185	1stExon
cg14514991	chr1	158737820	0.00109393	0.00689838	-0.361256	loss of methylation	OpenSea	OR6N1	NM_001005185	TSS1500
cg12921481	chr1	158747277	0.000146174	0.00139166	-0.302533	loss of methylation	OpenSea	OR6N2	NM_001005278	1stExon
cg25119415	chr1	158799935	5.59e-05	0.000664657	-0.409062	loss of methylation	OpenSea	MNDA	NM_002432	TSS1500
cg16663980	chr1	158809049	0.00246594	0.0132688	-0.398481	loss of methylation	OpenSea	MNDA	NM_002432	5'UTR
cg21576886	chr1	158900088	0.000552014	0.00398032	-0.356594	loss of methylation	OpenSea	PYHIN1;PYHIN1;PYHIN1;PYHIN1	NM_198930;NM_198929;NM_152501;NM_198928	TSS1500;TSS1500;TSS1500;TSS1500
cg01342196	chr1	158979538	0.00427291	0.0206333	0.376906	gain of methylation	OpenSea	IFI16	NM_005531	TSS200
cg12798524	chr1	159111423	0.000194898	0.00174178	-0.40701	loss of methylation	OpenSea
cg23045825	chr1	159133697	2.38e-06	7.51e-05	-0.305948	loss of methylation	OpenSea
cg11518938	chr1	159138217	3.92e-05	0.000508007	-0.434835	loss of methylation	N_Shelf
cg24580655	chr1	159145638	1.78e-05	0.000285122	-0.404487	loss of methylation	S_Shelf	CADM3;CADM3	NM_001127173;NM_021189	Body;Body
cg01803258	chr1	159160407	0.00357591	0.0178672	-0.38033	loss of methylation	S_Shore	CADM3;CADM3	NM_001127173;NM_021189	Body;Body
cg16109680	chr1	159161344	0.00203039	0.0113428	-0.344387	loss of methylation	S_Shelf	CADM3;CADM3	NM_001127173;NM_021189	Body;Body
cg20003179	chr1	159175295	0.00033513	0.00267114	-0.302335	loss of methylation	OpenSea	DARC;DARC	NM_002036;NM_001122951	Body;1stExon
cg14696870	chr1	159258877	7.84e-05	0.000861013	-0.39854	loss of methylation	OpenSea	FCER1A	NM_002001	TSS1500
cg09064148	chr1	159269203	1.13e-05	0.000206611	-0.383391	loss of methylation	OpenSea	FCER1A	NM_002001	5'UTR
cg23774016	chr1	159284082	0.00109393	0.00689838	-0.373074	loss of methylation	OpenSea	OR10J3	NM_001004467	1stExon
cg23689219	chr1	159408079	0.00166317	0.00966111	-0.30536	loss of methylation	OpenSea	OR10J1	NM_012351	TSS1500
cg15700197	chr1	159409207	1.19e-06	5.06e-05	-0.530733	loss of methylation	OpenSea	OR10J1	NM_012351	TSS1500
cg25076881	chr1	159409836	2.67e-05	0.000382729	-0.362999	loss of methylation	OpenSea	OR10J1	NM_012351	1stExon
cg26043322	chr1	159507162	0.00033513	0.00267114	-0.410482	loss of methylation	OpenSea	OR10J5	NM_001004469	TSS1500
cg05919685	chr1	159556997	0.00203039	0.0113428	-0.410766	loss of methylation	OpenSea	APCS	NM_001639	TSS1500
cg03856044	chr1	159557632	1.19e-06	5.06e-05	-0.398149	loss of methylation	OpenSea	APCS;APCS	NM_001639;NM_001639	5'UTR;1stExon
cg21291134	chr1	159558512	0.00297695	0.0154535	-0.34477	loss of methylation	OpenSea	APCS	NM_001639	3'UTR
cg17421805	chr1	159781662	5.94e-07	3.72e-05	-0.334191	loss of methylation	OpenSea	FCRL6	NM_001004310	Body
cg20697519	chr1	159795262	5.59e-05	0.000664657	-0.324478	loss of methylation	OpenSea	SLAMF8	NM_020125	TSS1500
cg07625783	chr1	159796617	5.59e-05	0.000664657	0.306182	gain of methylation	OpenSea	SLAMF8;SLAMF8	NM_020125;NM_020125	5'UTR;1stExon
cg05750926	chr1	159886341	1.78e-05	0.000285122	-0.358832	loss of methylation	OpenSea
cg16015499	chr1	159888603	5.94e-07	3.72e-05	-0.38229	loss of methylation	OpenSea	TAGLN2	NM_003564	Body
cg03321142	chr1	159899640	1.19e-06	5.06e-05	-0.358796	loss of methylation	Island	IGSF9;IGSF9	NM_020789;NM_001135050	Body;Body
cg23639308	chr1	159899714	3.92e-05	0.000508007	-0.496087	loss of methylation	Island	IGSF9;IGSF9	NM_020789;NM_001135050	Body;Body
cg26913306	chr1	159912862	4.16e-06	0.000105624	-0.493011	loss of methylation	N_Shelf	IGSF9;IGSF9	NM_020789;NM_001135050	Body;Body
cg20064848	chr1	160037877	2.38e-06	7.51e-05	-0.348616	loss of methylation	N_Shelf	KCNJ10	NM_002241	5'UTR
cg27315635	chr1	160050381	2.38e-06	7.51e-05	-0.3087	loss of methylation	N_Shelf	KCNJ9	NM_004983	TSS1500
cg26826434	chr1	160058314	7.13e-06	0.000150259	-0.329993	loss of methylation	S_Shelf	KCNJ9	NM_004983	3'UTR
cg06210630	chr1	160085433	5.94e-07	3.72e-05	-0.460768	loss of methylation	OpenSea	ATP1A2	NM_000702	TSS200
cg07177379	chr1	160085496	5.94e-07	3.72e-05	-0.498871	loss of methylation	OpenSea	ATP1A2	NM_000702	TSS200
cg24437523	chr1	160085568	5.94e-07	3.72e-05	-0.356142	loss of methylation	OpenSea	ATP1A2;ATP1A2	NM_000702;NM_000702	1stExon;5'UTR
cg20632887	chr1	160085581	5.94e-07	3.72e-05	-0.421644	loss of methylation	OpenSea	ATP1A2;ATP1A2	NM_000702;NM_000702	1stExon;5'UTR
cg18198545	chr1	160255804	3.92e-05	0.000508007	-0.34962	loss of methylation	OpenSea	PEX19;PEX19	NM_001131039;NM_002857	TSS1500;TSS1500
cg17880320	chr1	160256132	5.94e-07	3.72e-05	-0.369422	loss of methylation	OpenSea	PEX19;PEX19	NM_001131039;NM_002857	TSS1500;TSS1500
cg24046900	chr1	160256344	5.94e-07	3.72e-05	-0.522838	loss of methylation	OpenSea	PEX19;PEX19	NM_001131039;NM_002857	TSS1500;TSS1500
cg08015496	chr1	160314061	4.16e-06	0.000105624	-0.311751	loss of methylation	S_Shore	NCSTN;COPA;COPA	NM_015331;NM_004371;NM_001098398	Body;TSS1500;TSS1500
cg10400707	chr1	160369840	1.78e-05	0.000285122	-0.427491	loss of methylation	N_Shore	VANGL2	NM_020335	TSS1500
cg14710465	chr1	160369869	7.13e-06	0.000150259	-0.454913	loss of methylation	N_Shore	VANGL2	NM_020335	TSS1500
cg24482544	chr1	160371455	1.13e-05	0.000206611	-0.319363	loss of methylation	S_Shore	VANGL2	NM_020335	5'UTR
cg10106388	chr1	160832662	0.000107551	0.0010972	0.320392	gain of methylation	OpenSea	CD244;CD244;CD244;CD244;CD244;CD244	NM_016382;NM_001166663;NM_001166663;NM_001166664;NM_016382;NM_001166664	1stExon;5'UTR;1stExon;5'UTR;5'UTR;1stExon
cg02957185	chr1	161068781	3.92e-05	0.000508007	-0.386829	loss of methylation	Island	KLHDC9;KLHDC9;KLHDC9	NM_001007255;NM_152366;NM_001007256	1stExon;1stExon;5'UTR
cg06760507	chr1	161168145	2.67e-05	0.000382729	-0.323882	loss of methylation	N_Shelf	NDUFS2;ADAMTS4	NM_004550;NM_005099	TSS1500;1stExon
cg25214346	chr1	161207966	3.92e-05	0.000508007	-0.320979	loss of methylation	OpenSea	NR1I3;NR1I3;NR1I3;NR1I3;NR1I3;NR1I3;NR1I3;NR1I3;NR1I3;NR1I3;NR1I3;NR1I3;NR1I3;NR1I3;NR1I3;NR1I3;NR1I3;NR1I3;NR1I3;NR1I3;NR1I3;NR1I3;NR1I3;NR1I3;NR1I3;NR1I3;NR1I3;NR1I3;NR1I3;NR1I3	NM_001077474;NM_001077480;NM_001077476;NM_001077478;NM_001077481;NM_001077482;NM_001077472;NM_001077475;NM_001077476;NM_001077482;NM_001077469;NM_001077477;NM_001077481;NM_001077473;NM_001077480;NM_001077469;NM_001077473;NM_001077474;NM_001077477;NM_001077478;NM_005122;NM_001077475;NM_001077470;NM_001077470;NM_001077471;NM_001077479;NM_001077479;NM_001077472;NM_005122;NM_001077471	1stExon;1stExon;1stExon;5'UTR;1stExon;1stExon;5'UTR;5'UTR;5'UTR;5'UTR;1stExon;1stExon;5'UTR;1stExon;5'UTR;5'UTR;5'UTR;5'UTR;5'UTR;1stExon;1stExon;1stExon;5'UTR;1stExon;5'UTR;5'UTR;1stExon;1stExon;5'UTR;1stExon
cg26230851	chr1	161231273	1.78e-05	0.000285122	-0.357729	loss of methylation	S_Shelf	PCP4L1	NM_001102566	Body
cg10431340	chr1	161279108	1.19e-06	5.06e-05	-0.32854	loss of methylation	OpenSea	MPZ	NM_000530	Body
cg15892864	chr1	161444516	0.000877637	0.00577589	-0.31954	loss of methylation	S_Shelf
cg08660938	chr1	161510171	0.00357591	0.0178672	0.314105	gain of methylation	OpenSea
cg07706715	chr1	161510194	0.00193513	0.0112274	0.315169	gain of methylation	OpenSea
cg17508302	chr1	161575716	0.000432579	0.00327471	0.316326	gain of methylation	Island	HSPA7	NR_024151	TSS200
cg02900990	chr1	161991612	7.29e-05	0.000861013	-0.620297	loss of methylation	N_Shore	OLFML2B	NM_015441	Body
cg07122893	chr1	161993133	1.19e-06	5.06e-05	-0.349851	loss of methylation	Island	OLFML2B	NM_015441	1stExon
cg17468569	chr1	162041135	7.84e-05	0.000861013	-0.321415	loss of methylation	S_Shore	NOS1AP;NOS1AP	NM_014697;NM_001164757	Body;Body
cg08848462	chr1	162270281	3.92e-05	0.000508007	-0.307343	loss of methylation	OpenSea	NOS1AP;NOS1AP	NM_014697;NM_001164757	Body;Body
cg04510153	chr1	162660951	0.00109393	0.00689838	0.338162	gain of methylation	OpenSea	DDR2;DDR2	NM_006182;NM_001014796	5'UTR;5'UTR
cg12033619	chr1	162862544	7.84e-05	0.000861013	0.345539	gain of methylation	OpenSea
cg24476241	chr1	163037105	1.78e-05	0.000285122	-0.465068	loss of methylation	OpenSea	RGS4	NM_001102445	TSS1500
cg01367097	chr1	163037784	2.38e-06	7.51e-05	-0.510949	loss of methylation	OpenSea	RGS4;RGS4;RGS4	NM_001102445;NM_001113381;NM_005613	TSS1500;TSS1500;TSS1500
cg08005208	chr1	163395211	7.13e-06	0.000150259	-0.356157	loss of methylation	S_Shelf
cg12137928	chr1	163806482	5.94e-07	3.72e-05	-0.307313	loss of methylation	OpenSea
cg17461641	chr1	164023978	2.67e-05	0.000382729	-0.328284	loss of methylation	OpenSea
cg03323953	chr1	164544748	5.94e-07	3.72e-05	-0.333871	loss of methylation	N_Shore	PBX1	NM_002585	Body
cg16397401	chr1	164548199	1.78e-05	0.000285122	-0.358612	loss of methylation	S_Shelf	PBX1	NM_002585	Body
cg20812370	chr1	164581169	5.59e-05	0.000664657	-0.331985	loss of methylation	OpenSea	PBX1	NM_002585	Body
cg21270847	chr1	164604806	3.92e-05	0.000508007	-0.491581	loss of methylation	OpenSea	PBX1	NM_002585	Body
cg03652564	chr1	164619765	2.38e-06	7.51e-05	-0.414859	loss of methylation	OpenSea	PBX1	NM_002585	Body
cg22729681	chr1	164717625	2.38e-06	7.51e-05	-0.40574	loss of methylation	OpenSea	PBX1	NM_002585	Body
cg24039780	chr1	164812337	5.94e-07	3.72e-05	-0.327299	loss of methylation	OpenSea	PBX1	NM_002585	Body
cg14419194	chr1	164901703	7.13e-06	0.000150259	-0.396326	loss of methylation	OpenSea
cg23087598	chr1	165318356	7.13e-06	0.000150259	-0.365206	loss of methylation	N_Shelf	LMX1A	NM_177398	Body
cg12404281	chr1	165414806	7.13e-06	0.000150259	-0.388903	loss of methylation	OpenSea	RXRG;RXRG	NM_006917;NM_001009598	TSS1500;TSS1500
cg03272326	chr1	166136939	0.000146174	0.00139166	-0.302775	loss of methylation	S_Shore	FAM78B	NM_001017961	TSS1500
cg01782826	chr1	167598958	0.000107551	0.0010972	0.337908	gain of methylation	N_Shore	RCSD1	NM_052862	TSS1500
cg12336540	chr1	167598993	0.000107551	0.0010972	0.33169	gain of methylation	N_Shore	RCSD1	NM_052862	TSS1500
cg04259326	chr1	167599124	5.94e-07	3.72e-05	0.378072	gain of methylation	N_Shore	RCSD1	NM_052862	TSS1500
cg16410524	chr1	167604788	5.94e-07	3.72e-05	-0.382629	loss of methylation	OpenSea	RCSD1	NM_052862	Body
cg13380669	chr1	169395476	2.38e-06	7.51e-05	-0.331658	loss of methylation	N_Shore	C1orf114	NM_021179	5'UTR
cg20146489	chr1	169847977	5.94e-07	3.72e-05	-0.466299	loss of methylation	OpenSea	SCYL3;SCYL3	NM_181093;NM_020423	Body;Body
cg19303898	chr1	170115258	2.67e-05	0.000382729	0.310037	gain of methylation	OpenSea	METTL11B	NM_001136107	1stExon
cg13065624	chr1	170253617	2.38e-06	7.51e-05	-0.369906	loss of methylation	OpenSea	LOC284688	NR_026957	TSS1500
cg04909854	chr1	170253944	1.13e-05	0.000206611	-0.39623	loss of methylation	OpenSea	LOC284688	NR_026957	TSS1500
cg23038594	chr1	170254369	3.92e-05	0.000508007	-0.334498	loss of methylation	OpenSea	LOC284688	NR_026957	TSS1500
cg01057196	chr1	170254397	1.78e-05	0.000285122	-0.3255	loss of methylation	OpenSea	LOC284688	NR_026957	TSS1500
cg00916255	chr1	170634931	0.00166317	0.00966111	0.360322	gain of methylation	S_Shore	PRRX1;PRRX1	NM_022716;NM_006902	Body;Body
cg23633856	chr1	170636363	0.000877637	0.00577589	0.340801	gain of methylation	S_Shelf	PRRX1;PRRX1	NM_022716;NM_006902	Body;Body
cg16599143	chr1	171058672	0.000194898	0.00174178	-0.308168	loss of methylation	OpenSea	FMO3;FMO3	NM_006894;NM_001002294	TSS1500;TSS1500
cg21004982	chr1	171106319	1.78e-05	0.000285122	-0.492268	loss of methylation	OpenSea	FMO6P	NR_002601	TSS1500
cg06041466	chr1	171106397	1.78e-05	0.000285122	-0.461024	loss of methylation	OpenSea	FMO6P	NR_002601	TSS1500
cg04413226	chr1	171217592	4.16e-06	0.000105624	-0.386065	loss of methylation	OpenSea	FMO1	NM_002021	TSS200
cg15129663	chr1	171249942	5.94e-07	3.72e-05	-0.464042	loss of methylation	OpenSea	FMO1	NM_002021	Body
cg16696002	chr1	172189728	3.92e-05	0.000508007	-0.33103	loss of methylation	OpenSea	DNM3;DNM3	NM_015569;NM_001136127	Body;Body
cg06267617	chr1	172291727	5.59e-05	0.000664657	-0.358584	loss of methylation	OpenSea	DNM3;DNM3	NM_015569;NM_001136127	Body;Body
cg18126802	chr1	172321067	1.78e-05	0.000285122	-0.425398	loss of methylation	OpenSea	DNM3;DNM3	NM_015569;NM_001136127	Body;Body
cg13236481	chr1	172395460	4.16e-06	0.000105624	-0.437746	loss of methylation	OpenSea	C1orf105	NM_139240	Body
cg21922512	chr1	172449221	5.94e-07	3.72e-05	-0.622953	loss of methylation	OpenSea
cg09125320	chr1	173685201	2.67e-05	0.000382729	-0.315144	loss of methylation	S_Shore	KLHL20	NM_014458	Body
cg18864179	chr1	175190954	0.00246594	0.0132688	-0.318386	loss of methylation	OpenSea
cg09473826	chr1	175568216	0.00109393	0.00689838	-0.342836	loss of methylation	N_Shore	TNR	NM_003285	5'UTR
cg19870626	chr1	175889703	1.19e-06	5.06e-05	-0.355078	loss of methylation	OpenSea
cg13850893	chr1	176664947	2.38e-06	7.51e-05	-0.489948	loss of methylation	OpenSea	PAPPA2	NM_020318	Body
cg17826980	chr1	176771674	2.38e-06	7.51e-05	-0.318355	loss of methylation	OpenSea	PAPPA2	NM_020318	Body
cg24598929	chr1	177929192	1.78e-05	0.000285122	-0.371748	loss of methylation	OpenSea	SEC16B	NM_033127	Body
cg22730327	chr1	178310650	0.00246594	0.0132688	-0.300727	loss of methylation	OpenSea	RASAL2;RASAL2;RASAL2	NM_170692;NM_004841;NM_004841	Body;1stExon;5'UTR
cg26004771	chr1	178456093	0.00025729	0.0021678	0.309314	gain of methylation	Island
cg24593832	chr1	178545287	2.67e-05	0.000382729	-0.317873	loss of methylation	OpenSea
cg17717169	chr1	178621037	7.13e-06	0.000150259	-0.332729	loss of methylation	OpenSea
cg24997888	chr1	179042747	5.94e-07	3.72e-05	-0.373356	loss of methylation	OpenSea	FAM20B	NM_014864	3'UTR
cg10543035	chr1	179545790	1.13e-05	0.000206611	0.422667	gain of methylation	S_Shore	NPHS2	NM_014625	TSS1500
cg11853788	chr1	179561347	1.78e-05	0.000285122	0.437608	gain of methylation	Island	TDRD5	NM_173533	5'UTR
cg09656934	chr1	179561500	7.84e-05	0.000861013	0.331198	gain of methylation	Island	TDRD5	NM_173533	5'UTR
cg04870174	chr1	179782240	5.59e-05	0.000664657	-0.37924	loss of methylation	OpenSea	FAM163A	NM_173509	Body
cg26677004	chr1	179787968	5.59e-05	0.000664657	-0.309072	loss of methylation	OpenSea
cg26295618	chr1	180080477	5.94e-07	3.72e-05	-0.380162	loss of methylation	OpenSea	CEP350	NM_014810	3'UTR
cg13066495	chr1	180224709	3.92e-05	0.000508007	-0.323674	loss of methylation	OpenSea	LHX4	NM_033343	Body
cg01962821	chr1	180491530	7.84e-05	0.000861013	-0.345502	loss of methylation	OpenSea
cg22430700	chr1	180511495	0.000194898	0.00174178	-0.326984	loss of methylation	OpenSea
cg15109744	chr1	180917873	1.78e-05	0.000285122	-0.316486	loss of methylation	OpenSea
cg03653817	chr1	181065498	1.19e-06	5.06e-05	-0.356878	loss of methylation	OpenSea
cg04890480	chr1	181073734	1.13e-05	0.000206611	-0.315626	loss of methylation	N_Shore
cg10519996	chr1	181380379	0.00033513	0.00267114	-0.305151	loss of methylation	N_Shore
cg24302133	chr1	181770173	5.94e-07	3.72e-05	-0.329982	loss of methylation	S_Shelf	CACNA1E	NM_000721	3'UTR
cg19866866	chr1	182026044	5.94e-07	3.72e-05	0.536871	gain of methylation	Island	ZNF648	NM_001009992	Body
cg16306900	chr1	182026435	5.94e-07	3.72e-05	0.429729	gain of methylation	Island	ZNF648	NM_001009992	Body
cg11478051	chr1	182026510	5.94e-07	3.72e-05	0.326034	gain of methylation	Island	ZNF648	NM_001009992	Body
cg01939443	chr1	182456796	5.94e-07	3.72e-05	-0.342001	loss of methylation	OpenSea	RGSL1	NM_001137669	Body
cg26615794	chr1	182576055	2.38e-06	7.51e-05	-0.398884	loss of methylation	S_Shelf
cg07822469	chr1	182585393	0.00246594	0.0132688	0.374891	gain of methylation	S_Shore
cg14651210	chr1	182586153	1.78e-05	0.000285122	-0.325726	loss of methylation	S_Shore
[truncated: 24,765 more rows]
