# Supplementary material for: Clinically and biologically relevant subgroups of Wilms tumour defined by genomic and epigenomic analyses
Source: Br J Cancer. 2020 Oct 5;124(2):437–46. doi: 10.1038/s41416-020-01102-1 (PMC7853092; doi:10.1038/s41416-020-01102-1)
Supplement: Supplementary file 3 — Supplementary Table 4A [file 41416_2020_1102_MOESM3_ESM.xlsx]

## Sheet: Supplementary Table 2B - DMRs i
chr	start	end	methylation difference	number of probes	p.value	fwer	Nearest Gene	Relation to CpG Island	Kidney Median	Kidney 25 %le	Kidney 75 %le	Subgroup A Median	Subgroup A 25 %le	Subgroup A 75 %le	Subgroup B Median	Subgroup B 25 %le	Subgroup B 75 %le
chr12	95945120	95945610	0.114135	7	0	0	USP44;USP44	S_Shelf	0.330129	0.292957	0.363121	0.628586	0.365979	0.760979	0.725171	0.56465	0.763671
chr1	221068794	221069136	0.119089	3	0	0		Island	0.378167	0.339033	0.43375	0.758317	0.383583	0.910783	0.3385	0.180617	0.6848
chr15	96887461	96887919	-0.1304	5	0	0		Island	0.66206	0.60151	0.71673	0.37327	0.110875	0.673345	0.08252	0.04297	0.16306
chr17	46651822	46652179	0.110624	5	0	0	HOXB3	N_Shelf	0.44066	0.36635	0.49971	0.63695	0.464205	0.7735	0.18598	0.1341	0.24456
chr19	10463828	10463879	0.135	3	0	0	TYK2	Island	0.384633	0.314983	0.47785	0.74065	0.388767	0.919017	0.673533	0.372267	0.90855
chr15	96890452	96890648	-0.117501	4	0	0		S_Shore	0.6003	0.518338	0.654375	0.299413	0.138556	0.558056	0.07005	0.0575625	0.123813
chr12	10022495	10022688	-0.11611	3	0.000217344	0.001	CLEC2B		0.645167	0.581333	0.67195	0.3359	0.12705	0.585567	0.506783	0.348167	0.638508
chr13	113498128	113498308	0.114306	3	0.000217344	0.001	ATP11A;ATP11A	S_Shore	0.249733	0.219817	0.295167	0.518817	0.241742	0.852567	0.113833	0.09115	0.174317
chr19	14196582	14196728	0.125968	3	0.00024564	0.001		Island	0.409233	0.350717	0.4604	0.709917	0.44535	0.911675	0.620733	0.2142	0.80315
chr5	180018465	180018562	0.111765	5	0.000155521	0.001	SCGB3A1;SCGB3A1	Island	0.05894	0.04369	0.08063	0.26006	0.0717	0.411015	0.27194	0.04945	0.72229
chr15	90543392	90543610	0.117651	3	0.00049128	0.002	ZNF710	N_Shore	0.237633	0.195967	0.31665	0.525233	0.259192	0.71575	0.413567	0.301033	0.603517
chr15	96901342	96901651	-0.114236	3	0.00049128	0.002		N_Shore	0.7301	0.65085	0.7861	0.4642	0.216392	0.768492	0.0933667	0.0739667	0.17275
chr3	32861150	32861407	0.130009	3	0.000311042	0.002	TRIM71	Island	0.321833	0.303667	0.379133	0.682517	0.344175	0.910317	0.630967	0.2685	0.826817
chr5	100067545	100067799	-0.125779	3	0.000311042	0.002			0.830333	0.7839	0.871583	0.5013	0.332908	0.85885	0.776433	0.603033	0.832583
chr8	120685686	120686025	0.12443	3	0.000311042	0.002			0.2328	0.203083	0.32885	0.625933	0.213842	0.832083	0.735033	0.570967	0.828017
chr10	695853	695877	0.112104	3	0.000652032	0.003	DIP2C;C10orf108;C10orf108		0.158167	0.131583	0.242483	0.478667	0.166025	0.755442	0.204	0.147867	0.2536
chr18	7754943	7754953	0.109911	3	0.00073692	0.003	PTPRM;PTPRM		0.432367	0.394483	0.514267	0.761483	0.435033	0.891075	0.7341	0.663567	0.81395
chr17	46652501	46652550	0.101091	3	0.00073692	0.003	HOXB3	N_Shore	0.508367	0.40945	0.5651	0.68195	0.52935	0.756525	0.2057	0.16965	0.267667
chr7	27173480	27173776	0.120778	3	0.000466563	0.003	HOXA4	S_Shelf	0.398967	0.301517	0.486417	0.683833	0.405	0.871067	0.2502	0.214817	0.37545
chr17	79011277	79011542	0.11034	3	0.00073692	0.003	BAIAP2;BAIAP2;BAIAP2;BAIAP2	S_Shore	0.3672	0.3258	0.45205	0.65185	0.357825	0.842167	0.613467	0.533717	0.728833
chr5	154091976	154092290	0.112111	3	0.00171073	0.011	LARP1		0.374533	0.333617	0.450067	0.72015	0.387767	0.875267	0.718433	0.6338	0.783133
chr6	31650735	31650786	0.109657	3	0.00217729	0.014		Island	0.215267	0.18245	0.278083	0.534267	0.26265	0.743575	0.904033	0.745933	0.948633
