# Supplementary material for: Clinically and biologically relevant subgroups of Wilms tumour defined by genomic and epigenomic analyses
Source: Br J Cancer. 2020 Oct 5;124(2):437–46. doi: 10.1038/s41416-020-01102-1 (PMC7853092; doi:10.1038/s41416-020-01102-1)
Supplement: Supplementary file 4 — Supplementary Table 4B [file 41416_2020_1102_MOESM4_ESM.xlsx]

## Sheet: Supplementary Table 2C - DMRs B
chr	start	end	methylation difference	number of probes	p.value	fwer	Nearest Gene	Relation to CpG Island	Kidney Median	Kidney 25 %le	Kidney 75 %le	Subgroup A Median	Subgroup A 25 %le	Subgroup A 75 %le	Subgroup B Median	Subgroup B 25 %le	Subgroup B 75 %le
chr6	28956226	28956804	0.30828	21	0	0		Island,S_Shore	0.209613	0.182637	0.238672	0.169689	0.108455	0.304604	0.891223	0.811789	0.90324
chr6	32116317	32117281	0.279124	21	0	0	PRRT1,PRRT1	N_Shore,Island	0.253864	0.205705	0.302607	0.247313	0.201396	0.394161	0.911649	0.851312	0.926281
chr5	140810051	140811642	0.274968	17	0	0	PCDHGA4;PCDHGA11;PCDHGA11;PCDHGA9;PCDHGA1;PCDHGB1;PCDHGB6;PCDHGA12;PCDHGB3;PCDHGB7;PCDHGA6;PCDHGA8;PCDHGA10;PCDHGA5;PCDHGB4;PCDHGA3;PCDHGA2;PCDHGA12;PCDHGB2;PCDHGA7;PCDHGB5,PCDHGA4;PCDHGA11;PCDHGA11;PCDHGA9;PCDHGA1;PCDHGB1;PCDHGB6;PCDHGA12;PCDHGB3;PCDHGB7;PCDHGA6;PCDHGA8;PCDHGA10;PCDHGA12;PCDHGA5;PCDHGB4;PCDHGA3;PCDHGA2;PCDHGA7;PCDHGB2;PCDHGB5	N_Shore,Island	0.29443	0.284645	0.314986	0.302977	0.207117	0.338877	0.881014	0.796281	0.903037
chr7	27184077	27184450	-0.250571	16	0	0	HOXA5,HOXA5	Island,Island	0.521486	0.456331	0.571349	0.686982	0.612994	0.738146	0.163006	0.117788	0.197023
chr7	95025611	95026106	0.252661	15	0	0	PON3,PON3	Island,Island	0.429016	0.389532	0.465543	0.484467	0.164699	0.490188	0.876228	0.841784	0.897764
chr4	188916581	188917251	0.290854	12	0	0	ZFP42,ZFP42;ZFP42	N_Shore,S_Shore	0.131701	0.106235	0.166032	0.132859	0.109673	0.157605	0.824867	0.663296	0.858664
chr19	11784514	11785248	0.252864	12	0	0	ZNF833,ZNF833	N_Shore,Island	0.177764	0.15263	0.204243	0.192722	0.156354	0.211464	0.8094	0.637941	0.860774
chr6	33288561	33288785	-0.248692	12	0	0	DAXX;DAXX;DAXX;DAXX,DAXX;DAXX;DAXX;DAXX	N_Shore,Island	0.689932	0.672082	0.760192	0.707	0.659381	0.779319	0.22296	0.15841	0.297348
chr19	58220080	58220837	0.268804	11	0	0	ZNF154,ZNF154;ZNF154	N_Shore,S_Shore	0.0747119	0.0687797	0.0899572	0.0845598	0.0759653	0.114785	0.685098	0.36664	0.895849
chr10	134593236	134593761	-0.298361	8	0	0	INPP5A,INPP5A	Island,N_Shore	0.837001	0.813964	0.862695	0.913072	0.823077	0.925616	0.198467	0.133514	0.291546
chr10	129535378	129535968	0.293556	8	0	0	FOXI2,FOXI2	Island,Island	0.0610728	0.053267	0.108719	0.0636152	0.0588837	0.0779393	0.771376	0.464923	0.892956
chr17	36105064	36105517	0.302936	7	0	0	HNF1B;HNF1B;HNF1B;HNF1B,HNF1B;HNF1B	N_Shore,Island	0.091763	0.0826428	0.103438	0.119017	0.100568	0.142067	0.816462	0.784433	0.85603
chr2	208635605	208636032	0.291061	6	0	0	FZD5,	S_Shore,S_Shore	0.251806	0.243309	0.278639	0.246703	0.138878	0.352151	0.894677	0.83047	0.913249
chr10	131631671	131631850	-0.312571	5	0	0		OpenSea,OpenSea	0.891568	0.870434	0.922274	0.915976	0.858975	0.933185	0.183355	0.0946951	0.375826
chr11	70563580	70563878	-0.296302	5	0	0	SHANK2,SHANK2	N_Shore,Island	0.742556	0.72983	0.765317	0.758241	0.687574	0.792986	0.117828	0.0790842	0.205805
chr10	467839	468386	-0.296273	5	0	0	DIP2C,DIP2C	S_Shore,S_Shore	0.877669	0.860403	0.892654	0.846695	0.831784	0.879067	0.208822	0.173627	0.338102
chr2	236826207	236826485	-0.292155	5	0	0	AGAP1;AGAP1,AGAP1;AGAP1	OpenSea,OpenSea	0.669148	0.627717	0.720732	0.760627	0.660693	0.861191	0.116368	0.0743427	0.17659
chr5	2155809	2156191	-0.325701	4	0	0		OpenSea,OpenSea	0.620131	0.57621	0.663515	0.750298	0.686742	0.882407	0.0786761	0.0687306	0.148901
chr4	41875193	41875784	0.318247	4	0	0		N_Shore,Island	0.17209	0.158301	0.186292	0.152062	0.119618	0.266862	0.877741	0.847156	0.906962
chr13	114107554	114107876	-0.302041	4	0	0	ADPRHL1,ADPRHL1;ADPRHL1	OpenSea,OpenSea	0.744646	0.727159	0.787393	0.811127	0.732422	0.862739	0.162786	0.124136	0.235336
chr1	156814901	156815529	0.301102	4	0	0	NTRK1;INSRR,NTRK1;INSRR	Island,Island	0.198771	0.184487	0.215182	0.190777	0.150823	0.380606	0.907491	0.870374	0.920111
chr7	149389669	149389941	0.299701	4	0	0		Island,Island	0.177981	0.148178	0.193774	0.258212	0.185573	0.296541	0.927965	0.789685	0.95143
chr17	40715222	40715244	-0.299218	4	0	0	COASY;COASY;COASY;COASY;COASY,COASY;COASY;COASY;COASY;COASY	Island,Island	0.725383	0.638374	0.76269	0.760518	0.690057	0.873685	0.141491	0.0933136	0.199176
chr7	1121657	1121929	-0.297821	4	0	0	C7orf50;C7orf50;C7orf50,C7orf50;C7orf50;C7orf50	S_Shore,S_Shore	0.712494	0.669402	0.742471	0.782163	0.697475	0.835253	0.0963238	0.07969	0.151487
chr7	3991014	3991335	-0.297587	4	0	0	SDK1,SDK1	OpenSea,OpenSea	0.903862	0.882499	0.933991	0.935741	0.887279	0.958058	0.223484	0.153646	0.406507
chr16	88534398	88534585	-0.377397	3	0	0	ZFPM1,ZFPM1	N_Shelf,N_Shelf	0.917554	0.873847	0.950616	0.952115	0.949594	0.986112	0.0569651	0.0377522	0.228868
chr15	28272345	28272656	-0.338047	3	0	0	OCA2,OCA2	OpenSea,OpenSea	0.870963	0.845627	0.90147	0.90681	0.880455	0.957934	0.134898	0.0688919	0.353982
chr7	155394983	155395074	-0.335072	3	0	0		OpenSea,OpenSea	0.913855	0.898893	0.932621	0.981367	0.949002	0.989073	0.211151	0.0826236	0.439368
chr17	17714293	17714414	-0.331579	3	0	0	RAI1,RAI1	Island,Island	0.817502	0.79434	0.890666	0.888606	0.860817	0.936342	0.145426	0.0833451	0.256782
chr10	135153937	135153972	-0.328669	3	0	0		S_Shelf,S_Shelf	0.907001	0.881284	0.913668	0.920052	0.822281	0.950484	0.204843	0.121834	0.301595
chr16	89926104	89926162	-0.32788	3	0	0	SPIRE2,SPIRE2	OpenSea,OpenSea	0.767419	0.735839	0.833635	0.856834	0.73036	0.955738	0.123987	0.0689333	0.221677
chr17	18061566	18061763	0.325142	3	0	0	MYO15A,MYO15A	OpenSea,OpenSea	0.116021	0.0925053	0.136907	0.162235	0.0579682	0.270272	0.912256	0.865727	0.949098
chr1	3277525	3277623	-0.322103	3	0	0	PRDM16;PRDM16,PRDM16;PRDM16	S_Shelf,S_Shelf	0.867083	0.84002	0.903388	0.910136	0.871808	0.924021	0.187218	0.109801	0.350062
chr10	629565	629625	-0.315867	3	0	0	DIP2C,DIP2C	N_Shore,N_Shore	0.776217	0.740406	0.790136	0.925003	0.852659	0.945071	0.204333	0.121289	0.312278
chr5	140787430	140787507	0.314901	3	0	0	PCDHGA4;PCDHGA6;PCDHGA9;PCDHGA1;PCDHGA8;PCDHGA5;PCDHGB1;PCDHGB6;PCDHGB4;PCDHGA3;PCDHGA2;PCDHGA7;PCDHGB2;PCDHGB6;PCDHGB5;PCDHGB3,PCDHGA4;PCDHGA6;PCDHGA9;PCDHGA1;PCDHGA8;PCDHGA5;PCDHGB1;PCDHGB6;PCDHGB4;PCDHGA3;PCDHGA2;PCDHGA7;PCDHGB2;PCDHGB6;PCDHGB5;PCDHGB3	N_Shore,Island	0.163035	0.145594	0.175995	0.144975	0.114199	0.204506	0.841589	0.741197	0.917727
chr7	158294592	158294666	-0.306987	3	0	0	PTPRN2;PTPRN2;PTPRN2,PTPRN2;PTPRN2;PTPRN2	OpenSea,OpenSea	0.835275	0.743273	0.862726	0.862583	0.80877	0.894244	0.22097	0.116684	0.301974
chr16	85537336	85537610	-0.305242	3	0	0		OpenSea,OpenSea	0.856083	0.835553	0.886843	0.926974	0.850565	0.942887	0.238123	0.160291	0.33262
chr2	242606122	242606353	-0.304239	3	0	0	ATG4B;ATG4B,ATG4B;ATG4B	Island,Island	0.706927	0.683511	0.761596	0.829135	0.747785	0.908163	0.149854	0.0937191	0.281401
chr4	13300487	13300507	-0.301191	3	0	0		OpenSea,OpenSea	0.526033	0.481765	0.596071	0.68606	0.561805	0.932563	0.0926255	0.0733179	0.175426
chr7	157281167	157281332	-0.299862	3	0	0		OpenSea,OpenSea	0.752334	0.717455	0.770071	0.845178	0.755624	0.872773	0.153014	0.0988313	0.277778
chr1	2415221	2415453	-0.298598	3	0	0	PLCH2,	Island,S_Shelf	0.862613	0.840916	0.890775	0.876678	0.827045	0.88606	0.708906	0.666434	0.720541
chr8	2538249	2538355	-0.298035	3	0	0		OpenSea,OpenSea	0.905088	0.88808	0.921377	0.896121	0.879637	0.945853	0.268913	0.174243	0.384857
chr10	43697918	43698141	0.296236	3	0	0	RASGEF1A,RASGEF1A	Island,Island	0.0701275	0.0631757	0.0954481	0.0830317	0.062472	0.102641	0.799672	0.583878	0.918275
chr17	80820699	80820763	-0.295798	3	0	0	TBCD,TBCD	S_Shore,S_Shore	0.866766	0.839832	0.892645	0.946707	0.90508	0.953895	0.279557	0.221576	0.428709
chr12	122396633	122396687	-0.295765	3	0	0	WDR66,WDR66	OpenSea,OpenSea	0.792103	0.783465	0.865306	0.790285	0.757533	0.946365	0.200922	0.135862	0.321519
chr11	32354742	32355022	0.295636	3	0	0		N_Shore,Island	0.128117	0.11281	0.176962	0.117751	0.0848877	0.27357	0.901914	0.680351	0.934919
chr4	719011	719069	-0.294174	3	0	0	PCGF3,PCGF3	S_Shelf,S_Shelf	0.910584	0.895786	0.931811	0.923896	0.876653	0.952041	0.286521	0.131876	0.417509
chr7	149119905	149120266	0.293017	3	0	0		Island,Island	0.195448	0.169923	0.213694	0.175871	0.0828072	0.279785	0.825812	0.715758	0.862068
chr13	49879669	49879770	-0.292074	3	0	0		OpenSea,OpenSea	0.723381	0.647354	0.788608	0.713305	0.659845	0.918328	0.134491	0.097716	0.243787
chr7	157447178	157447249	-0.29179	3	0	0	PTPRN2;PTPRN2;PTPRN2,PTPRN2;PTPRN2;PTPRN2	N_Shore,N_Shore	0.625962	0.548382	0.724719	0.929316	0.687553	0.939565	0.180232	0.162977	0.264041
chr5	140501380	140501451	0.291565	3	0	0	PCDHB4,PCDHB4	N_Shore,N_Shore	0.185733	0.16632	0.20295	0.214657	0.170822	0.254678	0.899401	0.687314	0.93202
chr10	129379138	129379353	-0.291297	3	0	0		OpenSea,OpenSea	0.766768	0.750711	0.782163	0.774752	0.741801	0.810021	0.184967	0.134408	0.224027
chr6	32975816	32976018	-0.251408	10	8.67453e-05	0.001	HLA-DOA,HLA-DOA	Island,S_Shore	0.603681	0.560144	0.679414	0.854514	0.693439	0.888888	0.216168	0.179309	0.318223
chr2	160760825	160761622	0.266174	9	8.67453e-05	0.001	LY75,LY75;LY75	Island,S_Shore	0.171833	0.161773	0.191301	0.162563	0.125955	0.21494	0.757693	0.566855	0.885105
chr6	152125861	152126441	-0.289628	8	8.67453e-05	0.001	ESR1;ESR1,ESR1;ESR1	N_Shelf,N_Shelf	0.658743	0.625975	0.69616	0.752081	0.657786	0.80521	0.128741	0.0821237	0.198409
chr7	27183816	27184059	-0.273484	8	8.67453e-05	0.001	HOXA5,HOXA5	Island,Island	0.518722	0.444299	0.571852	0.7384	0.609114	0.765475	0.129801	0.088805	0.192949
chr17	4802692	4803053	0.266798	8	8.67453e-05	0.001	CHRNE;C17orf107,CHRNE;C17orf107;C17orf107	Island,Island	0.0519586	0.0466436	0.0712844	0.0587344	0.0530816	0.0794661	0.711048	0.257305	0.900834
chr6	33288804	33288995	-0.262731	8	8.67453e-05	0.001	DAXX;DAXX;DAXX;DAXX,DAXX;DAXX;DAXX;DAXX	Island,Island	0.723535	0.697165	0.768623	0.761349	0.674659	0.80828	0.212401	0.144512	0.275882
chr21	36041527	36041699	0.289497	6	8.67453e-05	0.001	CLIC6,CLIC6	Island,Island	0.133898	0.11968	0.183495	0.134411	0.119458	0.290115	0.832584	0.734658	0.871972
chr6	29894619	29894820	0.287723	6	8.67453e-05	0.001	HCG4P6,HCG4P6	Island,Island	0.0326775	0.0265897	0.0450317	0.0356748	0.0333424	0.0852307	0.811896	0.576505	0.862948
chr10	102419209	102419617	0.287632	6	8.67453e-05	0.001		Island,Island	0.357542	0.328367	0.404871	0.390168	0.117528	0.421646	0.900356	0.850179	0.921469
chr5	1800542	1800961	0.287445	5	8.67453e-05	0.001	NDUFS6;MRPL36,	Island,OpenSea	0.501092	0.496811	0.517365	0.517877	0.509851	0.57007	0.599801	0.561478	0.611692
chr5	134526124	134526269	-0.28882	4	8.67453e-05	0.001		N_Shore,N_Shore	0.795361	0.780141	0.808538	0.899235	0.853701	0.921761	0.242917	0.163789	0.381676
chr7	4806755	4807062	-0.287601	4	8.67453e-05	0.001	FOXK1,SUNC1;SUNC1;SUNC1;SUNC1	N_Shore,OpenSea	0.899792	0.893774	0.91108	0.893452	0.884496	0.902823	0.550893	0.50654	0.625932
chr17	79380493	79380706	-0.28653	4	8.67453e-05	0.001	BAHCC1,BAHCC1	Island,Island	0.671934	0.623811	0.707347	0.708067	0.634459	0.732363	0.0764263	0.0558744	0.113632
chr22	44394601	44395017	-0.286294	4	8.67453e-05	0.001	PARVB,PARVB	S_Shore,S_Shelf	0.818538	0.796557	0.843517	0.839991	0.798376	0.914424	0.21563	0.1675	0.365874
chr6	169027019	169027179	-0.289379	3	8.67453e-05	0.001	SMOC2;SMOC2,SMOC2;SMOC2	OpenSea,OpenSea	0.903622	0.882627	0.925007	0.917314	0.898182	0.926886	0.283625	0.212232	0.40105
chr14	105102977	105103075	-0.288487	3	8.67453e-05	0.001		N_Shore,N_Shore	0.853466	0.83431	0.866692	0.90019	0.879454	0.909273	0.319779	0.168181	0.399357
chr16	85684108	85684468	-0.287878	3	8.67453e-05	0.001	KIAA0182;KIAA0182,KIAA0182;KIAA0182	Island,Island	0.636728	0.589622	0.678273	0.873699	0.64131	0.972435	0.213292	0.130254	0.257032
chr19	54972426	54972723	-0.287822	3	8.67453e-05	0.001	LENG8,LENG8	Island,Island	0.813382	0.780558	0.857988	0.882868	0.84595	0.927157	0.231508	0.118984	0.493484
chr19	41119353	41119669	0.287089	3	8.67453e-05	0.001	LTBP4;LTBP4;LTBP4,LTBP4;LTBP4;LTBP4	Island,Island	0.256398	0.18624	0.307665	0.29978	0.0784365	0.384953	0.892145	0.827232	0.906882
chr7	156336589	156336675	-0.286699	3	8.67453e-05	0.001		OpenSea,OpenSea	0.836628	0.801883	0.877507	0.841094	0.82243	0.903149	0.234003	0.142371	0.336005
chr9	136114300	136114344	0.286642	3	8.67453e-05	0.001		OpenSea,OpenSea	0.176066	0.161446	0.201417	0.169391	0.0742063	0.299344	0.832986	0.695236	0.878329
chr11	2722340	2722625	-0.242541	9	0.000173491	0.002	KCNQ1OT1;KCNQ1;KCNQ1,KCNQ1OT1;KCNQ1;KCNQ1	S_Shore,S_Shore	0.446487	0.400159	0.486176	0.687474	0.508889	0.751704	0.132055	0.117196	0.187698
chr1	2003577	2004222	-0.265819	7	0.000173491	0.002	PRKCZ,ZNF281;ZNF281	N_Shore,S_Shelf	0.504506	0.490705	0.518248	0.514849	0.497731	0.548193	0.366302	0.355378	0.390448
chr16	85517170	85517684	-0.261489	7	0.000173491	0.002		N_Shore,N_Shore	0.799745	0.782908	0.81925	0.855253	0.795992	0.917937	0.292282	0.212984	0.361122
chr6	28945182	28945492	0.282178	6	0.000173491	0.002		OpenSea,OpenSea	0.283368	0.228566	0.320857	0.281885	0.248047	0.291256	0.910721	0.837841	0.92703
chr5	2278874	2279429	-0.274348	6	0.000173491	0.002		OpenSea,OpenSea	0.695527	0.64669	0.72386	0.783528	0.736348	0.830418	0.182379	0.12561	0.316359
chr11	1000533	1001383	-0.267622	6	0.000173491	0.002	AP2A2,CNTN5;CNTN5	OpenSea,OpenSea	0.696368	0.681072	0.719681	0.76799	0.70285	0.818784	0.226947	0.169012	0.272002
chr11	1977381	1978156	-0.27906	5	0.000173491	0.002	MRPL23,NAV2;NAV2;NAV2	N_Shore,OpenSea	0.800271	0.775351	0.814576	0.828662	0.796098	0.888766	0.346833	0.279912	0.405624
chr1	3147622	3148005	-0.278278	5	0.000173491	0.002	PRDM16;PRDM16,PUM1;PUM1	N_Shore,OpenSea	0.7853	0.76097	0.798975	0.795027	0.755458	0.845845	0.354688	0.324917	0.440398
chr11	63912367	63912769	-0.277592	5	0.000173491	0.002	MACROD1,MACROD1	OpenSea,OpenSea	0.833032	0.815524	0.850619	0.92535	0.843994	0.939544	0.277594	0.174243	0.452714
chr7	105279391	105279882	-0.276775	5	0.000173491	0.002	ATXN7L1;ATXN7L1,ATXN7L1;ATXN7L1	OpenSea,OpenSea	0.568136	0.516199	0.628629	0.766066	0.664932	0.867006	0.152079	0.143736	0.215155
chr17	17480829	17481059	-0.274167	5	0.000173491	0.002	PEMT;PEMT;PEMT,PEMT;PEMT;PEMT	OpenSea,OpenSea	0.866131	0.847768	0.905424	0.911712	0.78088	0.924339	0.260519	0.155295	0.361718
chr2	202814226	202814523	-0.271455	5	0.000173491	0.002		OpenSea,OpenSea	0.596238	0.579949	0.648151	0.824621	0.681697	0.896551	0.166583	0.115723	0.283929
chr7	158045980	158046222	-0.27134	5	0.000173491	0.002	PTPRN2;PTPRN2;PTPRN2,PTPRN2;PTPRN2;PTPRN2	OpenSea,OpenSea	0.715335	0.642566	0.740209	0.832605	0.773681	0.865693	0.215107	0.10961	0.356966
chr5	3962083	3962477	-0.271287	5	0.000173491	0.002		N_Shore,Island	0.852698	0.83764	0.888773	0.863155	0.850699	0.880644	0.212003	0.0982811	0.50433
chr17	11461103	11461665	-0.271234	5	0.000173491	0.002	SHISA6,SHISA6	Island,S_Shore	0.860117	0.839868	0.878707	0.884261	0.815683	0.901182	0.286711	0.17931	0.365382
chr7	27145972	27146445	-0.270929	5	0.000173491	0.002	HOXA3;HOXA3;HOXA3,HOXA3;HOXA3;HOXA3	N_Shore,Island	0.506395	0.41695	0.541602	0.728517	0.614999	0.757597	0.150751	0.0848967	0.203962
chr10	134536030	134536498	-0.26916	5	0.000173491	0.002	INPP5A,INPP5A	Island,S_Shore	0.685362	0.654376	0.720098	0.757016	0.677029	0.840165	0.189471	0.141707	0.247439
chr7	2049947	2050386	-0.268018	5	0.000173491	0.002	MAD1L1;MAD1L1;MAD1L1,MAD1L1;MAD1L1;MAD1L1	OpenSea,N_Shelf	0.877943	0.860464	0.902713	0.891737	0.855593	0.90547	0.292535	0.225909	0.405223
chr6	26017939	26018084	0.266903	5	0.000173491	0.002	HIST1H1A,HIST1H1A;HIST1H1A	N_Shelf,N_Shelf	0.0982835	0.0796998	0.11622	0.136481	0.0864724	0.14675	0.844564	0.451418	0.882989
chr1	3559568	3559966	-0.26416	5	0.000173491	0.002	WDR8,WDR8	N_Shore,Island	0.828432	0.805401	0.855712	0.857818	0.815259	0.881605	0.298697	0.201183	0.384301
chr14	101491897	101492406	-0.255431	7	0.000260236	0.003	MIR758;MIR1197;MIR329-1;MIR323,MIR329-2;MIR329-1;MIR758	OpenSea,OpenSea	0.56229	0.505234	0.588907	0.690074	0.529097	0.861917	0.172616	0.10101	0.21613
chr6	31938744	31938886	-0.254485	7	0.000260236	0.003	STK19;STK19;STK19;DOM3Z,STK19;STK19;STK19;DOM3Z	N_Shore,N_Shore	0.69731	0.673129	0.751766	0.68391	0.661616	0.821147	0.200386	0.152815	0.264617
chr7	612458	613222	-0.259616	6	0.000260236	0.003	PRKAR1B;PRKAR1B;PRKAR1B;PRKAR1B;PRKAR1B;PRKAR1B,	N_Shore,S_Shelf	0.681104	0.64803	0.724712	0.727377	0.661015	0.843405	0.256109	0.221897	0.280761
chr15	28362214	28362747	-0.258917	6	0.000260236	0.003	HERC2,HERC2	N_Shore,S_Shore	0.818369	0.792568	0.854717	0.870799	0.761926	0.920598	0.270307	0.191939	0.379211
chr10	134491205	134491593	-0.262576	5	0.000260236	0.003	INPP5A,INPP5A	OpenSea,OpenSea	0.534595	0.480662	0.568059	0.784445	0.588792	0.90105	0.175185	0.119043	0.298132
chr5	140762229	140762582	0.285622	4	0.000260236	0.003	PCDHGA4;PCDHGA6;PCDHGA1;PCDHGA5;PCDHGB1;PCDHGA3;PCDHGA2;PCDHGB2;PCDHGA7;PCDHGA7;PCDHGB3,PCDHGA4;PCDHGA7;PCDHGA6;PCDHGA1;PCDHGA5;PCDHGB1;PCDHGA3;PCDHGA2;PCDHGB2;PCDHGA7;PCDHGB3	N_Shore,Island	0.204039	0.185808	0.220429	0.220859	0.196379	0.246513	0.857489	0.737888	0.910794
chr13	114108433	114108652	-0.284363	4	0.000260236	0.003	ADPRHL1,ADPRHL1	OpenSea,OpenSea	0.87667	0.858036	0.896479	0.898247	0.855437	0.923075	0.259829	0.199514	0.421789
chr14	96180576	96180653	0.283354	4	0.000260236	0.003	TCL1A;TCL1A,TCL1A;TCL1A	Island,Island	0.232869	0.207254	0.272849	0.29367	0.170238	0.361132	0.894365	0.770526	0.921573
chr5	2169769	2170036	-0.286064	3	0.000260236	0.003		OpenSea,OpenSea	0.586537	0.561616	0.656776	0.79215	0.55309	0.878478	0.133391	0.0810513	0.166788
chr17	46648525	46648582	-0.285812	3	0.000260236	0.003	HOXB3,HOXB3	OpenSea,OpenSea	0.65823	0.584201	0.697015	0.866773	0.702612	0.908587	0.184639	0.137243	0.341474
chr2	397707	397781	-0.285798	3	0.000260236	0.003		OpenSea,OpenSea	0.624205	0.593657	0.673245	0.748038	0.684809	0.845001	0.12842	0.117364	0.219211
chr6	74161911	74162142	0.251797	7	0.000346981	0.004	C6orf150;C6orf150,C6orf150	Island,S_Shore	0.269077	0.231332	0.301603	0.252338	0.0890852	0.329501	0.770232	0.632102	0.851965
chr7	27168609	27169208	-0.247875	7	0.000346981	0.004	HOXA4,HOXA4	N_Shore,N_Shore	0.499569	0.457769	0.560214	0.797537	0.6187	0.819765	0.224498	0.184008	0.269914
chr19	38886110	38886789	0.25606	6	0.000346981	0.004	SPRED3,SPRED3	Island,S_Shore	0.209252	0.168613	0.238411	0.221952	0.140532	0.273815	0.841469	0.63689	0.874376
chr17	78882200	78882754	-0.255085	6	0.000346981	0.004	RPTOR;RPTOR,RPTOR;RPTOR	S_Shore,S_Shelf	0.852025	0.830194	0.867604	0.868933	0.840766	0.918014	0.332775	0.238124	0.434506
chr1	3826425	3827081	-0.262359	5	0.000346981	0.004	LOC100133612,YRDC	S_Shore,N_Shelf	0.726901	0.70599	0.750324	0.806733	0.748335	0.86086	0.480767	0.462747	0.520031
chr2	10567273	10567843	-0.259747	5	0.000346981	0.004	HPCAL1;HPCAL1,	S_Shore,S_Shore	0.805039	0.783986	0.832913	0.811947	0.715952	0.859072	0.209219	0.138861	0.34318
chr17	2324794	2325143	-0.258738	5	0.000346981	0.004	METT10D,METT10D	OpenSea,OpenSea	0.723142	0.696395	0.751387	0.746552	0.692448	0.840464	0.18145	0.138958	0.335578
chr17	25485152	25485531	-0.278469	4	0.000346981	0.004		OpenSea,OpenSea	0.856011	0.81032	0.869614	0.841989	0.767984	0.882402	0.203806	0.143224	0.33095
chr7	1889533	1889793	-0.277679	4	0.000346981	0.004	MAD1L1;MAD1L1;MAD1L1,MAD1L1;MAD1L1;MAD1L1	N_Shore,N_Shore	0.735656	0.704823	0.770973	0.853578	0.731889	0.895168	0.184664	0.13034	0.30571
chr12	1738035	1738268	-0.276902	4	0.000346981	0.004	WNT5B;WNT5B,WNT5B;WNT5B	N_Shore,N_Shore	0.743299	0.71237	0.787699	0.861089	0.761507	0.880936	0.22339	0.148141	0.329357
chr5	140800586	140800929	0.276791	4	0.000346981	0.004	PCDHGA4;PCDHGA9;PCDHGA1;PCDHGB1;PCDHGB6;PCDHGA11;PCDHGA11;PCDHGA11;PCDHGB3;PCDHGA11;PCDHGB7;PCDHGA6;PCDHGA8;PCDHGA11;PCDHGA10;PCDHGA5;PCDHGB4;PCDHGA3;PCDHGA11;PCDHGA2;PCDHGA7;PCDHGB2;PCDHGB5,PCDHGA4;PCDHGA9;PCDHGA1;PCDHGB1;PCDHGB6;PCDHGB3;PCDHGA11;PCDHGB7;PCDHGA6;PCDHGA8;PCDHGA11;PCDHGA10;PCDHGA5;PCDHGB4;PCDHGA3;PCDHGA11;PCDHGA2;PCDHGB2;PCDHGA7;PCDHGB5	N_Shore,Island	0.190616	0.18383	0.222129	0.210417	0.126804	0.249309	0.851149	0.652125	0.920785
chr13	113744010	113744320	-0.276119	4	0.000346981	0.004	MCF2L;MCF2L,MCF2L;MCF2L	N_Shore,N_Shore	0.833262	0.807157	0.858192	0.857004	0.826982	0.895723	0.230373	0.186718	0.390206
chr2	134785497	134785775	0.275714	4	0.000346981	0.004		N_Shore,Island	0.278544	0.234883	0.349886	0.247681	0.211794	0.298923	0.86541	0.816535	0.90165
chr17	46651722	46651867	-0.271044	4	0.000346981	0.004	HOXB3;HOXB3,HOXB3	N_Shelf,N_Shelf	0.533168	0.466115	0.597921	0.832854	0.575836	0.890782	0.160827	0.0964056	0.261431
chr19	16466480	16466823	-0.270489	4	0.000346981	0.004		Island,S_Shore	0.825104	0.806324	0.839114	0.821063	0.75903	0.903342	0.224757	0.168332	0.35659
chr10	1228893	1229080	-0.270341	4	0.000346981	0.004	ADARB2,	N_Shore,OpenSea	0.632691	0.587127	0.701043	0.837084	0.772088	0.892677	0.338839	0.273353	0.443634
chr1	7111184	7111367	-0.269122	4	0.000346981	0.004	CAMTA1,CAMTA1	OpenSea,OpenSea	0.532856	0.501226	0.551912	0.758826	0.644098	0.781128	0.123185	0.109112	0.204493
chr8	142302158	142302390	-0.284991	3	0.000346981	0.004		OpenSea,OpenSea	0.821267	0.811036	0.841348	0.853159	0.810376	0.889765	0.252034	0.184395	0.290869
chr7	3026309	3026459	-0.284607	3	0.000346981	0.004	CARD11,CARD11	OpenSea,OpenSea	0.916211	0.883507	0.935049	0.918419	0.900728	0.931428	0.341013	0.115134	0.562928
chr7	4267364	4267412	-0.284106	3	0.000346981	0.004	SDK1;SDK1,SDK1;SDK1	OpenSea,OpenSea	0.653705	0.584039	0.699322	0.690654	0.541352	0.824816	0.0989038	0.0764709	0.15441
chr13	114812177	114812302	-0.282617	3	0.000346981	0.004	RASA3,RASA3	N_Shore,N_Shore	0.723328	0.69127	0.768911	0.778961	0.689646	0.823804	0.169932	0.147768	0.25405
chr14	103294363	103294574	-0.282531	3	0.000346981	0.004	TRAF3;TRAF3;TRAF3,TRAF3;TRAF3;TRAF3	OpenSea,OpenSea	0.565963	0.511464	0.616038	0.755605	0.698421	0.891618	0.172535	0.0954317	0.280081
chr20	62079638	62079911	-0.282409	3	0.000346981	0.004	KCNQ2;KCNQ2;KCNQ2;KCNQ2;KCNQ2,KCNQ2;KCNQ2;KCNQ2;KCNQ2;KCNQ2	Island,Island	0.609079	0.579046	0.642774	0.664756	0.628956	0.800461	0.123671	0.0895897	0.180495
chr11	130079200	130079565	-0.280473	3	0.000346981	0.004	ST14,ST14	Island,Island	0.677314	0.626296	0.732777	0.750451	0.634625	0.825454	0.131937	0.101185	0.238166
chr7	3919928	3920534	-0.253673	6	0.000433727	0.005	SDK1,SDK1	OpenSea,OpenSea	0.676037	0.649889	0.706025	0.799386	0.742097	0.856635	0.275095	0.190231	0.376107
chr2	15804594	15805012	-0.258238	5	0.000433727	0.005		OpenSea,OpenSea	0.65788	0.630799	0.678597	0.762054	0.715934	0.852388	0.226449	0.156578	0.319234
chr12	4554878	4554971	-0.268124	4	0.000433727	0.005	FGF6,FGF6	S_Shore,S_Shore	0.542628	0.468679	0.565508	0.708014	0.549172	0.919006	0.135067	0.104275	0.24652
chr14	104800445	104800950	-0.267956	4	0.000433727	0.005		Island,Island	0.716461	0.705101	0.736147	0.719687	0.698686	0.773609	0.133891	0.110581	0.288574
chr10	122708532	122709029	0.267385	4	0.000433727	0.005		Island,S_Shore	0.251515	0.208802	0.266549	0.257791	0.176144	0.336868	0.87093	0.756165	0.897407
chr4	188953586	188953969	0.267219	4	0.000433727	0.005		OpenSea,OpenSea	0.443227	0.387315	0.51925	0.426588	0.259654	0.461214	0.897893	0.879958	0.925612
chr12	51592059	51592241	-0.265664	4	0.000520472	0.005	POU6F1;POU6F1,POU6F1;POU6F1	OpenSea,OpenSea	0.76883	0.742247	0.806125	0.774393	0.708503	0.860506	0.20142	0.142397	0.309529
chr15	25841831	25842111	-0.265594	4	0.000520472	0.005		N_Shore,Island	0.896654	0.880189	0.912855	0.905343	0.877278	0.915613	0.270146	0.155398	0.474889
chr11	2156282	2156674	-0.26551	4	0.000520472	0.005	MIR483;INS-IGF2;IGF2;IGF2;IGF2,MIR483;INS-IGF2;IGF2;IGF2;IGF2	S_Shore,N_Shelf	0.76721	0.748927	0.785985	0.824235	0.765107	0.86369	0.267737	0.206463	0.367812
chr7	2122103	2122685	-0.265483	4	0.000520472	0.005	MAD1L1;MAD1L1;MAD1L1,	OpenSea,OpenSea	0.810365	0.788659	0.821657	0.799434	0.784684	0.831782	0.308062	0.276534	0.434412
chr11	1976270	1976536	-0.279686	3	0.000433727	0.005	MRPL23,MRPL23	N_Shore,N_Shore	0.882401	0.857158	0.890799	0.90942	0.873822	0.920987	0.311858	0.240621	0.415535
chr5	134735613	134735654	0.27966	3	0.000433727	0.005	H2AFY;H2AFY;H2AFY;H2AFY,H2AFY;H2AFY;H2AFY;H2AFY	S_Shore,S_Shore	0.340627	0.296509	0.361189	0.266587	0.135744	0.41444	0.872144	0.837055	0.893784
chr10	130830829	130831421	-0.239708	8	0.000520472	0.006		OpenSea,OpenSea	0.492857	0.474834	0.538596	0.674135	0.533208	0.806266	0.167952	0.134265	0.225186
chr7	27154262	27154720	-0.23913	8	0.000520472	0.006	HOXA3;HOXA3;HOXA3,HOXA3;HOXA3;HOXA3	N_Shore,N_Shore	0.330181	0.297381	0.38271	0.685768	0.426917	0.735881	0.115996	0.0961238	0.162699
chr2	45159894	45160490	0.246087	7	0.000520472	0.006		Island,N_Shore	0.141451	0.12403	0.159817	0.164874	0.13364	0.186576	0.866098	0.618926	0.900099
chr21	39493199	39493629	-0.242805	7	0.000607217	0.006	DSCR8;DSCR8;DSCR8;DSCR8;DSCR8;DSCR4,DSCR8;DSCR8;DSCR8;DSCR4;DSCR4;DSCR8;DSCR8	OpenSea,OpenSea	0.718607	0.693746	0.73855	0.76347	0.707132	0.881492	0.273974	0.165223	0.404431
chr2	74875227	74875387	0.253384	6	0.000520472	0.006	C2orf65,C2orf65	Island,Island	0.190939	0.145352	0.222027	0.228476	0.170257	0.307893	0.882979	0.67482	0.920645
chr7	27140797	27141388	-0.253102	6	0.000520472	0.006	HOXA2,HOXA2	N_Shelf,N_Shore	0.521391	0.45386	0.593071	0.761992	0.624613	0.797663	0.196261	0.131476	0.239682
chr16	703822	704060	-0.26417	4	0.000607217	0.006	WDR90,DDX19A	S_Shore,S_Shelf	0.882352	0.869773	0.90798	0.893902	0.875641	0.916792	0.466707	0.364653	0.52308
chr11	63676485	63676760	-0.278587	3	0.000520472	0.006	MARK2;MARK2;MARK2;MARK2;MARK2,MARK2;MARK2;MARK2;MARK2;MARK2	Island,S_Shore	0.81548	0.784176	0.8553	0.834636	0.706247	0.913053	0.208274	0.145883	0.307271
chr7	2020501	2020583	-0.278047	3	0.000520472	0.006	MAD1L1;MAD1L1;MAD1L1,MACC1	S_Shore,OpenSea	0.887261	0.872841	0.895558	0.890824	0.876304	0.899978	0.331162	0.251751	0.436569
chr10	131217836	131218009	-0.278005	3	0.000520472	0.006		OpenSea,OpenSea	0.542388	0.491757	0.592503	0.681786	0.59719	0.860152	0.12558	0.0864804	0.226782
chr13	113624866	113625160	-0.277757	3	0.000520472	0.006	MCF2L,MCF2L	S_Shore,S_Shore	0.80235	0.781721	0.855482	0.737865	0.661156	0.854462	0.145942	0.110282	0.25763
chr11	63886204	63886459	-0.277566	3	0.000520472	0.006	FLRT1;MACROD1,FLRT1;MACROD1	N_Shore,N_Shore	0.826383	0.818195	0.862383	0.827678	0.766722	0.905224	0.16624	0.109448	0.333899
chr8	10753147	10753237	-0.277457	3	0.000520472	0.006		OpenSea,OpenSea	0.541186	0.50256	0.623984	0.710519	0.568592	0.764784	0.096227	0.0709617	0.175912
chr10	2777041	2777128	-0.277209	3	0.000520472	0.006		OpenSea,OpenSea	0.507468	0.467265	0.601208	0.647005	0.531476	0.762064	0.0742296	0.0400058	0.150678
chr17	78607095	78607368	-0.276599	3	0.000520472	0.006	RPTOR;RPTOR,RPTOR;RPTOR	OpenSea,OpenSea	0.704216	0.66682	0.73436	0.813656	0.724265	0.912792	0.194441	0.132327	0.301482
chr11	69001490	69001551	-0.276579	3	0.000520472	0.006		OpenSea,OpenSea	0.640116	0.586959	0.673964	0.870635	0.720774	0.893031	0.20512	0.145209	0.255493
chr2	469727	469790	-0.27525	3	0.000520472	0.006	SOCS5;SOCS5	S_Shore,OpenSea	0.718697	0.704035	0.748437	0.907372	0.812934	0.922596	0.378894	0.331517	0.503904
chr6	158094798	158094919	-0.275197	3	0.000520472	0.006	ZDHHC14;ZDHHC14,ZDHHC14;ZDHHC14	S_Shore,S_Shore	0.729526	0.69036	0.782904	0.753721	0.638345	0.865372	0.159288	0.111593	0.235383
chr20	30639705	30639990	0.275178	3	0.000520472	0.006	HCK,HCK	N_Shore,Island	0.169287	0.144046	0.22314	0.146188	0.126603	0.256511	0.78244	0.680722	0.861306
chr14	105936409	105936715	-0.275167	3	0.000520472	0.006	MTA1,MTA1	Island,S_Shore	0.710438	0.672816	0.760711	0.839861	0.722515	0.963081	0.262845	0.16069	0.342671
chr2	242933431	242933715	-0.274154	3	0.000520472	0.006		S_Shelf,S_Shelf	0.634986	0.601061	0.666187	0.718658	0.647352	0.853463	0.14312	0.126267	0.245416
chr8	141248582	141248667	-0.273748	3	0.000520472	0.006	TRAPPC9;TRAPPC9,TRAPPC9;TRAPPC9	OpenSea,OpenSea	0.476597	0.424286	0.533648	0.590283	0.555078	0.771201	0.0975633	0.083498	0.137704
chr10	134610332	134610861	-0.27358	3	0.000520472	0.006		N_Shore,N_Shore	0.627488	0.58613	0.64256	0.721843	0.622273	0.885189	0.177581	0.123095	0.251168
chr7	158075388	158075705	-0.272683	3	0.000607217	0.006	PTPRN2;PTPRN2;PTPRN2,PTPRN2;PTPRN2;PTPRN2	OpenSea,OpenSea	0.398651	0.35519	0.443502	0.695155	0.431651	0.896048	0.0745906	0.0505361	0.116365
chr17	78935175	78935289	-0.272188	3	0.000693963	0.006	RPTOR;RPTOR,RPTOR;RPTOR	Island,Island	0.816861	0.794916	0.843028	0.969568	0.885526	0.980688	0.340603	0.251493	0.483314
chr5	38134954	38135185	-0.272173	3	0.000693963	0.006		OpenSea,OpenSea	0.537855	0.480394	0.584282	0.733115	0.559287	0.926497	0.133149	0.114024	0.232157
chr19	4371730	4371934	-0.272081	3	0.000693963	0.006	SH3GL1,SH3GL1	Island,Island	0.806005	0.778094	0.830549	0.850002	0.759933	0.902856	0.249421	0.160075	0.371057
chr15	67356641	67356942	-0.271789	3	0.000693963	0.006	SMAD3	N_Shore,N_Shore	0.521934	0.486126	0.594516	0.607308	0.598702	0.841753	0.113143	0.0780422	0.183672
chr17	76993374	76993506	-0.27158	3	0.000693963	0.006	CANT1;CANT1;CANT1,CANT1;CANT1;CANT1	Island,Island	0.79252	0.767531	0.833277	0.821624	0.777553	0.921213	0.265164	0.178235	0.334868
chr5	140800398	140800474	0.271482	3	0.000693963	0.006	PCDHGA4;PCDHGA9;PCDHGA1;PCDHGA11;PCDHGB1;PCDHGB6;PCDHGA11;PCDHGB3;PCDHGB7;PCDHGA6;PCDHGA8;PCDHGA11;PCDHGA10;PCDHGA5;PCDHGB4;PCDHGA3;PCDHGA2;PCDHGA7;PCDHGB2;PCDHGB5,PCDHGA4;PCDHGA9;PCDHGA1;PCDHGA11;PCDHGB1;PCDHGB6;PCDHGA11;PCDHGB3;PCDHGB7;PCDHGA6;PCDHGA8;PCDHGA11;PCDHGA10;PCDHGA5;PCDHGB4;PCDHGA3;PCDHGA2;PCDHGA7;PCDHGB2;PCDHGB5	N_Shore,N_Shore	0.280249	0.255033	0.329848	0.304554	0.17576	0.350928	0.86111	0.79208	0.881197
chr8	142913273	142913350	-0.271331	3	0.000693963	0.006		OpenSea,OpenSea	0.948698	0.941906	0.965491	0.959784	0.950976	0.962158	0.362736	0.287774	0.539389
chr10	126792694	126792753	-0.27111	3	0.000693963	0.006	CTBP2;CTBP2,CTBP2;CTBP2	OpenSea,OpenSea	0.709014	0.693325	0.73852	0.749618	0.670483	0.844205	0.173405	0.11339	0.264141
chr12	123477107	123477147	-0.270747	3	0.000693963	0.006	PITPNM2,PITPNM2	OpenSea,OpenSea	0.701339	0.635108	0.806103	0.875832	0.758028	0.923347	0.202364	0.155275	0.349113
chr2	105697589	105697777	-0.270673	3	0.000693963	0.006	MRPS9,MRPS9	OpenSea,OpenSea	0.687103	0.657199	0.723176	0.744021	0.696538	0.823685	0.180488	0.141384	0.293686
chr13	114150007	114150139	-0.2705	3	0.000693963	0.006	TMCO3,TMCO3	S_Shelf,S_Shelf	0.642522	0.598281	0.691759	0.642979	0.608593	0.812222	0.113734	0.0793357	0.197846
chr7	944607	944776	-0.270383	3	0.000693963	0.006	ADAP1,ADAP1	S_Shore,S_Shore	0.778412	0.764973	0.801355	0.770484	0.729916	0.799687	0.161074	0.121928	0.309896
chr12	131188005	131188247	-0.27003	3	0.000693963	0.006		Island,Island	0.537407	0.479494	0.642579	0.761141	0.598693	0.815783	0.127057	0.100527	0.212447
chr10	1166782	1166994	-0.269967	3	0.000693963	0.006	WDR37,TRUB1;TRUB1	OpenSea,S_Shore	0.287087	0.28112	0.295056	0.283838	0.273495	0.306807	0.145943	0.136757	0.160074
chr13	23422746	23422850	-0.269515	3	0.000693963	0.006		Island,Island	0.291343	0.251343	0.347924	0.606618	0.416285	0.919082	0.0878315	0.0365716	0.121667
chr5	140778342	140778424	0.269305	3	0.000693963	0.006	PCDHGA4;PCDHGB5;PCDHGA6;PCDHGA1;PCDHGA8;PCDHGA5;PCDHGB1;PCDHGB5;PCDHGB4;PCDHGA3;PCDHGA2;PCDHGA7;PCDHGB2;PCDHGB3,PCDHGA4;PCDHGB5;PCDHGA6;PCDHGA1;PCDHGA8;PCDHGA5;PCDHGB1;PCDHGB5;PCDHGB4;PCDHGA3;PCDHGA2;PCDHGA7;PCDHGB2;PCDHGB3	N_Shore,N_Shore	0.301816	0.273212	0.323583	0.2854	0.270195	0.328248	0.893125	0.786871	0.94032
chr14	97081558	97081899	-0.269305	3	0.000693963	0.006		OpenSea,OpenSea	0.548492	0.501848	0.594676	0.748005	0.537248	0.898922	0.131317	0.0934056	0.227538
chr14	106410628	106410734	-0.269047	3	0.000693963	0.006		OpenSea,OpenSea	0.742913	0.692968	0.76978	0.747153	0.655465	0.77536	0.128068	0.0941576	0.203914
chr13	113663206	113663538	-0.262737	4	0.000693963	0.007	MCF2L;MCF2L,MCF2L;MCF2L	Island,Island	0.775684	0.737231	0.804725	0.855701	0.776727	0.929854	0.291253	0.180081	0.353227
chr2	237542624	237542706	-0.268272	3	0.000780708	0.007		OpenSea,OpenSea	0.517766	0.459616	0.623183	0.758204	0.540408	0.932082	0.126593	0.0926527	0.187697
chr1	227748442	227748719	0.268252	3	0.000780708	0.007		Island,Island	0.212276	0.157811	0.358874	0.240229	0.224172	0.397073	0.888702	0.837819	0.918705
chr17	77952247	77952463	-0.268101	3	0.000780708	0.007	TBC1D16,TBC1D16	Island,S_Shore	0.556002	0.528615	0.635127	0.674223	0.649202	0.852814	0.198644	0.126158	0.253629
chr7	27171391	27171528	-0.268089	3	0.000780708	0.007	HOXA4,HOXA4	S_Shore,S_Shore	0.582557	0.538612	0.625525	0.826287	0.711872	0.880218	0.219705	0.151773	0.303074
chr6	166868904	166869078	-0.268044	3	0.000780708	0.007	RPS6KA2;RPS6KA2,RPS6KA2;RPS6KA2	Island,Island	0.797363	0.748681	0.83915	0.782362	0.733312	0.878921	0.198684	0.163026	0.331972
chr13	114193150	114193224	-0.267868	3	0.000780708	0.007	TMCO3,TMCO3	N_Shelf,N_Shelf	0.975488	0.957221	0.984702	0.982309	0.972777	0.986404	0.324925	0.125899	0.827086
chr2	66298197	66298242	-0.267566	3	0.000780708	0.007		OpenSea,OpenSea	0.359232	0.303072	0.403682	0.773133	0.442902	0.87809	0.0935039	0.0757053	0.152047
chr1	3160739	3160911	-0.267255	3	0.000780708	0.007	PRDM16;PRDM16,PRDM16;PRDM16	N_Shelf,N_Shelf	0.765988	0.748723	0.810285	0.744505	0.674075	0.831812	0.189251	0.122892	0.266896
chr6	5994743	5994982	0.267125	3	0.000867453	0.007		N_Shore,Island	0.147494	0.131569	0.176012	0.161946	0.125134	0.225899	0.845471	0.603322	0.911679
chr7	27181418	27181671	-0.267085	3	0.000867453	0.007	HOXA5,HOXA5	N_Shore,N_Shore	0.350514	0.297692	0.405554	0.762383	0.613155	0.802159	0.138839	0.0915933	0.230268
chr1	62660421	62660624	0.267041	3	0.000867453	0.007	L1TD1;L1TD1,L1TD1;L1TD1;L1TD1;L1TD1	N_Shore,Island	0.257068	0.243527	0.304582	0.262883	0.231363	0.341519	0.903938	0.760337	0.93558
chr1	9409349	9409810	-0.266923	3	0.000867453	0.007	SPSB1,SPSB1	OpenSea,OpenSea	0.774959	0.748316	0.793165	0.772891	0.739598	0.841895	0.204135	0.162253	0.338584
chr6	33289196	33289208	-0.266578	3	0.000867453	0.007	DAXX;DAXX;DAXX;DAXX,DAXX;DAXX;DAXX;DAXX	N_Shore,N_Shore	0.734118	0.714988	0.782433	0.766297	0.701566	0.797067	0.191669	0.148173	0.237201
chr12	132910456	132910685	-0.266473	3	0.000867453	0.007		N_Shore,Island	0.809563	0.771135	0.837852	0.839263	0.771196	0.89554	0.272581	0.142561	0.37038
chr7	27178861	27179268	-0.266317	3	0.000867453	0.007		N_Shore,Island	0.376778	0.326754	0.419905	0.698452	0.57776	0.766061	0.113511	0.0833478	0.157455
chr17	76834778	76834989	-0.266015	3	0.000867453	0.007	USP36,USP36	N_Shore,N_Shore	0.610981	0.565411	0.702894	0.726756	0.607486	0.954318	0.181413	0.129625	0.288152
chr11	14927456	14927549	0.266009	3	0.000867453	0.007		Island,Island	0.409381	0.31364	0.450679	0.272737	0.211672	0.434824	0.905622	0.861634	0.927929
chr10	134729942	134730222	-0.265912	3	0.000867453	0.007		Island,N_Shore	0.528826	0.452384	0.55445	0.789528	0.55295	0.909296	0.148053	0.134971	0.280834
chr12	117036703	117036740	-0.265627	3	0.000867453	0.007		OpenSea,OpenSea	0.781391	0.745119	0.808654	0.74742	0.724	0.838311	0.256887	0.171204	0.298083
chr5	891207	891451	-0.265507	3	0.000867453	0.007	BRD9;BRD9;BRD9,BRD9;BRD9;BRD9	N_Shore,N_Shore	0.803766	0.764623	0.850753	0.832264	0.764527	0.894191	0.247463	0.190897	0.374119
chr17	80797881	80798078	-0.23104	8	0.000693963	0.008	TBCD;ZNF750;ZNF750,TBCD;ZNF750	OpenSea,OpenSea	0.653259	0.635993	0.716321	0.733112	0.580181	0.841621	0.226164	0.141383	0.317446
chr10	2815004	2815547	-0.245809	6	0.000693963	0.008		Island,S_Shore	0.389015	0.337834	0.417828	0.645782	0.436773	0.810557	0.0963925	0.0862322	0.151047
chr8	1132712	1133105	-0.250212	5	0.000954198	0.008	CSMD3;CSMD3;CSMD3	N_Shore,OpenSea	0.496863	0.472456	0.542126	0.668305	0.524432	0.799887	0.150845	0.119849	0.223334
chr10	134556254	134556533	-0.262191	4	0.000780708	0.008	INPP5A,INPP5A	S_Shore,S_Shore	0.790052	0.746728	0.831007	0.886265	0.786594	0.903259	0.245419	0.203893	0.40875
chr2	19561327	19561709	0.261705	4	0.000780708	0.008		Island,N_Shore	0.0807302	0.0642378	0.110142	0.10534	0.0667888	0.117466	0.797415	0.274546	0.927755
chr18	77545028	77545223	-0.265244	3	0.000954198	0.008		Island,Island	0.438529	0.384592	0.478249	0.583133	0.564734	0.762544	0.0681133	0.0610994	0.0918591
chr10	134455814	134456012	-0.264658	3	0.000954198	0.008	INPP5A,INPP5A	OpenSea,OpenSea	0.777628	0.763797	0.798808	0.837762	0.768674	0.865757	0.251376	0.181028	0.393935
chr4	41881829	41882163	0.264651	3	0.000954198	0.008		N_Shore,N_Shore	0.153791	0.14861	0.169769	0.156713	0.145803	0.182332	0.838857	0.585614	0.902085
chr4	2396234	2396482	-0.26438	3	0.000954198	0.008	ZFYVE28,ZFYVE28	OpenSea,OpenSea	0.676041	0.649643	0.685318	0.827205	0.666893	0.840803	0.179543	0.166122	0.292191
chr17	80873365	80873656	-0.264279	3	0.000954198	0.008	TBCD,TBCD	S_Shore,S_Shelf	0.909532	0.900774	0.922647	0.910341	0.844456	0.929607	0.304185	0.172235	0.523122
chr10	7376656	7376726	-0.264064	3	0.000954198	0.008	SFMBT2,SFMBT2	OpenSea,OpenSea	0.766818	0.730776	0.803195	0.808795	0.749124	0.886863	0.248048	0.192361	0.329415
chr17	80893951	80894218	-0.264012	3	0.000954198	0.008	TBCD,TBCD	OpenSea,OpenSea	0.849715	0.823657	0.869936	0.879138	0.830565	0.901564	0.261704	0.15406	0.39489
chr15	55881599	55881706	-0.26312	3	0.000954198	0.008	PYGO1,PYGO1	S_Shore,S_Shore	0.751927	0.717421	0.769921	0.740127	0.70695	0.817402	0.158285	0.126848	0.27851
chr1	33231190	33231382	-0.248337	5	0.00112769	0.009	KIAA1522,KIAA1522	OpenSea,OpenSea	0.622692	0.580062	0.670368	0.635729	0.594399	0.840843	0.131666	0.0942502	0.224877
chr11	132582488	132582808	-0.260818	4	0.000867453	0.009	OPCML;OPCML,OPCML;OPCML	OpenSea,OpenSea	0.513027	0.452615	0.580448	0.685884	0.522921	0.859389	0.145081	0.111988	0.185596
chr1	3276413	3276535	-0.262958	3	0.00104094	0.009	PRDM16;PRDM16,PRDM16;PRDM16	S_Shore,S_Shore	0.693693	0.66591	0.747705	0.693816	0.638485	0.778708	0.133695	0.100301	0.204554
chr10	327132	327243	-0.262873	3	0.00104094	0.009	DIP2C,DIP2C	OpenSea,OpenSea	0.791576	0.778956	0.816092	0.845148	0.83489	0.910907	0.295248	0.222626	0.365919
chr7	807608	807697	-0.262838	3	0.00104094	0.009	HEATR2,HEATR2	Island,Island	0.553027	0.503432	0.590062	0.747355	0.549724	0.834651	0.110677	0.0906287	0.200068
chr6	159049626	159049869	-0.262553	3	0.00104094	0.009	TMEM181,TMEM181	OpenSea,OpenSea	0.778683	0.764678	0.801601	0.85567	0.799714	0.913266	0.281027	0.218657	0.416084
chr8	644521	644663	-0.262463	3	0.00104094	0.009	ERICH1,ERICH1	OpenSea,OpenSea	0.878491	0.863821	0.890294	0.874264	0.786213	0.885749	0.291195	0.141744	0.441445
chr1	2035087	2035462	-0.26242	3	0.00104094	0.009	PRKCZ;PRKCZ;PRKCZ,	N_Shelf,OpenSea	0.769373	0.758497	0.796118	0.789881	0.768433	0.818017	0.451981	0.414107	0.49587
chr2	71115680	71116765	0.220368	8	0.000954198	0.01		N_Shore,S_Shore	0.160877	0.137896	0.176102	0.152457	0.133972	0.183064	0.597357	0.451759	0.870651
chr12	2800182	2800500	0.233583	7	0.000954198	0.01	CACNA1C;CACNA1C;CACNA1C;CACNA1C;CACNA1C;CACNA1C;CACNA1C;CACNA1C;CACNA1C;CACNA1C;CACNA1C;CACNA1C;CACNA1C;CACNA1C;CACNA1C;CACNA1C;CACNA1C;CACNA1C;CACNA1C;CACNA1C;CACNA1C;CACNA1C;CACNA1C,CACNA1C;CACNA1C;CACNA1C;CACNA1C;CACNA1C;CACNA1C;CACNA1C;CACNA1C;CACNA1C;CACNA1C;CACNA1C;CACNA1C;CACNA1C;CACNA1C;CACNA1C;CACNA1C;CACNA1C;CACNA1C;CACNA1C;CACNA1C;CACNA1C;CACNA1C;CACNA1C	Island,Island	0.164958	0.151138	0.193571	0.222065	0.110877	0.265294	0.771979	0.539637	0.865787
chr1	3028230	3028813	-0.239809	6	0.000954198	0.01	PRDM16;PRDM16,PRDM16;PRDM16	Island,S_Shore	0.461341	0.446546	0.53217	0.599234	0.462276	0.770226	0.132352	0.0756043	0.20964
chr10	132632473	132633001	-0.237414	6	0.000954198	0.01		OpenSea,OpenSea	0.717787	0.7012	0.738397	0.705974	0.697843	0.819959	0.236739	0.166559	0.353845
chr10	22623460	22624094	0.246915	5	0.00130118	0.01		Island,Island	0.154045	0.132257	0.183492	0.263826	0.142811	0.316817	0.76528	0.668243	0.885449
chr10	130844607	130844899	-0.246565	5	0.00130118	0.01		OpenSea,OpenSea	0.258095	0.210698	0.332538	0.764387	0.366537	0.801795	0.0783576	0.0579159	0.114059
chr10	132891319	132891754	-0.246398	5	0.00130118	0.01	TCERG1L,TCERG1L	N_Shelf,N_Shore	0.548076	0.474241	0.57413	0.925389	0.588424	0.94352	0.189006	0.118939	0.337027
chr19	15343786	15344364	0.245999	5	0.00130118	0.01	EPHX3;EPHX3;EPHX3,EPHX3;EPHX3	N_Shore,Island	0.114754	0.0914967	0.133359	0.120219	0.105867	0.154367	0.818215	0.440596	0.855335
chr13	101173669	101174130	-0.245876	5	0.00130118	0.01	PCCA;PCCA,PCCA;PCCA	OpenSea,OpenSea	0.850659	0.83374	0.862722	0.791273	0.736708	0.821161	0.232142	0.173312	0.326947
chr4	100574455	100574653	-0.260714	4	0.000954198	0.01		Island,Island	0.588202	0.547428	0.608696	0.710472	0.603862	0.935915	0.191351	0.157201	0.287061
chr15	34260719	34261172	-0.259127	4	0.000954198	0.01	AVEN;CHRM5,AVEN;CHRM5;CHRM5	OpenSea,OpenSea	0.682335	0.652683	0.729472	0.716072	0.690787	0.834921	0.22489	0.140096	0.271427
chr6	31516015	31516059	-0.258644	4	0.000954198	0.01	ATP6V1G2;NFKBIL1;NFKBIL1;NFKBIL1;ATP6V1G2;NFKBIL1,ATP6V1G2;NFKBIL1;NFKBIL1;NFKBIL1;ATP6V1G2;NFKBIL1	OpenSea,OpenSea	0.716449	0.68144	0.750809	0.729748	0.690505	0.779385	0.134942	0.0870915	0.270584
chr7	33725819	33725924	-0.262349	3	0.00112769	0.01		OpenSea,OpenSea	0.855854	0.838798	0.879655	0.904179	0.855379	0.911787	0.284922	0.233452	0.427861
chr6	761284	761581	-0.2622	3	0.00112769	0.01	FILIP1	OpenSea,OpenSea	0.800283	0.778911	0.817995	0.804825	0.782508	0.824397	0.389069	0.357579	0.465045
chr7	73389575	73389660	-0.261812	3	0.00112769	0.01		OpenSea,OpenSea	0.870774	0.844579	0.897623	0.885643	0.870328	0.890752	0.33745	0.210877	0.466714
chr6	7269198	7269433	-0.261735	3	0.00112769	0.01		Island,S_Shore	0.799621	0.766156	0.830579	0.81442	0.762481	0.833475	0.23621	0.159896	0.298603
chr4	1554466	1554677	-0.261392	3	0.00112769	0.01		Island,Island	0.58223	0.557778	0.653145	0.726099	0.651788	0.896188	0.166026	0.102206	0.320084
chr1	1267117	1267559	-0.23605	6	0.00104094	0.011	TAS1R3,DHRS3	Island,N_Shelf	0.71262	0.687181	0.73045	0.724906	0.66013	0.782531	0.296955	0.25631	0.369148
chr19	1799935	1800331	-0.244164	5	0.00147467	0.011	ATP8B3,ATP8B3	Island,S_Shore	0.496242	0.444096	0.543617	0.665157	0.512361	0.836875	0.151199	0.137778	0.237008
chr17	77291101	77291157	-0.261212	3	0.00130118	0.011	HRNBP3,HRNBP3	OpenSea,OpenSea	0.806876	0.786244	0.824439	0.823209	0.82158	0.872865	0.30063	0.200214	0.375296
chr2	70313163	70313417	0.260929	3	0.00130118	0.011	PCBP1,PCBP1	N_Shore,Island	0.126459	0.120821	0.14643	0.123617	0.104216	0.234514	0.766357	0.474202	0.844098
chr16	967972	968265	-0.241926	5	0.00164816	0.012	LMF1,LMF1	S_Shore,S_Shore	0.453506	0.395489	0.504406	0.65797	0.526206	0.787863	0.133691	0.0967987	0.210215
chr5	140792684	140792918	0.256438	4	0.00130118	0.012	PCDHGA4;PCDHGA6;PCDHGA9;PCDHGA1;PCDHGA8;PCDHGA5;PCDHGB1;PCDHGB4;PCDHGA3;PCDHGA10;PCDHGA2;PCDHGB6;PCDHGA7;PCDHGB2;PCDHGA10;PCDHGB5;PCDHGB3,PCDHGA4;PCDHGA6;PCDHGA9;PCDHGA1;PCDHGA8;PCDHGA5;PCDHGB1;PCDHGA10;PCDHGB4;PCDHGA3;PCDHGA10;PCDHGA2;PCDHGB6;PCDHGA7;PCDHGB2;PCDHGB5;PCDHGB3	N_Shore,N_Shore	0.242274	0.221527	0.252693	0.254308	0.144888	0.287014	0.786988	0.651477	0.836586
chr1	2014244	2014628	-0.256195	4	0.00138793	0.012	PRKCZ;PRKCZ,CSRP1;CSRP1	OpenSea,S_Shelf	0.445227	0.437569	0.454264	0.459906	0.44935	0.485223	0.350837	0.337102	0.413693
chr17	80066314	80066754	-0.25554	4	0.00147467	0.012	CCDC57,CCDC57	OpenSea,OpenSea	0.686889	0.672778	0.73078	0.794272	0.716236	0.835768	0.269069	0.156102	0.323418
chr16	87739377	87739453	-0.255298	4	0.00147467	0.012	LOC100129637,LOC100129637	S_Shore,S_Shore	0.695683	0.649718	0.733327	0.7561	0.678715	0.831541	0.214338	0.150187	0.300323
chr4	188097683	188097967	-0.260202	3	0.00138793	0.012		OpenSea,OpenSea	0.488597	0.441677	0.535475	0.705229	0.519428	0.876318	0.113964	0.0838944	0.227914
chr1	205038787	205039083	-0.260131	3	0.00138793	0.012	CNTN2,CNTN2	Island,Island	0.741846	0.716559	0.790117	0.775759	0.683901	0.882832	0.223242	0.158922	0.312793
chr17	1076874	1077099	-0.260042	3	0.00138793	0.012	ABR;ABR,ABR;ABR	OpenSea,OpenSea	0.470084	0.415636	0.546709	0.794199	0.546468	0.827605	0.128743	0.1107	0.232699
chr1	3210325	3210424	-0.259981	3	0.00138793	0.012	PRDM16;PRDM16,PRDM16;PRDM16	OpenSea,OpenSea	0.656361	0.626015	0.687798	0.759166	0.655565	0.861391	0.158483	0.116025	0.277901
chr1	22777719	22777839	-0.259103	3	0.00138793	0.012	ZBTB40;ZBTB40,ZBTB40;ZBTB40	N_Shore,N_Shore	0.752054	0.709663	0.784563	0.782819	0.724627	0.913677	0.194077	0.156875	0.341115
chr21	43817068	43817238	-0.258773	3	0.00138793	0.012	TMPRSS3;TMPRSS3,TMPRSS3;TMPRSS3	OpenSea,OpenSea	0.642252	0.579433	0.684617	0.866376	0.690486	0.923411	0.251779	0.17106	0.301041
chr5	140624888	140625240	0.229715	7	0.00121443	0.013	PCDHB15,PCDHB15	N_Shore,N_Shore	0.144931	0.133458	0.158614	0.154093	0.139197	0.192602	0.757902	0.390024	0.844283
chr2	106681831	106682331	0.228992	7	0.00121443	0.013	C2orf40,C2orf40;C2orf40	N_Shore,Island	0.113826	0.103632	0.132319	0.124662	0.121037	0.171693	0.675643	0.434817	0.83835
chr17	80923424	80923777	-0.241031	5	0.00182165	0.013	B3GNTL1,B3GNTL1	S_Shore,S_Shore	0.6538	0.637289	0.6952	0.847527	0.730054	0.888583	0.28583	0.205774	0.35729
chr6	90312083	90312567	-0.240965	5	0.00182165	0.013	ANKRD6,ANKRD6	OpenSea,OpenSea	0.76423	0.732856	0.811763	0.770432	0.706506	0.818114	0.260919	0.175532	0.37085
chr8	884647	885217	-0.239793	5	0.0019084	0.013		OpenSea,OpenSea	0.675126	0.663886	0.682805	0.690121	0.665277	0.732528	0.220258	0.14728	0.285529
chr19	2650727	2650863	-0.255151	4	0.00156142	0.013	GNG7,GNG7	Island,Island	0.465278	0.41127	0.508012	0.691194	0.50408	0.839054	0.131422	0.0975202	0.216951
chr20	60638679	60639054	-0.254411	4	0.00156142	0.013	TAF4,TAF4	Island,N_Shore	0.692136	0.670803	0.718748	0.668987	0.633717	0.774667	0.170208	0.144814	0.222415
chr2	236867685	236868124	-0.254222	4	0.00164816	0.013	AGAP1;AGAP1,AGAP1;AGAP1	Island,S_Shore	0.773385	0.754141	0.804102	0.849148	0.763564	0.914445	0.272506	0.249136	0.423106
chr17	46652179	46652501	-0.258298	3	0.00147467	0.013	HOXB3,HOXB3	N_Shore,N_Shore	0.597385	0.529252	0.656237	0.836981	0.677194	0.901158	0.258285	0.138638	0.35754
chr8	41167802	41167923	0.25826	3	0.00147467	0.013	SFRP1,SFRP1	S_Shore,S_Shore	0.35238	0.315533	0.37975	0.294853	0.217823	0.423046	0.88956	0.864972	0.917553
chr21	47287017	47287357	-0.2579	3	0.00164816	0.013	PCBP3;PCBP3,PCBP3;PCBP3	Island,Island	0.583054	0.553435	0.647931	0.662827	0.572436	0.907277	0.174797	0.143905	0.241661
chr1	217309794	217310383	0.238493	5	0.00199514	0.014	ESRRG,ESRRG	N_Shore,N_Shore	0.355035	0.323776	0.376465	0.375291	0.159538	0.435542	0.862394	0.740967	0.898733
chr7	1882776	1883251	-0.238019	5	0.00199514	0.014	MAD1L1;MAD1L1;MAD1L1,HDAC9;HDAC9;HDAC9;HDAC9	S_Shore,OpenSea	0.697991	0.676782	0.716092	0.776217	0.761365	0.800815	0.35689	0.312782	0.463056
chr2	111875749	111876008	0.236736	5	0.00199514	0.014	ACOXL,	Island,Island	0.343614	0.312358	0.386588	0.321697	0.14309	0.376583	0.858896	0.723269	0.893282
chr10	1167487	1167786	-0.236695	5	0.00199514	0.014	WDR37,	OpenSea,OpenSea	0.708283	0.687544	0.747709	0.758561	0.679503	0.853107	0.326458	0.294254	0.403348
chr11	94883474	94884121	0.23614	5	0.00199514	0.014		Island,Island	0.130353	0.121329	0.144608	0.132706	0.127582	0.235096	0.755639	0.530694	0.828815
chr1	119526882	119527884	0.226759	7	0.00156142	0.015	TBX15,TBX15	Island,N_Shore	0.157066	0.135393	0.182556	0.177438	0.124955	0.193626	0.736166	0.417465	0.8537
chr19	15343345	15343395	0.253165	4	0.0019084	0.015	EPHX3;EPHX3,EPHX3;EPHX3	N_Shore,N_Shore	0.142181	0.106817	0.162184	0.124544	0.107304	0.189353	0.897447	0.256881	0.93872
chr10	130828579	130828949	-0.252746	4	0.0019084	0.015		OpenSea,OpenSea	0.684039	0.665802	0.714084	0.914259	0.744348	0.92921	0.301143	0.205247	0.478058
chr10	2699291	2699357	-0.257137	3	0.00199514	0.015		OpenSea,OpenSea	0.518088	0.435954	0.569551	0.794984	0.523633	0.847034	0.151599	0.0911308	0.21265
chr5	147024842	147024959	-0.256948	3	0.00199514	0.015	JAKMIP2,JAKMIP2	OpenSea,OpenSea	0.574362	0.488709	0.614493	0.63593	0.518229	0.84477	0.129728	0.0772491	0.196075
chr17	80818599	80818772	-0.256467	3	0.00199514	0.015	TBCD,TBCD	Island,Island	0.610513	0.532564	0.661285	0.794598	0.703093	0.930103	0.189697	0.153943	0.393384
chr10	132890839	132890896	-0.256159	3	0.00208189	0.015	TCERG1L,TCERG1L	N_Shelf,N_Shelf	0.58597	0.493751	0.628961	0.849873	0.672007	0.909008	0.222666	0.133972	0.293124
chr4	3526751	3527090	-0.25613	3	0.00208189	0.015	LRPAP1,LRPAP1	Island,S_Shore	0.799105	0.784831	0.811836	0.840181	0.822074	0.889815	0.257236	0.215323	0.433898
chr20	60528758	60528916	-0.255482	3	0.00225538	0.015	MIR1257,MIR1257	OpenSea,OpenSea	0.502192	0.452968	0.566518	0.62929	0.528131	0.788359	0.112548	0.104222	0.145884
chr17	78936292	78936628	-0.255233	3	0.00225538	0.015	RPTOR;RPTOR,RPTOR;RPTOR	N_Shore,Island	0.789712	0.776542	0.819479	0.845154	0.794276	0.885784	0.332403	0.190498	0.434232
chr12	133428191	133428407	-0.255226	3	0.00225538	0.015	CHFR;CHFR;CHFR;CHFR;CHFR,CHFR;CHFR;CHFR;CHFR;CHFR	N_Shore,N_Shore	0.870258	0.845442	0.901275	0.92536	0.917799	0.931965	0.354054	0.257916	0.470808
chr1	3320431	3320665	-0.25502	3	0.00234212	0.016	PRDM16;PRDM16,KIAA1522	N_Shore,N_Shore	0.580261	0.56897	0.621636	0.684565	0.570618	0.76729	0.342719	0.317116	0.381829
chr6	31915010	31915104	-0.254814	3	0.00234212	0.016	CFB,CFB	OpenSea,OpenSea	0.79501	0.764448	0.822474	0.821479	0.738395	0.844257	0.281058	0.190604	0.345388
chr6	163275952	163276038	-0.254663	3	0.00234212	0.016	PACRG;PACRG;PACRG,PACRG;PACRG;PACRG	OpenSea,OpenSea	0.546021	0.525882	0.600382	0.645158	0.574998	0.880176	0.154076	0.126056	0.233008
chr10	7574745	7574782	-0.254315	3	0.00251561	0.016		OpenSea,OpenSea	0.446201	0.381274	0.487575	0.688004	0.479934	0.87755	0.0977222	0.08117	0.223156
chr4	1623761	1623883	-0.254083	3	0.00251561	0.016		N_Shore,N_Shore	0.509367	0.446016	0.600122	0.755644	0.59105	0.811949	0.139656	0.122294	0.16271
chr5	175109098	175109114	-0.254031	3	0.00251561	0.016	HRH2;HRH2;HRH2,HRH2;HRH2;HRH2	OpenSea,OpenSea	0.492806	0.444499	0.508291	0.569398	0.521522	0.849024	0.141442	0.108456	0.202729
chr11	1466780	1467081	-0.253917	3	0.00260236	0.016	BRSK2,BRSK2	Island,Island	0.803664	0.778069	0.824616	0.816398	0.740501	0.853853	0.248022	0.170276	0.38634
chr7	130126018	130126368	0.231278	6	0.00164816	0.017	MEST,MEST;MEST	Island,Island	0.517542	0.489034	0.542876	0.503791	0.264429	0.525434	0.904553	0.867672	0.921963
chr7	150745494	150746006	-0.234752	5	0.00242887	0.017	ACCN3;ACCN3;ACCN3,ACCN3;ACCN3;ACCN3;ACCN3;ACCN3;ACCN3	N_Shore,Island	0.513115	0.490705	0.547065	0.729393	0.571245	0.830485	0.185283	0.157253	0.258148
chr22	25595697	25595955	-0.234584	5	0.00242887	0.017	CRYBB3,CRYBB3;CRYBB3	OpenSea,OpenSea	0.487688	0.451709	0.538328	0.697017	0.51598	0.801149	0.152762	0.109044	0.208067
chr10	129534182	129534613	0.251026	4	0.00208189	0.017	FOXI2,FOXI2	N_Shore,Island	0.58952	0.521434	0.627566	0.491173	0.134343	0.623369	0.926441	0.882439	0.935323
chr3	10332170	10332589	-0.25075	4	0.00208189	0.017	GHRL;GHRL;GHRL;GHRL;GHRL;GHRL;GHRLOS;GHRL;GHRLOS;GHRLOS;GHRL;GHRL;GHRL;GHRL;GHRL;GHRLOS,GHRL;GHRL;GHRL;GHRL;GHRL;GHRL;GHRL;GHRLOS;GHRL;GHRLOS;GHRLOS;GHRL;GHRL;GHRL;GHRL;GHRLOS	OpenSea,OpenSea	0.554415	0.51009	0.584205	0.700401	0.614064	0.818558	0.174404	0.11518	0.239909
chr19	36604588	36604764	-0.253654	3	0.0026891	0.017	TBCB,POLR2I;TBCB	Island,Island	0.559434	0.541253	0.61831	0.63496	0.544447	0.752548	0.14034	0.0934495	0.206041
chr17	46629350	46629804	-0.249136	4	0.00225538	0.018	HOXB3,HOXB3	N_Shore,Island	0.624002	0.554347	0.674026	0.809917	0.760926	0.925324	0.25702	0.187825	0.444701
chr12	2048973	2049079	-0.253424	3	0.00277585	0.018		OpenSea,OpenSea	0.552331	0.50246	0.669744	0.601743	0.576169	0.813384	0.159335	0.092101	0.194454
chr12	132847641	132847907	-0.253382	3	0.00277585	0.018	GALNT9,GALNT9	Island,Island	0.718752	0.661515	0.758916	0.820483	0.758014	0.906826	0.321888	0.214815	0.422638
chr7	2140143	2140321	-0.253372	3	0.00277585	0.018	MAD1L1;MAD1L1;MAD1L1,MAD1L1;MAD1L1;MAD1L1	OpenSea,OpenSea	0.814001	0.784801	0.827366	0.744989	0.715462	0.802996	0.217305	0.159395	0.337189
chr2	3317693	3318039	-0.248322	4	0.00234212	0.019	TSSC1,TSSC1	Island,S_Shore	0.538138	0.510165	0.570127	0.621243	0.56039	0.740508	0.144618	0.0978674	0.210737
chr21	46812996	46813298	-0.248205	4	0.00234212	0.019		Island,S_Shore	0.739119	0.709989	0.772843	0.774678	0.729866	0.835889	0.238864	0.204815	0.311558
chr1	2997360	2997742	-0.247981	4	0.00234212	0.019	PRDM16;PRDM16,PRDM16;PRDM16	Island,N_Shore	0.551768	0.520126	0.645524	0.685315	0.542084	0.842408	0.145615	0.124757	0.265033
chr17	78747934	78748291	-0.247806	4	0.00242887	0.019	RPTOR;RPTOR,RPTOR;RPTOR	OpenSea,OpenSea	0.889423	0.870438	0.90304	0.885761	0.869631	0.903641	0.360462	0.214188	0.424794
chr13	112331836	112332120	-0.247392	4	0.00242887	0.019		OpenSea,OpenSea	0.504828	0.463311	0.574426	0.6041	0.512998	0.81232	0.131604	0.103977	0.195805
chr7	48031468	48031800	0.252924	3	0.00294934	0.019	SUNC1;SUNC1,SUNC1;SUNC1	OpenSea,OpenSea	0.113493	0.102415	0.148813	0.134536	0.0709332	0.256182	0.740066	0.553265	0.831842
chr5	138211043	138211184	-0.230196	6	0.0019084	0.02	CTNNA1;LRRTM2;LRRTM2,CTNNA1;LRRTM2	OpenSea,OpenSea	0.497529	0.477495	0.544321	0.653141	0.559785	0.777652	0.179144	0.137812	0.273873
chr15	63115816	63116127	-0.229316	6	0.0019084	0.02	MIR190;TLN2,TLN2;MIR190	OpenSea,OpenSea	0.703286	0.669973	0.726948	0.813484	0.726149	0.878341	0.291664	0.218173	0.40132
chr13	113425003	113425298	-0.245767	4	0.00251561	0.02	ATP11A;ATP11A,ATP11A;ATP11A	Island,S_Shore	0.58911	0.576526	0.623274	0.655613	0.571981	0.862553	0.161023	0.109507	0.267118
chr1	3184547	3184704	-0.252688	3	0.00303609	0.02	PRDM16;PRDM16,FABP3	Island,OpenSea	0.233461	0.216142	0.262574	0.233233	0.222042	0.245342	0.102287	0.0855791	0.140087
chr3	45927589	45927630	-0.252668	3	0.00303609	0.02	CCR9;CCR9,CCR9;CCR9	OpenSea,OpenSea	0.782987	0.757423	0.82112	0.822927	0.772538	0.888089	0.272322	0.205771	0.388238
chr13	114202683	114202861	-0.252435	3	0.00303609	0.02	TMCO3,TMCO3	Island,Island	0.630735	0.585433	0.749252	0.722266	0.653213	0.868239	0.209593	0.144536	0.326413
chr7	129414697	129414746	-0.25215	3	0.00303609	0.02	MIR96,MIR183;MIR96	N_Shelf,N_Shelf	0.835584	0.821068	0.867684	0.852725	0.822365	0.891556	0.277015	0.224291	0.511774
chr4	1043421	1043631	-0.233187	5	0.0028626	0.021		Island,OpenSea	0.750223	0.739358	0.765243	0.755004	0.743225	0.769725	0.348166	0.306463	0.460342
chr5	140213783	140213838	0.251875	3	0.00312283	0.021	PCDHA6;PCDHA2;PCDHA1;PCDHA7;PCDHA1;PCDHA6;PCDHA5;PCDHA7;PCDHA3;PCDHA4,PCDHA6;PCDHA2;PCDHA1;PCDHA7;PCDHA1;PCDHA6;PCDHA5;PCDHA7;PCDHA3;PCDHA4	N_Shore,N_Shore	0.236662	0.184245	0.270467	0.201677	0.176669	0.242144	0.87027	0.603704	0.888796
chr7	158349388	158349960	-0.251808	3	0.00312283	0.021	PTPRN2;PTPRN2;PTPRN2,PTPRN2;PTPRN2;PTPRN2	Island,Island	0.917005	0.902508	0.922851	0.907875	0.862166	0.935823	0.383371	0.275543	0.481776
chr8	52722140	52722539	-0.220835	6	0.0026891	0.022	PXDNL,PXDNL	OpenSea,OpenSea	0.51123	0.467178	0.530198	0.56367	0.513438	0.694123	0.170876	0.129248	0.19982
chr1	3056640	3056951	-0.220528	6	0.0026891	0.022	PRDM16;PRDM16,PRDM16;PRDM16	Island,S_Shore	0.486042	0.460187	0.522045	0.533389	0.483789	0.703256	0.139861	0.0975132	0.193381
chr3	138679347	138679578	0.245629	4	0.0026891	0.022		Island,Island	0.117487	0.104073	0.133279	0.10845	0.0989656	0.125651	0.706929	0.334748	0.883594
chr12	56040025	56040208	0.245546	4	0.00277585	0.022		Island,Island	0.36114	0.331314	0.386172	0.363844	0.163485	0.446336	0.917417	0.732206	0.948088
chr7	27184853	27185512	-0.245326	4	0.00277585	0.022	HOXA6	Island,Island	0.550401	0.482201	0.592398	0.690904	0.63289	0.734833	0.195778	0.142616	0.232493
chr17	80928897	80929274	-0.244897	4	0.0028626	0.022	C17orf59,B3GNTL1	Island,N_Shore	0.527764	0.496091	0.560024	0.565655	0.52622	0.678797	0.157308	0.124513	0.260473
chr4	79971408	79971462	-0.251547	3	0.00320958	0.022		OpenSea,OpenSea	0.625558	0.573673	0.657914	0.857316	0.699349	0.907144	0.198295	0.128538	0.418051
chr10	131367501	131367623	-0.25152	3	0.00320958	0.022	MGMT,MGMT	OpenSea,OpenSea	0.651459	0.632833	0.708406	0.778265	0.696197	0.823505	0.217601	0.167294	0.307391
chr1	244952269	244952394	-0.251259	3	0.00346981	0.022		OpenSea,OpenSea	0.766944	0.710835	0.786217	0.825734	0.792931	0.836983	0.289325	0.177524	0.402218
chr6	106429129	106429443	0.231622	5	0.00303609	0.023		Island,Island	0.0941147	0.0784619	0.115886	0.0937029	0.0902025	0.11193	0.631075	0.277327	0.822042
chr2	240868184	240868565	-0.243944	4	0.00294934	0.023		N_Shore,Island	0.695593	0.673615	0.729432	0.673797	0.650508	0.794683	0.176411	0.138042	0.239393
chr10	94451351	94451736	0.243774	4	0.00294934	0.023	HHEX,HHEX	Island,Island	0.369153	0.344495	0.400076	0.369189	0.253358	0.45456	0.864876	0.842723	0.884184
chr4	186960904	186961192	-0.243359	4	0.00303609	0.023		OpenSea,OpenSea	0.656496	0.611033	0.690574	0.670886	0.661154	0.731631	0.143168	0.098828	0.323676
chr5	140749783	140750160	0.243312	4	0.00303609	0.023	PCDHGA4;PCDHGA2;PCDHGB2;PCDHGA1;PCDHGB3;PCDHGB3;PCDHGA5;PCDHGB1;PCDHGA3,PCDHGA4;PCDHGB3;PCDHGA1;PCDHGA5;PCDHGB1;PCDHGA3;PCDHGB3;PCDHGA2;PCDHGB2	N_Shore,Island	0.213467	0.206715	0.235795	0.235354	0.172219	0.28842	0.789149	0.59015	0.853557
chr5	2866779	2866877	-0.251195	3	0.00355656	0.023		Island,Island	0.420261	0.372716	0.46469	0.585708	0.434176	0.764631	0.0701352	0.0514153	0.111415
chr4	2363117	2363153	-0.250909	3	0.0036433	0.023	ZFYVE28,ZFYVE28	N_Shelf,N_Shelf	0.853998	0.835899	0.888831	0.864767	0.856029	0.87738	0.327013	0.236391	0.436233
chr16	87874206	87874392	-0.250429	3	0.0036433	0.023	SLC7A5,SLC7A5	OpenSea,OpenSea	0.794722	0.77981	0.833849	0.895523	0.7925	0.940762	0.297082	0.236472	0.460482
chr19	17283537	17283811	-0.250423	3	0.0036433	0.023	MYO9B;MYO9B,MYO9B;MYO9B	Island,Island	0.842634	0.815236	0.868266	0.862144	0.732956	0.930618	0.32115	0.241419	0.41345
chr10	133750371	133750606	-0.249862	3	0.0036433	0.023	PPP2R2D;PPP2R2D;PPP2R2D,PPP2R2D;PPP2R2D;PPP2R2D	N_Shore,N_Shore	0.691525	0.660358	0.721813	0.879257	0.701063	0.919931	0.248352	0.206917	0.376784
chr10	118350470	118350608	-0.249666	3	0.0036433	0.023	PNLIPRP1,PNLIPRP1	OpenSea,OpenSea	0.629974	0.597664	0.673715	0.667889	0.601422	0.827889	0.19127	0.127076	0.273401
chr11	492997	493208	-0.249539	3	0.00373005	0.023		N_Shore,N_Shore	0.741171	0.692836	0.7719	0.777289	0.74139	0.862821	0.275375	0.215624	0.339112
chr7	3096281	3096561	-0.241903	4	0.00320958	0.024	AQP1	OpenSea,OpenSea	0.536073	0.517752	0.575649	0.747431	0.579122	0.805534	0.360018	0.348902	0.384639
chr10	711944	712207	-0.241671	4	0.00320958	0.024	DIP2C,TSPAN15;TSPAN15	Island,S_Shore	0.303028	0.289841	0.310801	0.319277	0.300166	0.339842	0.197601	0.186503	0.21755
chr8	140999901	141000016	-0.249232	3	0.00381679	0.024	TRAPPC9;TRAPPC9,TRAPPC9;TRAPPC9	OpenSea,OpenSea	0.754461	0.713151	0.79548	0.853227	0.730439	0.911284	0.318293	0.206436	0.356314
chr2	46593223	46593271	-0.249163	3	0.00390354	0.024	EPAS1,EPAS1	OpenSea,OpenSea	0.739007	0.695239	0.765656	0.862757	0.77456	0.911233	0.261648	0.200629	0.433173
chr10	130757223	130757650	-0.23045	5	0.00320958	0.025		OpenSea,OpenSea	0.48744	0.424778	0.536274	0.776107	0.523768	0.912268	0.176768	0.121235	0.318084
chr16	89202603	89203153	-0.230429	5	0.00320958	0.025	ACSF3;ACSF3;ACSF3,ACSF3;ACSF3;ACSF3	OpenSea,OpenSea	0.654029	0.614074	0.671444	0.798791	0.689723	0.845067	0.302582	0.174882	0.398124
chr8	1960217	1960466	-0.241573	4	0.00338307	0.025		S_Shelf,S_Shelf	0.509245	0.444057	0.594313	0.48426	0.450475	0.719345	0.0864593	0.0658061	0.148081
chr17	80159399	80159595	-0.248816	3	0.00416378	0.025	CCDC57,CCDC57	OpenSea,OpenSea	0.5608	0.503346	0.659591	0.743914	0.64853	0.830528	0.202964	0.120908	0.322748
chr7	611233	611487	-0.248508	3	0.00416378	0.025	PRKAR1B;PRKAR1B;PRKAR1B;PRKAR1B;PRKAR1B;PRKAR1B,PRKAR1B;PRKAR1B;PRKAR1B;PRKAR1B;PRKAR1B;PRKAR1B	Island,Island	0.838263	0.803763	0.874821	0.91913	0.863693	0.942978	0.353609	0.301548	0.458038
chr17	80935431	80935769	-0.248356	3	0.00416378	0.025	B3GNTL1,B3GNTL1	OpenSea,OpenSea	0.84496	0.831099	0.868066	0.94752	0.849551	0.954506	0.400307	0.214026	0.530265
chr19	14542769	14543048	0.248079	3	0.00416378	0.025	PKN1,PKN1	Island,Island	0.229552	0.211688	0.265607	0.193863	0.123905	0.252217	0.836476	0.544927	0.857627
chr5	176225592	176225987	-0.240927	4	0.00346981	0.026		OpenSea,OpenSea	0.603947	0.590589	0.63457	0.709303	0.607119	0.789654	0.206991	0.156013	0.269558
chr1	3159568	3159645	-0.247753	3	0.00442401	0.026	PRDM16;PRDM16,PRDM16;PRDM16	S_Shore,S_Shore	0.870888	0.842963	0.886094	0.855258	0.785145	0.890296	0.305098	0.210376	0.416792
chr4	10463590	10463749	0.247739	3	0.00442401	0.026		Island,S_Shore	0.120285	0.0983798	0.152311	0.138436	0.125822	0.183994	0.722123	0.540215	0.842026
chr8	1861037	1861136	-0.247709	3	0.00442401	0.026	ARHGEF10,ARHGEF10	OpenSea,OpenSea	0.893213	0.887687	0.910595	0.874896	0.839133	0.891046	0.322331	0.274182	0.47711
chr10	134977981	134978122	-0.247584	3	0.00442401	0.026	KNDC1,KNDC1	Island,Island	0.492479	0.443414	0.524898	0.639557	0.5348	0.818419	0.121589	0.103645	0.19006
chr7	75189069	75189186	-0.247564	3	0.00442401	0.026	HIP1,HIP1	Island,Island	0.64069	0.593331	0.692715	0.772111	0.648045	0.897976	0.249975	0.18148	0.333775
chr13	114203831	114203974	-0.247503	3	0.00442401	0.026	TMCO3,TMCO3	S_Shore,S_Shore	0.870543	0.863993	0.895067	0.908481	0.836955	0.929904	0.340296	0.270196	0.505687
chr14	24780167	24780540	0.247486	3	0.00442401	0.026	LTB4R2;LTB4R2;LTB4R2;LTB4R;CIDEB;CIDEB,LTB4R2;LTB4R2;LTB4R2;CIDEB;CIDEB;LTB4R	Island,Island	0.262814	0.232119	0.350094	0.22354	0.145431	0.51355	0.875774	0.702357	0.916669
chr16	79263473	79263739	-0.247277	3	0.00442401	0.026		OpenSea,OpenSea	0.450083	0.414043	0.49623	0.70095	0.49339	0.84294	0.148247	0.124336	0.195995
chr8	709576	709692	-0.247173	3	0.00442401	0.026		OpenSea,OpenSea	0.477707	0.420458	0.525022	0.640005	0.48579	0.860463	0.117976	0.100843	0.228673
chr8	41168186	41168481	0.228404	5	0.00346981	0.027	SFRP1,SFRP1	S_Shore,S_Shore	0.47104	0.433263	0.522507	0.435956	0.264479	0.493985	0.887803	0.817018	0.916015
chr2	27601456	27601647	-0.24704	3	0.0045975	0.027	ZNF513,ZNF513	Island,Island	0.54846	0.498064	0.585092	0.664976	0.552659	0.938458	0.197815	0.142584	0.24491
chr17	64672129	64672341	-0.246657	3	0.0045975	0.027	PRKCA,PRKCA	OpenSea,OpenSea	0.716038	0.692958	0.739786	0.773651	0.63558	0.809957	0.192119	0.154395	0.323151
chr16	1730561	1730594	-0.246613	3	0.0045975	0.027	HN1L,HN1L	S_Shore,S_Shore	0.763898	0.724231	0.814227	0.90767	0.810663	0.933247	0.336034	0.222794	0.486987
chr2	42229025	42229179	-0.246341	3	0.0045975	0.027		OpenSea,OpenSea	0.4554	0.437025	0.494671	0.758257	0.605319	0.832241	0.201149	0.14244	0.248623
chr17	46651186	46651360	-0.246233	3	0.0045975	0.027	HOXB3,HOXB3;HOXB3	N_Shelf,N_Shelf	0.558677	0.515524	0.609489	0.645541	0.61882	0.83553	0.191893	0.0984878	0.275036
chr16	12192263	12192430	-0.246187	3	0.0045975	0.027	SNX29,SNX29	OpenSea,OpenSea	0.64194	0.577875	0.747737	0.725477	0.590871	0.912957	0.196266	0.163405	0.352378
chr11	57308888	57308986	-0.245933	3	0.00468425	0.027	SMTNL1,SMTNL1	OpenSea,OpenSea	0.499785	0.428567	0.571379	0.749437	0.499153	0.85538	0.15428	0.118844	0.210001
chr4	40337262	40337370	-0.245748	3	0.00468425	0.027	CHRNA9,CHRNA9	OpenSea,OpenSea	0.702939	0.685822	0.738686	0.731202	0.715349	0.823627	0.270309	0.211841	0.327028
chr5	140723331	140723549	0.240384	4	0.0036433	0.028	PCDHGA2;PCDHGA3;PCDHGA1;PCDHGA3,PCDHGA2;PCDHGA3;PCDHGA1;PCDHGA3	N_Shore,Island	0.200361	0.184096	0.215507	0.188592	0.171273	0.243977	0.724386	0.606245	0.834168
chr4	165898707	165898848	0.239782	4	0.00381679	0.029	TRIM61;TRIM61,TRIM61	OpenSea,OpenSea	0.527329	0.452137	0.562042	0.503173	0.332156	0.558119	0.944289	0.891571	0.957289
chr21	38378406	38378634	0.245629	3	0.00494448	0.029	DSCR6,DSCR6	Island,Island	0.106071	0.0972657	0.121286	0.126067	0.107017	0.128361	0.744617	0.283316	0.863956
chr12	121890864	121891131	-0.245619	3	0.00494448	0.029	KDM2B;KDM2B,KDM2B;KDM2B	Island,Island	0.753373	0.726928	0.768764	0.807555	0.763186	0.857888	0.297846	0.20658	0.371658
chr22	30901532	30901780	0.226184	5	0.00416378	0.03	SEC14L4;SEC14L4,SEC14L4;SEC14L4;SEC14L4;SEC14L4	Island,S_Shore	0.463644	0.429006	0.496089	0.495072	0.206876	0.516698	0.852125	0.817991	0.86421
chr19	12817284	12817466	-0.225189	5	0.00425052	0.03	SNORD41;TNPO2;TNPO2;TNPO2,SNORD41;TNPO2;TNPO2;TNPO2	OpenSea,OpenSea	0.723395	0.705135	0.78184	0.74719	0.70431	0.879371	0.314603	0.211742	0.463819
chr6	32407430	32407714	0.220459	5	0.00485774	0.03	HLA-DRA,HLA-DRA;HLA-DRA	OpenSea,OpenSea	0.404505	0.317625	0.470462	0.282371	0.195082	0.302374	0.717932	0.585737	0.830446
chr5	476497	476791	-0.245487	3	0.00511797	0.03	SLC9A3,SLC9A3	Island,Island	0.827161	0.728088	0.859296	0.878292	0.70761	0.908599	0.298272	0.196325	0.41898
chr17	2898745	2898878	-0.245392	3	0.00511797	0.03	RAP1GAP2;RAP1GAP2,RAP1GAP2;RAP1GAP2	OpenSea,OpenSea	0.794198	0.768089	0.817789	0.848175	0.773276	0.856458	0.293357	0.225596	0.424202
chr1	3195414	3195765	-0.245348	3	0.00511797	0.03	PRDM16;PRDM16,	Island,OpenSea	0.654338	0.642402	0.668866	0.654358	0.641963	0.687782	0.200775	0.167813	0.296295
chr17	80806135	80806388	-0.245227	3	0.00511797	0.03	TBCD,TBCD	OpenSea,OpenSea	0.485222	0.447044	0.528861	0.577526	0.500334	0.797128	0.139701	0.123321	0.186721
chr10	14816880	14816973	-0.245115	3	0.00520472	0.03	FAM107B;FAM107B,FAM107B	OpenSea,OpenSea	0.674174	0.616562	0.74823	0.752784	0.644319	0.860487	0.227954	0.1725	0.324241
chr16	2261099	2261143	-0.244979	3	0.00520472	0.03	C16orf79,C16orf79	N_Shelf,N_Shelf	0.882036	0.844594	0.894154	0.851695	0.843813	0.89728	0.355004	0.243303	0.491506
chr11	133232927	133233200	-0.244697	3	0.00529146	0.03	OPCML,OPCML	S_Shore,S_Shore	0.495608	0.415554	0.532087	0.677023	0.507053	0.849581	0.157098	0.101218	0.234017
chr18	74062371	74062785	-0.244663	3	0.00529146	0.03		Island,Island	0.794917	0.776172	0.820626	0.793147	0.751203	0.836324	0.222498	0.139378	0.422895
chr7	2025606	2026167	-0.239142	4	0.00416378	0.031	MAD1L1;MAD1L1;MAD1L1,	N_Shore,OpenSea	0.569737	0.54637	0.579372	0.587523	0.582868	0.668562	0.413509	0.331178	0.507884
chr10	50507071	50507298	-0.239053	4	0.00416378	0.031	C10orf71;C10orf71,C10orf71;C10orf71;C10orf71;C10orf71	OpenSea,OpenSea	0.326732	0.28192	0.39381	0.655156	0.476034	0.760665	0.0982896	0.0740854	0.157683
chr2	208795620	208795859	-0.238429	4	0.00425052	0.032	PLEKHM3,PLEKHM3	Island,Island	0.469171	0.412573	0.488236	0.659118	0.503409	0.794532	0.141947	0.0873813	0.247685
chr18	76616808	76617198	-0.244603	3	0.00546495	0.032		Island,Island	0.766282	0.738746	0.792273	0.783596	0.775224	0.793848	0.21462	0.151545	0.377634
chr11	628318	628677	-0.237324	4	0.00433727	0.033	SCT,CCKBR	S_Shore,S_Shelf	0.829353	0.8113	0.853548	0.769325	0.746048	0.823682	0.377806	0.313752	0.439484
chr11	14926738	14927004	0.244309	3	0.0055517	0.033	HCCA2,	Island,Island	0.274374	0.272498	0.28641	0.272839	0.269428	0.311194	0.678585	0.446223	0.847936
chr2	1565727	1566094	-0.244147	3	0.00563845	0.033		OpenSea,OpenSea	0.475824	0.444425	0.516667	0.634762	0.503033	0.792531	0.210205	0.168959	0.27644
chr16	86327590	86327786	-0.243886	3	0.00572519	0.033		OpenSea,OpenSea	0.548375	0.52183	0.601777	0.725427	0.556548	0.81914	0.180023	0.128739	0.287817
chr5	140782297	140782510	0.243773	3	0.00572519	0.033	PCDHGA4;PCDHGA6;PCDHGA1;PCDHGA8;PCDHGA5;PCDHGB1;PCDHGB4;PCDHGA3;PCDHGA2;PCDHGA7;PCDHGB2;PCDHGA9;PCDHGB5;PCDHGA9;PCDHGB3,PCDHGA4;PCDHGA6;PCDHGA9;PCDHGA1;PCDHGA8;PCDHGA5;PCDHGB1;PCDHGB4;PCDHGA3;PCDHGA9;PCDHGA2;PCDHGA7;PCDHGB2;PCDHGB5;PCDHGB3	S_Shelf,S_Shelf	0.222378	0.212226	0.241195	0.210746	0.205023	0.274789	0.789332	0.609227	0.872726
chr10	133218260	133218425	-0.243594	3	0.00572519	0.033		OpenSea,OpenSea	0.929304	0.910859	0.937608	0.93084	0.890567	0.938224	0.336847	0.206279	0.617987
chr2	97136508	97136729	0.243482	3	0.00589868	0.033		OpenSea,OpenSea	0.156625	0.135388	0.188969	0.166481	0.145993	0.211154	0.724393	0.444716	0.878542
chr12	95942907	95943114	0.243468	3	0.00589868	0.033	USP44;USP44,USP44;USP44	Island,S_Shore	0.154275	0.122607	0.183835	0.192128	0.165302	0.24783	0.730948	0.566371	0.864515
chr17	46631910	46632154	-0.243453	3	0.00589868	0.033	HOXB3,HOXB3	Island,Island	0.379893	0.345895	0.423831	0.674336	0.478728	0.800703	0.127006	0.102638	0.182834
chr17	79453575	79453653	-0.243204	3	0.00607217	0.033		N_Shore,N_Shore	0.788458	0.744348	0.821948	0.741224	0.664458	0.795486	0.178214	0.136389	0.279628
chr2	19551750	19551860	0.243162	3	0.00607217	0.033	OSR1,OSR1	Island,Island	0.451331	0.386862	0.484938	0.330864	0.173885	0.467084	0.848356	0.735481	0.882472
chr4	1202930	1203001	-0.242826	3	0.00607217	0.033	LOC100130872;LOC100130872-SPON2,LOC100130872;LOC100130872-SPON2	N_Shore,Island	0.783909	0.759051	0.816291	0.716051	0.636143	0.853842	0.188458	0.131468	0.356178
chr12	94580329	94580657	-0.242797	3	0.00607217	0.033	PLXNC1,PLXNC1	N_Shore,Island	0.438294	0.406417	0.527236	0.556713	0.523948	0.792408	0.123145	0.0982697	0.244713
chr21	44836799	44837158	-0.242703	3	0.00615892	0.033	SIK1,SIK1	Island,Island	0.90489	0.894619	0.930756	0.924076	0.892094	0.9416	0.379497	0.328036	0.443645
chr17	4079262	4079341	-0.242571	3	0.00624566	0.033	ANKFY1,ANKFY1	OpenSea,OpenSea	0.695577	0.671038	0.729643	0.649427	0.584758	0.77424	0.162413	0.119644	0.204803
chr10	11317787	11317872	-0.242557	3	0.00624566	0.033	CUGBP2;CUGBP2;CUGBP2;CUGBP2,CUGBP2;CUGBP2;CUGBP2;CUGBP2	OpenSea,OpenSea	0.406004	0.365027	0.464674	0.64812	0.578548	0.880164	0.155285	0.0969276	0.247347
chr17	422325	422568	-0.242304	3	0.00624566	0.033	VPS53,C17orf65;ASB16	OpenSea,S_Shore	0.652794	0.637576	0.658554	0.667392	0.654671	0.71569	0.552	0.535243	0.577471
chr1	147790458	147790806	0.242085	3	0.00624566	0.033		S_Shore,S_Shore	0.520725	0.428673	0.567916	0.455831	0.127301	0.574578	0.874422	0.845396	0.883234
chr4	1008425	1008738	-0.236997	4	0.00442401	0.034	FGFRL1;FGFRL1;FGFRL1,H2AFZ;LOC256880	S_Shore,Island	0.30093	0.297806	0.305223	0.301447	0.296671	0.320315	0.234005	0.216717	0.246475
chr11	1006985	1007218	-0.236388	4	0.00442401	0.034	AP2A2,FLJ32810	N_Shore,OpenSea	0.677602	0.660524	0.714668	0.686723	0.644845	0.765841	0.384991	0.35546	0.427003
chr1	3207371	3207539	-0.23565	4	0.0045975	0.034	PRDM16;PRDM16,PRDM16;PRDM16	S_Shelf,S_Shelf	0.823458	0.798105	0.854966	0.824617	0.806097	0.88177	0.277466	0.169319	0.508131
chr7	809048	809109	-0.241809	3	0.00633241	0.034	HEATR2	N_Shore,S_Shore	0.700829	0.664713	0.729461	0.726803	0.70247	0.787757	0.360477	0.333568	0.383886
chr2	3464066	3464167	-0.241738	3	0.00641915	0.034	TTC15,TTC15	S_Shelf,S_Shelf	0.758733	0.729238	0.794926	0.875244	0.796295	0.902537	0.355629	0.238564	0.449393
chr1	3352257	3352544	-0.241631	3	0.0065059	0.034	PRDM16;PRDM16,PRDM16;PRDM16	S_Shore,S_Shore	0.626741	0.613186	0.708082	0.651038	0.606691	0.775151	0.19714	0.119769	0.287584
chr7	130626376	130626559	-0.241277	3	0.00676613	0.035		OpenSea,OpenSea	0.618469	0.557271	0.659555	0.639759	0.557036	0.707181	0.116425	0.0893683	0.169504
chr2	3826610	3826631	-0.241104	3	0.00685288	0.035		OpenSea,OpenSea	0.362951	0.298739	0.425729	0.62486	0.412281	0.751503	0.0654867	0.0547266	0.103139
chr8	74332435	74332829	-0.234854	4	0.00485774	0.036	STAU2;STAU2;STAU2;STAU2	OpenSea,OpenSea	0.692992	0.653501	0.72478	0.751679	0.709393	0.80551	0.255817	0.163207	0.324794
chr18	47794623	47794995	0.241002	3	0.00702637	0.037		Island,Island	0.23932	0.175787	0.265836	0.213553	0.1747	0.330253	0.774319	0.694573	0.878468
chr1	214153294	214153460	0.24098	3	0.00702637	0.037		Island,Island	0.179599	0.141547	0.215909	0.124482	0.0889548	0.138777	0.656616	0.332501	0.891283
chr10	73849106	73849167	-0.240922	3	0.00702637	0.037	SPOCK2;SPOCK2,SPOCK2;SPOCK2	S_Shore,S_Shore	0.780674	0.762568	0.81015	0.73776	0.712383	0.815881	0.253122	0.170242	0.329187
chr6	30079425	30079524	-0.240887	3	0.00702637	0.037	TRIM31,TRIM31	OpenSea,OpenSea	0.642597	0.5924	0.686652	0.674884	0.609069	0.716354	0.128219	0.0938286	0.250382
chr2	131675994	131676136	-0.240866	3	0.00702637	0.037	ARHGEF4;ARHGEF4,ARHGEF4;ARHGEF4	S_Shore,S_Shore	0.556802	0.507077	0.618143	0.781876	0.58579	0.820444	0.189775	0.147541	0.265536
chr2	6122798	6122814	-0.240707	3	0.00711312	0.038	LOC400940,LOC400940	OpenSea,OpenSea	0.577956	0.534281	0.684538	0.750865	0.590126	0.79344	0.170955	0.110318	0.281905
chr14	24780557	24780734	0.233105	4	0.00537821	0.04	LTB4R2;LTB4R2;LTB4R2;CIDEB;CIDEB;LTB4R,LTB4R;LTB4R2;LTB4R2;LTB4R2;LTB4R;CIDEB	Island,Island	0.425537	0.391571	0.46475	0.433996	0.193599	0.524651	0.863403	0.782035	0.887549
chr10	88296171	88296605	0.232128	4	0.00563845	0.04		Island,Island	0.41259	0.376417	0.434857	0.40294	0.297921	0.469396	0.86993	0.840268	0.885859
chr11	122774810	122775030	-0.240431	3	0.00728661	0.04	C11orf63;C11orf63,C11orf63;C11orf63	OpenSea,OpenSea	0.712326	0.667931	0.742463	0.810092	0.706631	0.852603	0.213861	0.128806	0.401956
chr2	211179902	211180001	-0.240423	3	0.00728661	0.04	MYL1,MYL1	OpenSea,OpenSea	0.618092	0.555832	0.675435	0.71319	0.555916	0.845553	0.193311	0.139205	0.279307
chr10	134645978	134646183	-0.240373	3	0.00728661	0.04		OpenSea,OpenSea	0.786067	0.767133	0.809196	0.856383	0.76427	0.876841	0.212092	0.145686	0.410963
chr6	28227068	28227091	0.231964	4	0.00572519	0.041	NKAPL,NKAPL	Island,Island	0.102221	0.0740235	0.119764	0.180014	0.129001	0.236147	0.77221	0.486755	0.844311
chr17	70339099	70339343	-0.231173	4	0.00581194	0.041		OpenSea,OpenSea	0.314178	0.276737	0.362852	0.63617	0.419476	0.772554	0.10133	0.0810179	0.124702
chr2	223917577	223918000	-0.230862	4	0.00607217	0.042	KCNE4,KCNE4	Island,Island	0.62421	0.581656	0.674447	0.658598	0.58657	0.721551	0.169592	0.117271	0.259365
chr1	15127680	15127907	-0.230727	4	0.00607217	0.042	KIAA1026;KIAA1026,KIAA1026;KIAA1026	Island,S_Shore	0.72809	0.678538	0.759438	0.779891	0.736772	0.837694	0.319641	0.174725	0.388739
chr13	28562798	28562850	-0.230324	4	0.00607217	0.042	PRHOXNB,PRHOXNB	OpenSea,OpenSea	0.83059	0.812709	0.847528	0.862652	0.860164	0.885602	0.37976	0.227372	0.50882
chr2	6072744	6072981	-0.229906	4	0.00624566	0.042	LOC150622,LOC150622	OpenSea,OpenSea	0.581211	0.537473	0.607583	0.622843	0.576836	0.729738	0.181066	0.117536	0.2448
chr10	88728235	88728572	0.229872	4	0.00624566	0.042	C10orf116;C10orf116,C10orf116	Island,Island	0.252798	0.213653	0.285786	0.278894	0.194191	0.37961	0.808849	0.631955	0.856472
chr7	157561684	157561925	-0.229765	4	0.00624566	0.042	PTPRN2;PTPRN2;PTPRN2,PTPRN2;PTPRN2;PTPRN2	S_Shore,S_Shore	0.198974	0.16694	0.262741	0.620151	0.312088	0.747557	0.0617064	0.0570901	0.0857766
chr7	3033408	3033798	-0.229717	4	0.00624566	0.042	CARD11,CARD11	OpenSea,OpenSea	0.40672	0.37242	0.500803	0.529263	0.491271	0.782768	0.134312	0.0961842	0.205042
chr20	36147042	36147340	-0.229614	4	0.00624566	0.042	BLCAP;BLCAP;BLCAP;BLCAP;BLCAP,BLCAP;BLCAP;BLCAP;BLCAP;BLCAP	N_Shore,N_Shore	0.689853	0.680059	0.703755	0.714788	0.702892	0.821841	0.291035	0.202571	0.360385
chr12	1656115	1656337	-0.229561	4	0.00624566	0.042		OpenSea,OpenSea	0.532522	0.483195	0.580887	0.729475	0.551391	0.843364	0.203892	0.144547	0.289878
chr17	78894364	78894477	-0.24018	3	0.0074601	0.042	RPTOR;RPTOR,RPTOR;RPTOR	N_Shelf,N_Shore	0.555467	0.526962	0.613055	0.547741	0.521061	0.73724	0.101545	0.073002	0.162626
chr2	9533573	9533755	-0.229378	4	0.00633241	0.043	ASAP2;ASAP2,ASAP2;ASAP2	Island,Island	0.343257	0.301608	0.42106	0.715822	0.452939	0.830962	0.14921	0.103861	0.224907
chr7	157493703	157494023	-0.22931	4	0.00633241	0.043	PTPRN2;PTPRN2;PTPRN2,PTPRN2;PTPRN2;PTPRN2	N_Shore,N_Shore	0.73018	0.713425	0.740796	0.733583	0.683107	0.751296	0.225013	0.140732	0.397661
chr5	140801286	140801482	0.23992	3	0.00763359	0.044	PCDHGA4;PCDHGA9;PCDHGA1;PCDHGB1;PCDHGB6;PCDHGB3;PCDHGA11;PCDHGB7;PCDHGA6;PCDHGA8;PCDHGA11;PCDHGA10;PCDHGA5;PCDHGB4;PCDHGA3;PCDHGA11;PCDHGA2;PCDHGB2;PCDHGA7;PCDHGB5,PCDHGA4;PCDHGA9;PCDHGA1;PCDHGB1;PCDHGB6;PCDHGB3;PCDHGA11;PCDHGB7;PCDHGA6;PCDHGA8;PCDHGA11;PCDHGA10;PCDHGA5;PCDHGB4;PCDHGA3;PCDHGA11;PCDHGA2;PCDHGB2;PCDHGA7;PCDHGB5	N_Shore,N_Shore	0.329407	0.309343	0.357494	0.328428	0.268736	0.393436	0.869267	0.773002	0.903873
chr7	158049906	158050156	-0.228817	4	0.0065059	0.045	PTPRN2;PTPRN2;PTPRN2,PTPRN2;PTPRN2;PTPRN2	OpenSea,OpenSea	0.910098	0.893188	0.922208	0.912586	0.90542	0.920631	0.339432	0.156253	0.744404
chr5	140793307	140793470	0.239666	3	0.00798057	0.045	PCDHGA4;PCDHGA6;PCDHGA9;PCDHGA1;PCDHGA8;PCDHGA5;PCDHGB1;PCDHGA10;PCDHGB4;PCDHGA3;PCDHGA10;PCDHGA2;PCDHGB6;PCDHGA7;PCDHGB2;PCDHGB5;PCDHGB3,PCDHGA4;PCDHGA6;PCDHGA9;PCDHGA1;PCDHGA8;PCDHGA5;PCDHGB1;PCDHGA10;PCDHGB4;PCDHGA3;PCDHGA10;PCDHGA2;PCDHGB6;PCDHGA7;PCDHGB2;PCDHGB5;PCDHGB3	N_Shore,N_Shore	0.278729	0.259102	0.316675	0.318079	0.227939	0.3601	0.8054	0.717211	0.87863
chr10	134997342	134997471	-0.23966	3	0.00798057	0.045	KNDC1,KNDC1	S_Shore,S_Shore	0.787674	0.740789	0.817969	0.818169	0.788806	0.848275	0.277064	0.183906	0.41953
chr16	2762569	2762819	-0.228758	4	0.00659264	0.046	PRSS27,PRSS27	N_Shelf,N_Shelf	0.868131	0.858432	0.882055	0.879537	0.850183	0.894959	0.358464	0.264119	0.536099
chr11	67806337	67806363	0.239571	3	0.00806731	0.046	TCIRG1,TCIRG1	Island,Island	0.0817564	0.0755658	0.0940186	0.0954266	0.0844716	0.173913	0.720583	0.508245	0.781147
chr6	112576009	112576393	-0.228229	4	0.00676613	0.048	LAMA4;LAMA4;LAMA4;LAMA4;LAMA4,LAMA4;LAMA4;LAMA4;LAMA4;LAMA4	S_Shore,S_Shore	0.678442	0.61747	0.682305	0.67681	0.645385	0.751915	0.184848	0.1299	0.314672
chr5	2727645	2727758	-0.239459	3	0.00832755	0.048		OpenSea,OpenSea	0.341143	0.306416	0.406924	0.625122	0.355883	0.791334	0.0842893	0.0657267	0.128995
chr1	203055479	203055662	-0.239356	3	0.0084143	0.048	MYOG,MYOG	OpenSea,OpenSea	0.739298	0.717609	0.759114	0.769988	0.71697	0.806693	0.286147	0.212285	0.338789
chr16	49448678	49448882	-0.239211	3	0.00850104	0.048		OpenSea,OpenSea	0.532291	0.488745	0.574665	0.783024	0.568288	0.853753	0.202443	0.134272	0.324291
chr4	186425697	186425754	-0.239169	3	0.00850104	0.048	PDLIM3;PDLIM3,PDLIM3;PDLIM3	OpenSea,OpenSea	0.262426	0.201973	0.305827	0.672681	0.365279	0.809027	0.079829	0.0498575	0.123131
chr17	1308616	1308675	-0.239168	3	0.00850104	0.048		OpenSea,OpenSea	0.761544	0.697368	0.807988	0.724113	0.653696	0.832468	0.229424	0.192125	0.288819
chr6	793452	793612	-0.239049	3	0.00850104	0.048		OpenSea,OpenSea	0.64431	0.625756	0.681233	0.727197	0.695176	0.771829	0.249176	0.156699	0.383017
chr11	124999345	124999416	-0.238957	3	0.00850104	0.048		OpenSea,OpenSea	0.475707	0.406019	0.523752	0.756367	0.544297	0.915191	0.199837	0.148901	0.259901
chr6	168915440	168915507	-0.238775	3	0.00850104	0.048	SMOC2;SMOC2,SMOC2;SMOC2	N_Shelf,N_Shelf	0.694138	0.643226	0.717224	0.857068	0.704305	0.916805	0.324236	0.188479	0.352101
chr5	126987825	126988029	-0.238666	3	0.00867453	0.049	CTXN3;CTXN3,CTXN3;CTXN3	OpenSea,OpenSea	0.621035	0.591169	0.661816	0.808797	0.650433	0.817481	0.237389	0.147566	0.318604
chr3	196693809	196694153	-0.23858	3	0.00876128	0.049	PIGZ,PIGZ	Island,Island	0.433628	0.39026	0.506245	0.792603	0.519393	0.846077	0.154779	0.120309	0.271541
chr7	2968316	2968559	-0.23856	3	0.00876128	0.049	CARD11,CARD11	Island,Island	0.504265	0.463065	0.578091	0.538137	0.525109	0.78643	0.127923	0.10474	0.186643
chr7	2070226	2070409	-0.238559	3	0.00876128	0.049	MAD1L1;MAD1L1;MAD1L1,MAD1L1;MAD1L1;MAD1L1	OpenSea,OpenSea	0.638657	0.602349	0.731394	0.873409	0.714265	0.914709	0.228171	0.152007	0.487566
chr6	1594411	1595099	-0.227767	4	0.00719986	0.05	TAGAP;TAGAP;TAGAP;TAGAP;TAGAP;TAGAP	OpenSea,N_Shelf	0.69893	0.691806	0.716316	0.640631	0.618613	0.686988	0.538448	0.514986	0.561418
chr6	137366336	137366432	-0.227582	4	0.00728661	0.05	IL20RA,IL20RA	S_Shore,S_Shore	0.696879	0.675024	0.738354	0.770022	0.668349	0.931186	0.312257	0.193517	0.413906
chr5	2112351	2112561	-0.227383	4	0.00737335	0.05		Island,S_Shore	0.304974	0.281408	0.352351	0.714929	0.446573	0.842236	0.147108	0.115126	0.274805
