# Supplementary material for: Clinically and biologically relevant subgroups of Wilms tumour defined by genomic and epigenomic analyses
Source: Br J Cancer. 2020 Oct 5;124(2):437–46. doi: 10.1038/s41416-020-01102-1 (PMC7853092; doi:10.1038/s41416-020-01102-1)
Supplement: Supplementary file 5 — Supplementary Table 5A [file 41416_2020_1102_MOESM5_ESM.xlsx]

## Sheet: Supplementary Table 2 - Methyla
ICR	Probe ID	2080 Kidney	2251 Kidney	2902 Kidney	3102 Kidney	3419 Kidney	4089 Kidney	4582 Kidney	5472 Kidney	5889 Kidney	6061 Kidney	7102 Kidney	7150 Kidney	7211 Kidney	4255 Kidney	8689 Kidney	7272 Kidney	8458 Kidney	8460 Kidney	1822 Kidney	4242 Kidney	7647 Kidney	2352 Tumor	2251 Tumor	2902 Tumor	3419 Tumor	6769 Tumor	7102 Tumor	7647 Tumor	2080 Tumor	3102 Tumor	3126 Tumor	9784 Tumor	3997 Tumor	3280 Tumor	4089 Tumor	5623 Tumor	4582 Tumor	2781 Tumor	5161 Tumor	5472 Tumor	5889 Tumor	6061 Tumor	7150 Tumor	7211 Tumor	4255 Tumor	8099 Tumor	8689 Tumor	9588 Tumor
H19	cg11492040	0.5242	0.506	0.5741	0.4468	0.7901	0.4806	0.4931	0.5328	0.5469	0.425	0.5966	0.381	0.473	0.5076	0.442	0.4381	0.6154	0.4518	0.4255	0.8605	0.444	0.7165	0.5629	0.4133	0.5288	0.9398	0.8424	0.3989	0.3229	0.4103	0.5439	0.4139	0.371	0.5147	0.3636	0.4229	0.6503	0.3762	0.5595	0.4759	0.4735	0.4006	0.2735	0.4876	0.4458	0.4583	0.4737	0.2547
H19	cg06197492	0.8103	0.9347	0.7452	0.8186	0.8693	0.7916	0.7114	0.7454	0.8071	0.7384	0.7927	0.7124	0.7416	0.7958	0.7002	0.7812	0.8713	0.7231	0.7117	0.9061	0.7499	0.9281	0.8898	0.4744	0.766	0.8843	0.8336	0.6942	0.7629	0.8873	0.8522	0.855	0.743	0.7484	0.8488	0.7675	0.9267	0.7461	0.7168	0.8381	0.8524	0.4429	0.7931	0.7422	0.6658	0.7608	0.8305	0.7596
H19	cg10602543	0.6632	0.7141	0.5455	0.6514	0.7004	0.6035	0.5178	0.5385	0.6008	0.4933	0.6187	0.4709	0.4877	0.5619	0.5231	0.5322	0.7752	0.5011	0.5004	0.758	0.5325	0.7872	0.7464	0.3661	0.6005	0.8444	0.6759	0.5542	0.6816	0.7768	0.7625	0.7006	0.6661	0.6139	0.6483	0.541	0.8712	0.7221	0.5264	0.7919	0.7505	0.4325	0.7198	0.6049	0.6571	0.7228	0.7657	0.6598
H19	cg23977670	0.7679	0.753	0.6264	0.7396	0.7745	0.6306	0.6146	0.6446	0.6558	0.5606	0.6966	0.5521	0.5621	0.6549	0.6059	0.5941	0.8671	0.5415	0.5807	0.7145	0.6066	0.7786	0.7801	0.4967	0.6795	0.8229	0.7338	0.5863	0.7903	0.7706	0.7773	0.7634	0.7812	0.7786	0.757	0.6965	0.7956	0.802	0.7282	0.7959	0.7539	0.5333	0.8021	0.7566	0.7676	0.797	0.8219	0.7943
H19	cg04647234	0.9212	0.9183	0.9255	0.8971	0.9266	0.8177	0.8038	0.8345	0.9137	0.7707	0.8804	0.7247	0.6995	0.826	0.8001	0.7667	0.9677	0.7434	0.7769	0.9469	0.8172	0.9408	0.9255	0.7248	0.8383	0.9466	0.9075	0.7965	0.9261	0.939	0.893	0.9067	0.9208	0.9101	0.9183	0.8445	0.9649	0.9129	0.8818	0.9443	0.8931	0.8343	0.9284	0.8747	0.8576	0.9511	0.9354	0.9683
H19	cg11716026	0.9372	0.9159	0.7736	0.8522	0.9176	0.7913	0.7339	0.7932	0.766	0.705	0.8001	0.665	0.6603	0.7944	0.7145	0.6916	0.9558	0.7028	0.6743	0.9307	0.6734	0.914	0.9115	0.5963	0.8107	0.954	0.889	0.6546	0.914	0.9543	0.9699	0.8845	0.854	0.9067	0.8828	0.7621	0.939	0.9226	0.8845	0.9443	0.9237	0.7961	0.9224	0.8383	0.9365	0.933	0.908	0.9201
H19	cg15394860	0.9148	0.9134	0.6444	0.8677	0.9517	0.7605	0.7164	0.7753	0.7417	0.722	0.7966	0.7057	0.6735	0.7556	0.6694	0.7151	0.9627	0.7191	0.683	0.9262	0.6705	0.9472	0.9433	0.5768	0.7795	0.9644	0.8864	0.6702	0.9297	0.9435	0.9229	0.9114	0.9516	0.9496	0.9635	0.9047	0.9801	0.9298	0.9566	0.9446	0.9177	0.6577	0.9477	0.8252	0.9531	0.9538	0.9409	0.9316
H19	cg22172494	0.7037	0.6849	0.4146	0.6184	0.6336	0.5387	0.5052	0.4894	0.505	0.4359	0.5534	0.4289	0.4294	0.5253	0.4901	0.5109	0.8416	0.4759	0.4713	0.5411	0.4928	0.6775	0.7039	0.4211	0.5694	0.7209	0.6034	0.4865	0.7673	0.765	0.7032	0.6771	0.7501	0.734	0.7523	0.5614	0.8573	0.7989	0.7077	0.7704	0.7794	0.3946	0.7673	0.5122	0.6958	0.8242	0.7905	0.7397
H19	cg26808784	0.9005	0.8268	0.5414	0.726	0.966	0.625	0.5007	0.5321	0.501	0.4816	0.6504	0.4013	0.4652	0.5931	0.409	0.5512	1	0.4	0.5422	0.8685	0.5163	0.9714	0.914	0.4763	0.5358	1	0.7974	0.4904	0.9985	0.9851	0.9719	0.9077	0.9638	1	0.9826	0.9744	0.9799	0.8987	0.9672	0.9416	0.8163	0.2734	0.9831	0.9045	0.9613	0.9455	0.9782	0.9793
H19	cg25852472	0.7657	0.7286	0.5484	0.6533	0.8	0.5867	0.508	0.5466	0.525	0.5082	0.5936	0.4422	0.4895	0.5632	0.5003	0.5343	0.8561	0.4864	0.488	0.6865	0.5029	0.7942	0.7659	0.3912	0.6283	0.8257	0.6495	0.4702	0.805	0.7372	0.7405	0.7006	0.7702	0.7976	0.7631	0.7857	0.8718	0.812	0.7614	0.8536	0.7743	0.3509	0.8038	0.6595	0.7413	0.8245	0.8094	0.7875
H19	cg15963714	0.8921	0.8771	0.6956	0.8258	0.9182	0.7284	0.7124	0.6954	0.7167	0.6582	0.7171	0.6031	0.6334	0.7294	0.6683	0.6786	0.9558	0.654	0.651	0.8542	0.6902	0.9238	0.8721	0.5838	0.7781	0.9187	0.8181	0.6719	0.9204	0.918	0.9142	0.9043	0.9267	0.9083	0.9133	0.915	0.9038	0.8842	0.8821	0.8959	0.8793	0.6334	0.8926	0.8286	0.9304	0.9238	0.9429	0.9504
H19	cg26857192	0.8807	0.8915	0.7078	0.868	0.8841	0.7658	0.6815	0.6433	0.6415	0.6489	0.7417	0.615	0.6465	0.7149	0.6976	0.6994	0.9629	0.6555	0.6322	0.8616	0.6485	0.9411	0.8981	0.4627	0.7788	0.8945	0.842	0.6571	0.8822	0.9017	0.9003	0.8823	0.8972	0.8972	0.8627	0.9016	0.8952	0.8788	0.9	0.8903	0.8647	0.6085	0.886	0.8734	0.9178	0.9317	0.9667	0.8748
H19	cg15269875	0.9151	0.8686	0.6969	0.8653	0.9263	0.7664	0.7171	0.7316	0.7232	0.6936	0.7531	0.6115	0.6584	0.7443	0.7114	0.7261	0.9442	0.6748	0.6694	0.8625	0.6993	0.9316	0.8801	0.5384	0.808	0.9458	0.8608	0.6625	0.9436	0.9131	0.9055	0.9055	0.9025	0.9406	0.8941	0.9501	0.9633	0.9136	0.9298	0.9063	0.9162	0.6204	0.9483	0.896	0.9251	0.9212	0.9446	0.9278
H19	cg14937069	0.9282	0.9302	0.7834	0.9121	0.9714	0.8349	0.7657	0.7607	0.7693	0.7484	0.8247	0.69	0.7044	0.7814	0.7187	0.746	0.9895	0.7026	0.7123	0.9284	0.751	0.9693	0.9496	0.6858	0.8297	0.9733	0.9065	0.7108	0.9595	0.9634	0.971	0.9516	0.9559	0.9692	0.9614	0.9718	0.9605	0.955	0.9739	0.9628	0.9447	0.6625	0.9629	0.9178	0.9747	0.9657	0.9798	0.9725
H19	cg19943238	0.9284	0.9314	0.767	0.9148	0.9387	0.8092	0.7655	0.7759	0.782	0.7075	0.7908	0.7042	0.7124	0.7873	0.7108	0.7471	0.9828	0.7231	0.7063	0.9138	0.7101	0.9648	0.9619	0.6923	0.8278	0.9625	0.8848	0.7285	0.9631	0.9578	0.9621	0.9487	0.9642	0.957	0.9498	0.9621	0.9566	0.9309	0.9571	0.9511	0.93	0.6764	0.9397	0.9126	0.9566	0.9733	0.9767	0.9595
H19	cg03175030	0.9592	0.9211	0.7754	0.9108	0.9658	0.8016	0.7667	0.8027	0.8011	0.7476	0.8189	0.7212	0.756	0.7938	0.7551	0.7841	0.9893	0.7481	0.689	0.9161	0.7208	0.9537	0.9272	0.7121	0.8759	0.9686	0.8966	0.7304	0.9591	0.9604	0.9604	0.9525	0.9635	0.9571	0.9347	0.9112	0.9339	0.9504	0.9392	0.9443	0.9388	0.6735	0.9535	0.9107	0.949	0.9757	0.9816	0.9487
H19	cg18511798	0.9544	0.9295	0.7909	0.9268	0.9651	0.8255	0.749	0.7964	0.7933	0.7867	0.8545	0.7724	0.7715	0.8292	0.7671	0.8147	0.9902	0.7652	0.7151	0.9223	0.752	0.9465	0.9287	0.6963	0.8676	0.964	0.9095	0.7268	0.9666	0.9601	0.9655	0.9667	0.9537	0.9462	0.9339	0.9266	0.9137	0.9472	0.9491	0.9537	0.9344	0.6771	0.9547	0.9294	0.9349	0.9669	0.9869	0.9681
H19	cg21167159	0.8697	0.9081	0.7797	0.8529	0.8659	0.8284	0.7742	0.7573	0.7479	0.7501	0.804	0.7073	0.7439	0.8059	0.723	0.7732	0.9171	0.7631	0.6922	0.8654	0.7201	0.9141	0.8984	0.6671	0.8227	0.9088	0.8802	0.737	0.8874	0.9068	0.8873	0.8525	0.872	0.8949	0.8868	0.9205	0.9225	0.9083	0.8923	0.8765	0.9011	0.6933	0.8762	0.8829	0.9109	0.9007	0.9244	0.8766
H19	cg16153294	0.9605	0.9364	0.8214	0.9214	0.9676	0.8498	0.7805	0.8	0.7974	0.7585	0.8257	0.7061	0.7208	0.7858	0.744	0.7305	0.983	0.735	0.7302	0.9442	0.7512	0.9717	0.9522	0.7102	0.8432	0.9764	0.9066	0.7289	0.9657	0.9652	0.9767	0.9189	0.9704	0.9635	0.9642	0.9656	0.9793	0.9496	0.9494	0.9651	0.9427	0.6246	0.9644	0.9612	0.9536	0.9621	0.9839	0.9685
H19	cg15317267	0.7016	0.6979	0.5003	0.6472	0.8295	0.57	0.4982	0.5184	0.4725	0.4852	0.5978	0.4701	0.4966	0.5683	0.5355	0.5373	0.8364	0.5055	0.5038	0.7092	0.5269	0.821	0.7907	0.4651	0.6148	0.8545	0.6716	0.5214	0.7232	0.7654	0.7201	0.6972	0.7367	0.7773	0.7583	0.7243	0.8379	0.7831	0.7814	0.768	0.7093	0.4491	0.7534	0.7362	0.7054	0.817	0.8259	0.7339
H19	cg07342901	0.909	0.917	0.8389	0.889	0.8895	0.832	0.8416	0.8225	0.849	0.7977	0.8185	0.7699	0.7566	0.8552	0.7846	0.8255	0.9918	0.803	0.7783	0.868	0.755	0.9269	0.9422	0.7561	0.8671	0.9221	0.8269	0.794	0.9241	0.933	0.9437	0.8882	0.9447	0.934	0.9365	0.9377	0.9964	0.9446	0.932	0.9415	0.9431	0.7658	0.937	0.9271	0.9028	0.9246	0.9677	0.9373
H19	cg11753499	0.7103	0.7559	0.5898	0.7567	0.7031	0.6458	0.6207	0.5541	0.5794	0.6307	0.5636	0.5584	0.6003	0.5737	0.5946	0.5882	0.7379	0.5435	0.546	0.6022	0.5853	0.692	0.7344	0.5309	0.6686	0.6209	0.6011	0.5947	0.7666	0.8524	0.8701	0.7235	0.824	0.6323	0.8488	0.7221	0.8779	0.7236	0.7141	0.8474	0.7938	0.6895	0.807	0.7074	0.7049	0.7668	0.8292	0.6915
H19	cg13210239	0.7695	0.8049	0.5714	0.7865	0.6976	0.6819	0.5449	0.5549	0.483	0.5112	0.5518	0.5825	0.5265	0.6131	0.5337	0.5487	0.7997	0.5875	0.4794	0.5882	0.5665	0.7061	0.707	0.4739	0.7144	0.597	0.5892	0.5597	0.8564	0.895	0.8775	0.7486	0.892	0.6746	0.9037	0.74	0.7944	0.7248	0.7382	0.8679	0.7613	0.2938	0.8451	0.7117	0.7644	0.8316	0.8443	0.8175
H19	cg17985533	0.9414	0.9576	0.6803	0.8721	0.808	0.8462	0.6723	0.6812	0.6589	0.7367	0.6882	0.6887	0.6416	0.7847	0.6935	0.6519	0.9895	0.6108	0.6151	0.7723	0.7348	0.8863	0.9429	0.5926	0.8026	0.6668	0.7195	0.6751	0.9849	0.9871	0.9818	0.9431	0.971	0.9426	0.9751	0.9212	1	0.9158	0.9149	0.9701	0.9499	0.5703	0.9641	0.9031	0.9265	0.9617	1	1
H19	cg15922305	0.8973	0.8663	0.5923	0.8639	0.7575	0.763	0.6388	0.6309	0.6049	0.675	0.6617	0.6103	0.6459	0.6438	0.6186	0.6612	0.9592	0.6296	0.5654	0.6553	0.6742	0.8333	0.8914	0.546	0.805	0.6931	0.6475	0.6538	0.9695	0.968	0.9794	0.9546	0.9824	0.9284	0.9552	0.9565	0.9928	0.9257	0.9272	0.9698	0.9611	0.6675	0.9471	0.9257	0.9218	0.9594	0.9786	0.9508
H19	cg25289899	0.8238	0.8504	0.5102	0.7843	0.7107	0.6489	0.5955	0.4845	0.5011	0.5368	0.5352	0.4814	0.524	0.534	0.5317	0.5224	0.9656	0.5511	0.4596	0.5065	0.4943	0.6931	0.7329	0.4323	0.7332	0.5721	0.5578	0.5937	0.827	0.8779	0.9514	0.7752	0.9312	0.6519	0.65	0.8191	0.9498	0.7321	0.7026	0.8915	0.9066	0.4511	0.7703	0.7434	0.7829	0.8738	0.9606	0.7344
H19	cg09701145	0.8012	0.8247	0.5505	0.783	0.7089	0.6763	0.6757	0.5883	0.5877	0.5851	0.6295	0.5893	0.5778	0.6466	0.6202	0.6209	0.9267	0.6058	0.6253	0.6212	0.6529	0.7164	0.8155	0.5712	0.7575	0.5964	0.6316	0.6441	0.9015	0.9249	0.9092	0.9101	0.9298	0.8976	0.9043	0.8638	0.9491	0.8904	0.8234	0.9419	0.8974	0.4642	0.9378	0.9018	0.8664	0.9184	0.9343	0.9174
H19	cg25437674	0.6762	0.6872	0.4363	0.6527	0.5427	0.5878	0.5382	0.4755	0.4854	0.4678	0.5494	0.4533	0.4844	0.551	0.5197	0.5339	0.7838	0.4997	0.4932	0.4677	0.5477	0.6029	0.6777	0.4174	0.6146	0.5198	0.5433	0.5487	0.7943	0.8232	0.7985	0.7918	0.7854	0.7164	0.7992	0.7546	0.8993	0.7311	0.6499	0.8014	0.8129	0.4214	0.7984	0.7612	0.7524	0.811	0.8339	0.807
H19	cg17769238	0.7682	0.6732	0.5238	0.7155	0.6435	0.6446	0.5948	0.5633	0.559	0.5471	0.5891	0.5055	0.5279	0.6247	0.6051	0.5655	0.9286	0.5653	0.5336	0.5563	0.594	0.67	0.7201	0.5343	0.6688	0.6138	0.602	0.602	0.8237	0.8816	0.8663	0.8643	0.8378	0.8156	0.8714	0.8851	0.9302	0.8547	0.7623	0.8977	0.864	0.5066	0.8603	0.8686	0.7811	0.8483	0.9213	0.8994
H19	cg04975775	0.8041	0.8018	0.4222	0.7806	0.5767	0.6671	0.5046	0.5904	0.4813	0.601	0.6292	0.5494	0.5817	0.6018	0.5759	0.6314	0.9981	0.6261	0.5673	0.5893	0.613	0.6957	0.7962	0.4468	0.6163	0.4854	0.6331	0.6404	0.9869	0.9832	0.939	0.9508	0.9789	0.9368	0.9671	0.9663	0.9861	0.8605	0.87	0.9762	0.9096	0.5685	0.9867	0.9551	0.88	0.9123	0.9806	0.9842
H19	cg15886040	0.8056	0.8228	0.5084	0.7875	0.6692	0.6973	0.5829	0.6472	0.5765	0.6156	0.6571	0.5832	0.6006	0.6615	0.6387	0.6786	0.9904	0.6666	0.6001	0.6212	0.6659	0.7168	0.8006	0.5349	0.695	0.5836	0.6444	0.6511	0.9794	0.9855	0.9553	0.9257	0.9701	0.9249	0.9487	0.9552	0.9744	0.89	0.8822	0.9725	0.912	0.6145	0.9747	0.9436	0.8967	0.912	0.9908	0.9735
H19	cg10154633	0.7904	0.7884	0.5893	0.7418	0.6944	0.6878	0.649	0.5916	0.5924	0.6091	0.6537	0.5666	0.5847	0.6422	0.639	0.5969	0.9898	0.5911	0.581	0.6003	0.6478	0.7014	0.7938	0.5967	0.718	0.6487	0.6456	0.6441	0.976	0.9591	0.9298	0.9222	0.963	0.9098	0.9366	0.9559	0.9823	0.8976	0.8326	0.9588	0.9062	0.5764	0.9717	0.9323	0.8679	0.8702	0.9791	0.9795
H19	cg26469586	0.6445	0.6445	0.4757	0.6254	0.5846	0.5704	0.5296	0.4652	0.4961	0.4685	0.5274	0.4657	0.4958	0.5792	0.5473	0.5273	0.8824	0.5082	0.4819	0.5056	0.5547	0.5994	0.6724	0.4939	0.5967	0.5526	0.5701	0.5572	0.8307	0.8275	0.7835	0.7808	0.8245	0.7587	0.8055	0.8003	0.8792	0.7841	0.7271	0.7948	0.7724	0.4876	0.8314	0.7927	0.7536	0.7934	0.8409	0.8346
H19	cg24409677	0.8064	0.8101	0.5974	0.7615	0.6985	0.6878	0.6696	0.6301	0.6489	0.6298	0.6671	0.5851	0.5726	0.6693	0.6601	0.6402	0.9876	0.6286	0.6281	0.6143	0.6702	0.7155	0.7973	0.6127	0.7309	0.6492	0.6715	0.6617	0.9649	0.9658	0.933	0.9237	0.9626	0.8963	0.9273	0.9596	0.9738	0.9021	0.853	0.9634	0.9096	0.6254	0.9625	0.9358	0.8414	0.8853	0.9826	0.9631
H19	cg16303279	0.7993	0.8052	0.5461	0.7581	0.6857	0.6798	0.6247	0.568	0.5666	0.6078	0.6422	0.5576	0.5933	0.641	0.6074	0.5991	0.9868	0.614	0.5864	0.5716	0.642	0.6954	0.8042	0.5683	0.7194	0.6206	0.6294	0.6216	0.9858	0.9713	0.9456	0.9427	0.9618	0.9282	0.956	0.9592	0.9933	0.9007	0.8562	0.978	0.9137	0.5926	0.9833	0.9384	0.8716	0.891	0.9978	0.9825
H19	cg02694715	0.7067	0.7017	0.5593	0.6528	0.6279	0.6441	0.6168	0.594	0.5828	0.5946	0.6125	0.589	0.5938	0.6184	0.5958	0.6021	0.9861	0.6044	0.588	0.5817	0.6225	0.6377	0.6992	0.5646	0.6619	0.6123	0.6455	0.6044	0.9185	0.8773	0.7894	0.8544	0.8987	0.812	0.8788	0.904	0.9723	0.8141	0.7459	0.9151	0.8007	0.5847	0.9623	0.8357	0.7773	0.8119	0.9636	0.9191
H19	cg11735853	0.6987	0.6866	0.499	0.6369	0.585	0.5684	0.535	0.4983	0.5104	0.4941	0.5584	0.4741	0.5116	0.5677	0.5384	0.5524	0.9924	0.5688	0.5461	0.5392	0.607	0.6253	0.7021	0.4922	0.6054	0.5502	0.5441	0.5694	0.9187	0.9046	0.8552	0.8403	0.8799	0.8159	0.8624	0.8815	0.9602	0.7996	0.7071	0.9108	0.799	0.472	0.953	0.8806	0.7602	0.8078	0.9857	0.9208
H19	cg01977486	0.7838	0.7981	0.5816	0.7481	0.703	0.693	0.6711	0.6433	0.6294	0.6291	0.699	0.6033	0.6493	0.7025	0.6791	0.6784	0.9462	0.6579	0.6475	0.6012	0.6905	0.7321	0.8066	0.6197	0.7205	0.6671	0.7035	0.6831	0.8816	0.8759	0.8644	0.8378	0.8749	0.8434	0.8585	0.8802	0.9042	0.8614	0.8195	0.9014	0.8629	0.5847	0.9036	0.8718	0.8288	0.8579	0.9018	0.8887
H19	cg25838645	0.7738	0.8122	0.5809	0.7531	0.6738	0.6678	0.6131	0.5966	0.5607	0.5563	0.6156	0.5227	0.6022	0.6499	0.61	0.6346	0.9435	0.6014	0.574	0.5864	0.6515	0.6715	0.7405	0.5692	0.7287	0.6072	0.6184	0.6433	0.869	0.9225	0.8894	0.846	0.8719	0.8597	0.899	0.8628	0.9347	0.8071	0.8136	0.9055	0.8745	0.5412	0.8322	0.8567	0.841	0.8651	0.9394	0.8743
H19	cg13581483	0.7532	0.7385	0.5472	0.6878	0.6164	0.6446	0.5829	0.5687	0.5493	0.5741	0.6187	0.5215	0.552	0.5932	0.576	0.5941	0.9922	0.5944	0.5499	0.5695	0.5886	0.6408	0.7303	0.5647	0.6441	0.5858	0.5776	0.5941	0.942	0.9502	0.8887	0.8697	0.9491	0.8998	0.9161	0.9232	0.9766	0.8485	0.7995	0.9417	0.8624	0.5531	0.9817	0.9091	0.8189	0.8461	0.9894	0.9418
H19	cg04088212	0.8938	0.8843	0.6387	0.8547	0.767	0.7446	0.7209	0.6453	0.6682	0.6545	0.6954	0.6366	0.6466	0.7438	0.6969	0.6928	0.9886	0.6953	0.6755	0.6782	0.7109	0.7915	0.8841	0.6847	0.8071	0.695	0.6962	0.725	0.9747	0.9571	0.9549	0.9479	0.9606	0.9461	0.9517	0.9609	0.971	0.9442	0.9069	0.9793	0.9538	0.6262	0.9662	0.9512	0.9328	0.9402	0.9826	0.9767
H19	cg01539474	0.8429	0.8091	0.5854	0.7837	0.6747	0.6849	0.6324	0.6076	0.587	0.5545	0.6579	0.5502	0.5747	0.7053	0.649	0.6517	0.9188	0.593	0.5615	0.6017	0.6254	0.7389	0.789	0.5919	0.7255	0.6467	0.6603	0.6504	0.866	0.878	0.8312	0.8417	0.8365	0.84	0.8679	0.8355	0.8922	0.8427	0.8251	0.8699	0.8422	0.6144	0.8641	0.8322	0.848	0.8683	0.9213	0.8851
H19	cg18362496	0.7157	0.6948	0.4239	0.682	0.5898	0.5734	0.5081	0.4308	0.4508	0.4596	0.545	0.4302	0.46	0.5348	0.4961	0.527	0.9169	0.477	0.4587	0.4433	0.5067	0.611	0.7156	0.515	0.6162	0.5439	0.4974	0.5015	0.8522	0.8258	0.8042	0.8076	0.8426	0.7861	0.7968	0.822	0.8915	0.8344	0.7362	0.8231	0.8011	0.5249	0.8792	0.8356	0.7507	0.8381	0.8886	0.8632
H19	cg24605090	0.7554	0.7382	0.4809	0.7002	0.6657	0.5763	0.5426	0.4831	0.4886	0.5096	0.5549	0.4595	0.4843	0.5786	0.5378	0.5335	0.9388	0.5028	0.4683	0.5178	0.5231	0.6719	0.7464	0.544	0.6423	0.6212	0.5537	0.5407	0.8716	0.8714	0.8364	0.8831	0.8621	0.8589	0.8702	0.8793	0.8931	0.8556	0.7829	0.86	0.8192	0.5339	0.8968	0.8371	0.7951	0.8317	0.9044	0.8475
H19	cg04817190	0.85	0.8997	0.6393	0.8897	0.7607	0.7575	0.6792	0.5857	0.6433	0.6523	0.6946	0.6007	0.5982	0.7449	0.649	0.6581	0.9926	0.6755	0.5959	0.6312	0.6887	0.8118	0.8994	0.6823	0.7968	0.6696	0.6693	0.6663	0.9761	0.9774	0.9808	0.9678	0.9717	0.9414	0.9656	0.9771	0.9879	0.9357	0.9085	0.983	0.9636	0.6667	1	0.9634	0.9302	0.9553	0.998	0.9928
H19	cg06749854	0.8157	0.8298	0.6479	0.767	0.6953	0.7024	0.6659	0.5824	0.6066	0.5994	0.6625	0.5766	0.6137	0.6865	0.6241	0.6171	0.9714	0.601	0.6	0.5709	0.6319	0.7529	0.8167	0.6445	0.72	0.6447	0.6385	0.6163	0.8791	0.9154	0.9032	0.8835	0.8959	0.8667	0.8775	0.9027	0.9571	0.8869	0.8238	0.9182	0.8948	0.6649	0.8985	0.9036	0.8587	0.8705	0.9342	0.9037
H19	cg24510613	0.8113	0.7973	0.5842	0.7558	0.6878	0.6751	0.6131	0.5303	0.5704	0.5204	0.5936	0.523	0.5216	0.6521	0.5967	0.596	0.9684	0.5562	0.5295	0.5343	0.5708	0.7125	0.8081	0.5493	0.6794	0.5911	0.5747	0.6161	0.9008	0.921	0.8996	0.8985	0.8862	0.8944	0.9052	0.8932	0.9298	0.8835	0.8347	0.9145	0.8747	0.6004	0.9119	0.8942	0.8681	0.8988	0.9482	0.9233
H19	cg16675558	0.8106	0.8312	0.5938	0.7723	0.8568	0.7382	0.683	0.6306	0.614	0.6362	0.7118	0.5824	0.6224	0.7089	0.6942	0.6804	0.9618	0.6445	0.6415	0.7488	0.653	0.8713	0.879	0.7652	0.7533	0.8637	0.7558	0.6474	0.9028	0.8979	0.8982	0.8959	0.8855	0.8819	0.8788	0.9025	0.9332	0.8857	0.8553	0.8939	0.8522	0.7072	0.906	0.8975	0.8946	0.9073	0.9379	0.9221
H19	cg03996735	0.8897	0.8912	0.6958	0.8644	0.9026	0.8027	0.702	0.6721	0.7027	0.6982	0.7252	0.6796	0.7133	0.7332	0.6851	0.6979	1	0.6714	0.6618	0.77	0.6922	0.9021	0.9133	0.8317	0.8209	0.8864	0.7637	0.6802	0.972	0.9803	0.9811	0.9593	0.9637	0.9545	0.9539	0.9778	0.965	0.9529	0.9604	0.9831	0.9374	0.7954	0.9676	0.9551	0.9514	0.957	0.9917	0.9848
H19	cg18104242	0.8533	0.8673	0.5967	0.7965	0.8942	0.7245	0.6774	0.6	0.6269	0.6118	0.7156	0.593	0.6359	0.731	0.6543	0.6608	0.9795	0.6528	0.6289	0.7392	0.6355	0.8879	0.8957	0.8033	0.8251	0.8766	0.7289	0.6497	0.9281	0.9515	0.9492	0.9271	0.9597	0.9282	0.9494	0.9491	0.9854	0.9313	0.899	0.9499	0.9511	0.7775	0.9337	0.9222	0.9467	0.9184	0.9681	0.9489
H19	cg27300742	0.8164	0.8224	0.5862	0.797	0.7617	0.6997	0.5993	0.5525	0.5682	0.5766	0.5785	0.5196	0.5651	0.6516	0.5838	0.576	0.983	0.5615	0.5383	0.5519	0.5647	0.7698	0.846	0.7244	0.7358	0.6924	0.5847	0.5964	0.9287	0.9342	0.906	0.8977	0.9366	0.8793	0.6518	0.9458	0.9423	0.8978	0.8482	0.9196	0.9225	0.7519	0.9544	0.9231	0.8624	0.8853	0.9293	0.9128
H19	cg25281616	0.7774	0.7912	0.4974	0.7567	0.7113	0.6517	0.598	0.5431	0.5684	0.5581	0.6139	0.5058	0.547	0.6281	0.5728	0.5781	0.9499	0.5614	0.5215	0.573	0.5828	0.7233	0.7787	0.6384	0.6852	0.6626	0.5979	0.5724	0.9014	0.8993	0.8682	0.876	0.8909	0.8486	0.8805	0.9092	0.9309	0.8647	0.8101	0.9027	0.8718	0.5319	0.8907	0.8879	0.849	0.8725	0.9172	0.8944
H19	cg01895612	0.7361	0.7337	0.4696	0.7095	0.6644	0.5876	0.5759	0.4877	0.5007	0.5184	0.5457	0.4843	0.5325	0.5994	0.552	0.5554	0.925	0.5293	0.5052	0.5442	0.5103	0.6716	0.7443	0.5766	0.6498	0.6136	0.5508	0.5314	0.8717	0.8598	0.8325	0.8002	0.8443	0.8274	0.8266	0.8625	0.9093	0.8373	0.7721	0.8491	0.832	0.4393	0.8869	0.8597	0.7879	0.8221	0.8672	0.8703
H19	cg23476401	0.8212	0.8326	0.5534	0.7659	0.7699	0.7068	0.6323	0.5239	0.6099	0.6114	0.6181	0.5587	0.5861	0.7029	0.6057	0.6147	0.9493	0.5927	0.5395	0.6036	0.6111	0.7914	0.8848	0.7227	0.7327	0.7068	0.6175	0.6049	0.9323	0.9506	0.9164	0.9274	0.9361	0.8929	0.8909	0.9299	0.9548	0.9211	0.9661	0.9501	0.9143	0.6755	0.9187	0.8839	0.8797	0.8928	0.9768	0.9342
H19	cg00237904	0.8428	0.819	0.5258	0.7623	0.7098	0.7166	0.6034	0.5302	0.5684	0.5597	0.5573	0.4967	0.5846	0.655	0.5728	0.5596	0.9688	0.5816	0.5114	0.5321	0.5388	0.7505	0.8114	0.6599	0.7206	0.635	0.5953	0.5742	0.9645	0.9321	0.9457	0.9079	0.908	0.8924	0.9205	0.95	0.9661	0.9069	0.8687	0.9459	0.8856	0.7294	0.9462	0.8782	0.885	0.9185	0.9708	0.9525
H19	cg06765785	0.8023	0.7893	0.4741	0.7427	0.5979	0.6344	0.5834	0.5251	0.559	0.5127	0.5448	0.4634	0.4959	0.6249	0.5419	0.5394	0.961	0.5341	0.5128	0.495	0.5473	0.6938	0.7965	0.5108	0.6585	0.5291	0.4911	0.5131	0.9106	0.9303	0.9016	0.8826	0.9102	0.8655	0.837	0.9535	0.9388	0.8736	0.823	0.9138	0.9065	0.5691	0.9313	0.908	0.8633	0.8713	0.9294	0.907
H19	cg25821896	0.8203	0.8267	0.5368	0.7736	0.6621	0.6809	0.6363	0.5905	0.642	0.5732	0.6378	0.5774	0.5844	0.7012	0.6404	0.6383	0.9622	0.596	0.591	0.5444	0.6226	0.7509	0.834	0.6178	0.7354	0.6436	0.5961	0.5904	0.8931	0.8857	0.8636	0.8866	0.8745	0.8816	0.8144	0.8773	0.9215	0.8896	0.7852	0.8724	0.8694	0.5577	0.8933	0.8834	0.8362	0.9158	0.9161	0.9107
H19	cg18454954	0.7093	0.6818	0.4202	0.6424	0.554	0.5354	0.4794	0.4659	0.4644	0.4456	0.5008	0.4229	0.447	0.5291	0.5002	0.554	0.877	0.4792	0.4613	0.4267	0.4939	0.5921	0.6991	0.4524	0.574	0.5094	0.4994	0.4811	0.8167	0.8189	0.761	0.764	0.7979	0.7617	0.7708	0.7773	0.8427	0.7816	0.6912	0.8103	0.8078	0.4174	0.7858	0.7759	0.6892	0.7782	0.8676	0.83
H19	cg25579157	0.681	0.677	0.4949	0.646	0.6017	0.5847	0.5482	0.5319	0.5393	0.5158	0.5689	0.5146	0.5519	0.5858	0.5426	0.569	0.9041	0.5483	0.5475	0.5551	0.5784	0.6109	0.6808	0.5474	0.6019	0.563	0.5519	0.5448	0.864	0.8489	0.7524	0.7704	0.8374	0.7689	0.8334	0.8755	0.8785	0.756	0.6849	0.8524	0.7886	0.5153	0.888	0.7836	0.7092	0.7539	0.8928	0.8716
H19	cg02886509	0.8362	0.8211	0.3742	0.7594	0.7134	0.6484	0.5509	0.4749	0.518	0.4883	0.5499	0.4829	0.5328	0.5985	0.5181	0.5442	1	0.5871	0.5108	0.5416	0.5264	0.7731	0.8492	0.5331	0.6995	0.613	0.5519	0.5241	0.9842	0.988	0.9751	0.9635	0.9778	0.9201	0.9749	0.9698	0.9905	0.9299	0.8876	0.9789	0.943	0.5134	0.9836	0.9417	0.9081	0.9006	1	0.9864
H19	cg02657360	0.7548	0.7554	0.3401	0.7004	0.6056	0.5711	0.4516	0.3962	0.4293	0.4022	0.442	0.3837	0.4304	0.5504	0.4317	NaN	NaN	0.4433	0.408	0.4502	0.4396	0.6556	0.7762	0.4449	0.5787	0.5037	0.4532	0.4301	0.9097	0.9292	0.9241	0.9151	0.8979	0.828	0.863	0.8662	0.9699	0.8477	0.7724	0.8959	0.8686	0.4819	0.921	0.9056	0.7995	NaN	NaN	0.9378
H19	cg01585333	0.811	0.8057	0.546	0.7798	0.6837	0.674	0.5945	0.5536	0.5516	0.5246	0.615	0.5559	0.5451	0.6436	0.6537	0.6033	0.9913	0.5835	0.5916	0.5024	0.6748	0.6336	0.7881	0.5357	0.7148	0.5805	0.5744	0.6597	0.9396	0.9307	0.9118	0.9026	0.9341	0.8787	0.8433	0.9088	0.955	0.8874	0.7883	0.5638	0.8796	0.2072	0.9259	0.878	0.8704	0.9025	0.9686	0.9582
H19	cg16574793	0.8092	0.8117	0.5102	0.7692	0.6377	0.6612	0.5961	0.5869	0.5398	0.5635	0.618	0.5426	0.5842	0.6341	0.5962	0.6021	0.9637	0.5679	0.5586	0.5369	0.5747	0.6915	0.8031	0.5615	0.6941	0.5711	0.5962	0.5652	0.9244	0.9355	0.9084	0.8689	0.9198	0.9144	0.8989	0.9166	0.9303	0.8935	0.8276	0.9253	0.8928	0.6763	0.9382	0.9166	0.8669	0.8664	0.9454	0.9384
H19	cg09452478	0.7227	0.7221	0.5136	0.6955	0.5921	0.6149	0.5501	0.495	0.5341	0.5133	0.5574	0.5009	0.5296	0.6226	0.5583	0.6	0.9262	0.5495	0.507	0.4993	0.5542	0.6222	0.7276	0.5146	0.6584	0.528	0.5538	0.5587	0.8652	0.8553	0.8177	0.8367	0.8476	0.8097	0.8217	0.8453	0.8917	0.8205	0.7299	0.8617	0.841	0.4948	0.8841	0.8267	0.7794	0.8401	0.8995	0.8693
H19	cg02864690	0.7474	0.7549	0.4873	0.7101	0.6437	0.618	0.6232	0.5394	0.5008	0.508	0.6161	0.4704	0.5213	0.5429	0.5876	0.5949	0.9335	0.5575	0.5538	0.5578	0.597	0.6556	0.745	0.5212	0.6577	0.5827	0.6125	0.5917	0.863	0.853	0.8087	0.7891	0.843	0.7883	0.8178	0.773	0.9017	0.8255	0.706	0.8403	0.8039	0.4604	0.8686	0.8301	0.4815	0.812	0.919	0.8352
H19	cg19024989	0.8557	0.8446	0.4901	0.7833	0.687	0.7044	0.6198	0.587	0.5725	0.5262	0.6568	0.5262	0.5708	0.6105	0.6217	0.6166	0.9822	0.5768	0.5554	0.5863	0.6482	0.7562	0.8381	0.549	0.6965	0.6196	0.6452	0.6163	0.9705	0.948	0.9487	0.901	0.9416	0.8847	0.9269	0.9337	0.9463	0.8915	0.8412	0.927	0.8839	0.4191	0.9568	0.9372	0.8576	0.924	0.9654	0.9723
KCNQ1OT1	cg27119222	0.6872	0.2513	0.7255	0.6358	0.7361	0.6804	0.6632	0.7186	0.7151	0.648	0.6419	0.6429	0.6273	0.7181	0.6965	0.6937	0.7518	0.6387	0.6471	0.6813	0.6932	0.7126	0.3293	0.6796	0.7055	0.7474	0.6691	0.6443	0.6525	0.7385	0.7068	0.7686	0.7145	0.1186	0.6359	0.0793	0.2255	0.6527	0.6468	0.8951	0.2314	0.6691	0.3696	0.1608	0.6605	0.6502	0.0631	0.1899
KCNQ1OT1	cg00000924	0.4874	0.2585	0.4822	0.4756	0.5203	0.5204	0.5353	0.5323	0.4974	0.5232	0.5351	0.4675	0.4927	0.5301	0.5468	0.5368	0.5458	0.5153	0.5056	0.5508	0.5417	0.5725	0.3173	0.4947	0.5166	0.5506	0.559	0.5338	0.4873	0.4882	0.5065	0.2414	0.4839	0.1181	0.4979	0.1105	0.0754	0.5347	0.5001	0.5311	0.1138	0.5134	0.0732	0.1125	0.5394	0.535	0.0741	0.088
KCNQ1OT1	cg11297256	0.5477	0.295	0.5571	0.5614	0.553	0.5574	0.6226	0.5481	0.48	0.5312	0.6502	0.526	0.632	0.6038	0.6671	0.6473	0.6129	0.5614	0.5498	0.5731	0.5775	0.5947	0.2598	0.5522	0.5547	0.5806	0.659	0.6033	0.512	0.5971	0.5431	0.1993	0.5186	0.1632	0.5983	0.1077	0.0705	0.6534	0.5561	0.5779	0.1152	0.469	0.0542	0.1404	0.6763	0.6436	0.0326	0.05
KCNQ1OT1	cg14392746	0.4826	0.2451	0.4603	0.431	0.5635	0.5052	0.5372	0.4998	0.4141	0.472	0.5364	0.4207	0.461	0.5149	0.5561	0.5481	0.5358	0.5177	0.4991	0.5314	0.5508	0.5504	0.2834	0.4934	0.5042	0.531	0.5526	0.5074	0.4414	0.457	0.4067	0.1812	0.4371	0.1144	0.4745	0.0697	0.0525	0.5618	0.4776	0.4621	0.0811	0.4501	0.0536	0.1076	0.5229	0.5817	0.0602	0.0614
KCNQ1OT1	cg12077660	0.5076	0.4231	0.5057	0.4882	0.5322	0.5072	0.5201	0.507	0.4944	0.5144	0.5375	0.5086	0.5182	0.4991	0.5169	0.5078	0.5079	0.5197	0.5094	0.5136	0.5515	0.5264	0.4257	0.5261	0.5304	0.5191	0.5345	0.5243	0.5312	0.5157	0.5	0.2391	0.5219	0.2265	0.5187	0.1762	0.0612	0.4924	0.5117	0.4978	0.1914	0.4844	0.0908	0.2098	0.515	0.5392	0.0931	0.1473
KCNQ1OT1	cg03401726	0.5338	0.393	0.5243	0.5352	0.5762	0.545	0.5816	0.5457	0.5158	0.5472	0.5819	0.5448	0.5476	0.5437	0.5429	0.5507	0.5588	0.5764	0.5447	0.5624	0.5845	0.5694	0.4093	0.5516	0.5494	0.5573	0.5901	0.5554	0.5254	0.542	0.5314	0.1766	0.523	0.1436	0.5638	0.1339	0.029	0.5494	0.5417	0.5486	0.1536	0.5173	0.0445	0.1636	0.547	0.5608	0.0455	0.0754
KCNQ1OT1	cg16739686	0.5091	0.2703	0.4985	0.5233	0.6264	0.5457	0.584	0.532	0.5338	0.5484	0.5782	0.5013	0.5299	0.5464	0.5912	0.5732	0.5912	0.5833	0.5315	0.6145	0.6082	0.6088	0.264	0.5476	0.5296	0.6171	0.5903	0.6046	0.4884	0.5382	0.5084	0.1418	0.5299	0.0813	0.5263	0.0489	0.0362	0.5393	0.5851	0.5699	0.1047	0.5362	0.0263	0.0692	0.5828	0.5841	0.0189	0.038
KCNQ1OT1	cg08359167	0.5047	0.3752	0.4904	0.4678	0.5283	0.5234	0.5427	0.5193	0.4739	0.492	0.5062	0.4933	0.4839	0.5021	0.5158	0.5126	0.5226	0.5161	0.4943	0.5239	0.5154	0.5392	0.3644	0.4996	0.5143	0.5166	0.5285	0.5318	0.5084	0.5045	0.4607	0.2594	0.5033	0.2046	0.5096	0.1426	0.0558	0.5022	0.5339	0.4891	0.2102	0.4561	0.0778	0.1905	0.481	0.523	0.0795	0.1019
KCNQ1OT1	cg08446215	0.5192	0.258	0.5261	0.5011	0.6491	0.5791	0.598	0.5694	0.5215	0.594	0.6223	0.5144	0.5651	0.5499	0.611	0.608	0.5906	0.6254	0.5486	0.6357	0.6439	0.629	0.2588	0.5537	0.5696	0.5954	0.63	0.5804	0.529	0.5496	0.5434	0.1318	0.491	0.0913	0.5704	0.0387	0.0088	0.5868	0.5785	0.5959	0.0794	0.5676	0.0119	0.0703	0.5856	0.6246	0.004	0.0264
KCNQ1OT1	cg26104781	0.5469	0.2582	0.5242	0.5027	0.6407	0.5828	0.628	0.5537	0.5078	0.6135	0.6282	0.5016	0.5871	0.6061	0.6133	0.5872	0.6151	0.6016	0.5781	0.6307	0.6206	0.6312	0.2585	0.5499	0.6032	0.6513	0.6473	0.634	0.5236	0.5408	0.5183	0.1586	0.5384	0.0746	0.5739	0.0155	0	0.5943	0.6214	0.5809	0.069	0.56	0.0199	0.0637	0.6033	0.654	0.0009	0.0253
KCNQ1OT1	cg02219360	0.493	0.2479	0.4659	0.4799	0.5621	0.5193	0.5196	0.5029	0.4728	0.5474	0.4865	0.483	0.5169	0.5472	0.5497	0.5417	0.5504	0.5595	0.5313	0.6588	0.6009	0.5713	0.2461	0.5134	0.5075	0.5496	0.5158	0.5219	0.4729	0.4911	0.4772	0.1194	0.4848	0.0861	0.5155	0.0206	0.0086	0.5338	0.5518	0.5456	0.0625	0.4733	0.0122	0.0456	0.5115	0.5768	0.0101	0.0255
KCNQ1OT1	cg20699737	0.5177	0.2594	0.5142	0.4951	0.593	0.5149	0.5449	0.5238	0.4997	0.5639	0.5618	0.519	0.5322	0.5429	0.5677	0.589	0.5522	0.5547	0.5382	0.6122	0.5787	0.5664	0.2924	0.5239	0.5553	0.5836	0.5499	0.5264	0.5095	0.5393	0.5075	0.1839	0.5035	0.0882	0.5269	0.0372	0.0282	0.5828	0.5659	0.55	0.1081	0.5507	0.0243	0.0871	0.5445	0.5713	0.0149	0.0502
KCNQ1OT1	cg26547719	0.495	0.3473	0.4698	0.5006	0.5494	0.5104	0.5119	0.4786	0.489	0.5031	0.5139	0.48	0.5105	0.5077	0.5167	0.4888	0.5193	0.5191	0.4989	0.5273	0.5325	0.5372	0.3508	0.493	0.5131	0.5229	0.516	0.5033	0.4839	0.4981	0.4535	0.2595	0.4897	0.1484	0.5055	0.077	0.0379	0.5122	0.5332	0.524	0.182	0.5087	0.0472	0.1236	0.5056	0.5254	0.028	0.0889
KCNQ1OT1	cg07595203	0.3788	0.2283	0.3623	0.3608	0.4055	0.3947	0.403	0.3463	0.3799	0.424	0.4527	0.3258	0.3704	0.3749	0.4228	0.4166	0.435	0.4365	0.3878	0.4243	0.4608	0.3939	0.2182	0.3776	0.4167	0.4553	0.4631	0.4454	0.3846	0.3958	0.397	0.1868	0.3711	0.0656	0.3972	0.0158	0.0183	0.4365	0.3769	0.3966	0.0662	0.3479	0.0105	0.045	0.4046	0.4623	0	0.0176
KCNQ1OT1	cg09518720	0.6352	0.4278	0.6337	0.4767	0.7012	0.6143	0.6343	0.6516	0.5917	0.6498	0.5625	0.6021	0.5464	0.6005	0.6135	0.5201	0.5817	0.6656	0.6026	0.6567	0.654	0.6509	0.4501	0.6403	0.6662	0.6252	0.5987	0.6387	0.624	0.4865	0.569	0.3213	0.6266	0.2525	0.5699	0.0989	0.0225	0.5072	0.6571	0.657	0.2241	0.6055	0.047	0.1855	0.613	0.5365	0.0188	0.1035
KCNQ1OT1	cg14958441	0.4256	0.33	0.421	0.3869	0.4903	0.4401	0.4684	0.4643	0.4177	0.4468	0.4467	0.4004	0.4366	0.4694	0.4904	0.4731	0.4858	0.4629	0.4476	0.4501	0.4867	0.4818	0.3543	0.4391	0.4574	0.5018	0.4933	0.4887	0.4317	0.4183	0.3984	0.3285	0.4178	0.2219	0.4243	0.1573	0.0985	0.4567	0.4452	0.4574	0.2241	0.4353	0.1051	0.2292	0.4745	0.4773	0.1295	0.1806
KCNQ1OT1	cg27323091	0.5163	0.4062	0.4906	0.5041	0.5381	0.5185	0.5219	0.4932	0.4834	0.513	0.5194	0.4979	0.5059	0.52	0.5089	0.5242	0.5356	0.5377	0.5168	0.5168	0.5543	0.5239	0.4184	0.5156	0.5464	0.5402	0.572	0.5316	0.4932	0.502	0.492	0.383	0.504	0.9175	0.5053	0.1378	0.0653	0.5157	0.5036	0.5076	0.2596	0.496	0.086	0.2167	0.5389	0.5146	0.1045	0.1788
KCNQ1OT1	cg01873334	0.6274	0.4479	0.631	0.6098	0.6724	0.6738	0.6616	0.6239	0.6178	0.6479	0.6582	0.6065	0.6469	0.6375	0.6711	0.6887	0.6731	0.6866	0.6451	0.6263	0.686	0.6648	0.471	0.629	0.6226	0.6836	0.7177	0.6763	0.6168	0.6444	0.6243	0.4185	0.6265	0.3265	0.6514	0.1078	0.0301	0.6778	0.6642	0.6782	0.241	0.5986	0.0456	0.2285	0.665	0.6611	0.0423	0.101
KCNQ1OT1	cg05816130	0.4972	0.3249	0.5055	0.4988	0.5513	0.539	0.5222	0.5216	0.4801	0.5075	0.5947	0.4558	0.5045	0.5702	0.588	0.6058	0.5554	0.5445	0.5017	0.4835	0.5989	0.5399	0.3469	0.5138	0.516	0.564	0.5773	0.5727	0.4223	0.5419	0.4995	0.2897	0.4638	0.2113	0.405	0.1093	0.0793	0.5855	0.5136	0.5022	0.2135	0.3806	0.0621	0.1813	0.5838	0.4934	0.0982	0.1206
KCNQ1OT1	cg14243741	0.4557	0.3112	0.4972	0.5456	0.5404	0.5458	0.5549	0.5497	0.5073	0.5478	0.5896	0.461	0.5324	0.56	0.6068	0.5957	0.5502	0.5287	0.512	0.529	0.5826	0.5724	0.3348	0.5437	0.561	0.6366	0.6293	0.6076	0.3095	0.4266	0.4628	0.2767	0.3847	0.2061	0.2431	0.1127	0.0799	0.6046	0.4724	0.4115	0.2065	0.3251	0.0757	0.1802	0.3644	0.415	0.113	0.1194
KCNQ1OT1	cg21137515	0.3811	0.2761	0.3685	0.4355	0.5149	0.472	0.4628	0.3984	0.4181	0.4157	0.5083	0.3533	0.4293	0.4472	0.5019	0.4818	0.4383	0.4326	0.3757	0.4911	0.4424	0.5327	0.339	0.4833	0.4772	0.5805	0.5633	0.4607	0.1702	0.3002	0.3075	0.2762	0.2499	0.139	0.1645	0.1187	0.0972	0.4809	0.4726	0.1549	0.1682	0.1829	0.0952	0.1669	0.2897	0.2898	0.1007	0.116
KCNQ1OT1	cg01893176	0.3208	0.2533	0.3191	0.3729	0.3926	0.4073	0.3955	0.3604	0.3342	0.3746	0.436	0.3021	0.3826	0.377	0.4217	0.3976	0.3508	0.3882	0.3332	0.4053	0.3903	0.4075	0.2987	0.4311	0.4274	0.4911	0.4806	0.4084	0.1305	0.1609	0.2075	0.2667	0.1556	0.1526	0.1311	0.1043	0.0936	0.4282	0.3316	0.132	0.1572	0.1746	0.0796	0.1531	0.2527	0.2517	0.098	0.1088
KCNQ1OT1	cg11993252	0.461	0.3892	0.4357	0.5332	0.5453	0.5205	0.5324	0.4848	0.4674	0.4766	0.553	0.4487	0.5282	0.4902	0.5582	0.5182	0.4997	0.5095	0.4698	0.5727	0.5002	0.5348	0.4289	0.5471	0.5471	0.5974	0.5901	0.5308	0.1605	0.1334	0.1527	0.2393	0.2073	0.2776	0.2254	0.1224	0.0788	0.5025	0.5048	0.0808	0.2324	0.2384	0.0439	0.2392	0.3514	0.3301	0.0833	0.1231
KCNQ1OT1	cg11666921	0.2039	0.0958	0.1187	0.3299	0.3978	0.2988	0.2979	0.2684	0.1772	0.2174	0.3372	0.2067	0.3011	0.2294	0.2901	0.2529	0.2029	0.2414	0.1808	0.4089	0.2759	0.3459	0.129	0.4475	0.3158	0.4351	0.4986	0.3295	0.0199	0.0298	0.0384	0.0268	0.0604	0.0663	0.042	0.0281	0.0486	0.2921	0.2977	0.0238	0.06	0.0228	0.0115	0.0628	0.0884	0.0731	0.0042	0.0076
KCNQ1OT1	cg26094482	0.2344	0.1389	0.1384	0.3141	0.3976	0.3379	0.278	0.2662	0.1958	0.204	0.334	0.1955	0.2906	0.2605	0.296	0.3181	0.2384	0.2711	0.2231	0.4433	0.2781	0.3667	0.1903	0.419	0.3245	0.4005	0.4228	0.3085	0.0493	0.0386	0.0542	0.0832	0.0578	0.085	0.0473	0.0431	0.0332	0.2456	0.2665	0.0384	0.0677	0.1563	0.025	0.0605	0.1341	0.1129	0.0225	0.0307
KCNQ1OT1	cg26908876	0.1605	0.0515	0.1015	0.2139	0.3721	0.2832	0.2249	0.2437	0.17	0.1666	0.302	0.1405	0.2325	0.2123	0.267	0.212	0.1694	0.2169	0.1712	0.4038	0.208	0.3434	0.1171	0.4185	0.3016	0.4465	0.4573	0.2682	0.0064	0.0098	0.0339	0.0211	0.0483	0.0438	0.0367	0.0059	0.0029	0.2056	0.2349	0.027	0.0285	0.0981	0.0186	0.0471	0.0707	0.0789	0	0.0227
KCNQ1OT1	cg25306939	0.28	0.156	0.2403	0.3621	0.4721	0.4496	0.418	0.3791	0.2939	0.2838	0.4365	0.2521	0.369	0.3446	0.3739	0.388	0.3123	0.3552	0.299	0.5061	0.3206	0.4571	0.2223	0.5137	0.414	0.5789	0.581	0.4039	0.0707	0.0864	0.0942	0.1065	0.1453	0.1127	0.0889	0.0819	0.0428	0.3502	0.4094	0.0887	0.083	0.1745	0.0383	0.0865	0.1788	0.167	0.0435	0.0533
KCNQ1OT1	cg02798157	0.2019	0.1453	0.1524	0.269	0.4569	0.3017	0.2799	0.2557	0.232	0.1955	0.3262	0.1634	0.2768	0.2568	0.2507	0.2724	0.2222	0.2458	0.1969	0.5104	0.2477	0.385	0.2105	0.4129	0.312	0.5566	0.4523	0.2643	0.0751	0.0901	0.0833	0.1301	0.0912	0.1362	0.0737	0.0856	0.057	0.1504	0.2608	0.0816	0.1053	0.1111	0.0601	0.1026	0.1416	0.1529	0.0643	0.0631
KCNQ1OT1	cg27604721	0.1714	0.1035	0.1928	0.2634	0.5082	0.2812	0.2439	0.2765	0.1992	0.1349	0.3398	0.1533	0.2537	0.208	0.2454	0.2272	0.2097	0.2068	0.149	0.5436	0.244	0.4494	0.2197	0.4521	0.3084	0.6442	0.4786	0.2641	0.0525	0.0356	0.0783	0.0865	0.0649	0.1211	0.0529	0.0333	0.0237	0.1173	0.28	0.0472	0.0665	0.102	0.0244	0.076	0.137	0.1288	0.0491	0.0264
KCNQ1OT1	cg12433386	0.225	0.1404	0.2108	0.3872	0.6592	0.3918	0.3803	0.3369	0.2814	0.2151	0.4437	0.2143	0.3778	0.2957	0.3198	0.3301	0.2445	0.327	0.2393	0.7021	0.3553	0.6778	0.3395	0.7602	0.4365	0.7762	0.7641	0.3784	0.012	0.0544	0.0568	0.0333	0.088	0.1311	0.0548	0.0857	0.0066	0.1332	0.4609	0.0232	0.0755	0.0623	0.0164	0.07	0.1811	0.0779	0.0021	0.0101
KCNQ1OT1	cg01744331	0.2439	0.1587	0.2695	0.3903	0.7935	0.4135	0.357	0.33	0.249	0.2764	0.4718	0.2119	0.3738	0.2761	0.3463	0.3323	0.2326	0.3396	0.2839	0.854	0.3218	0.6847	0.3933	0.7229	0.4268	0.9394	0.8545	0.3964	0.0166	0.0059	0.0525	0.0532	0.1045	0.1513	0.0706	0.1133	0.0124	0.136	0.4931	0.0147	0.0657	0.1064	0.0075	0.0869	0.2111	0.1506	0.0043	0.0299
KCNQ1OT1	cg07123182	0.3318	0.2146	0.3125	0.4294	0.8557	0.5036	0.4742	0.4343	0.3618	0.342	0.576	0.3006	0.4446	0.3428	0.3841	0.3872	0.3178	0.4014	0.2828	0.932	0.4076	0.7311	0.496	0.7603	0.5023	0.9771	0.8704	0.4438	0.0549	0.0528	0.0955	0.1489	0.0812	0.1924	0.0993	0.1255	0.0245	0.2038	0.5498	0.0533	0.0875	0.1119	0.0068	0.0969	0.2767	0.257	0.0443	0.0514
KCNQ1OT1	cg16556677	0.3206	0.234	0.2692	0.3598	0.6641	0.4655	0.414	0.3991	0.3214	0.3107	0.4776	0.2994	0.4019	0.3417	0.4121	0.3646	0.3175	0.3573	0.297	0.753	0.3535	0.636	0.4242	0.5657	0.4253	0.8658	0.7426	0.3805	0.1452	0.1072	0.1941	0.1834	0.1508	0.2084	0.1442	0.1958	0.0673	0.27	0.4742	0.0997	0.1475	0.1447	0.0755	0.1294	0.3332	0.2621	0.0798	0.1259
KCNQ1OT1	cg26963277	0.2219	0.1452	0.1747	0.2607	0.7544	0.3897	0.3381	0.3032	0.2249	0.2264	0.4395	0.2037	0.3194	0.2244	0.2653	0.2505	0.2062	0.2705	0.1981	0.8396	0.2364	0.6251	0.367	0.5986	0.3849	0.9552	0.7952	0.2855	0.0696	0.0483	0.1034	0.0962	0.0634	0.1136	0.068	0.0576	0	0.1459	0.3585	0.0246	0.0629	0.0523	0.0222	0.0587	0.2199	0.1599	0.0235	0.0328
KCNQ1OT1	cg11272547	0.3734	0.3272	0.3658	0.429	0.7708	0.5201	0.4533	0.4608	0.3921	0.343	0.5571	0.3458	0.4485	0.3878	0.4584	0.4407	0.3664	0.4156	0.3389	0.8298	0.3937	0.6821	0.4935	0.6486	0.4906	0.8997	0.8043	0.4111	0.1248	0.1081	0.2188	0.1853	0.1528	0.2209	0.1233	0.2049	0.0668	0.259	0.5135	0.0884	0.1344	0.1127	0.0739	0.1509	0.3638	0.2806	0.0942	0.1107
RB1	cg13389575	0.5909	0.4802	0.4354	0.5761	0.6368	0.6393	0.6128	0.5418	0.4975	0.5525	0.6173	0.6212	0.5445	0.4521	0.7105	0.6563	0.7428	0.5127	0.5057	0.5311	0.4835	0.7625	0.5513	0.5537	0.5941	0.7305	0.5904	0.6015	0.4896	0.5809	0.6196	0.6663	0.5748	0.5543	0.675	0.6201	0.6393	0.5852	0.7355	0.6808	0.4667	0.5138	0.703	0.6757	0.5564	0.6332	0.6792	0.5356
RB1	cg19447496	0.8664	0.871	0.8572	0.8366	0.8537	0.8823	0.8759	0.8464	0.8231	0.8447	0.8664	0.8377	0.8866	0.8729	0.8925	0.9097	0.9258	0.8676	0.8706	0.8358	0.8945	0.8878	0.8719	0.8404	0.8739	0.8988	0.8902	0.861	0.8665	0.8584	0.8771	0.8833	0.8351	0.8397	0.8665	0.8722	0.8699	0.8838	0.8546	0.8898	0.8841	0.8292	0.8193	0.8483	0.896	0.9096	0.9052	0.88
RB1	cg24342013	0.8164	0.798	0.7971	0.798	0.9466	0.8585	0.8174	0.8536	0.794	0.8303	0.8668	0.7302	0.8092	0.8369	0.808	0.7406	0.8238	0.784	0.8096	0.7427	0.7536	0.9641	0.9125	0.7529	0.8268	0.8314	0.9199	0.7506	0.9739	0.9602	0.9589	0.9546	0.9489	0.9242	0.9498	0.934	0.9513	0.9424	0.9428	0.9519	0.9415	0.9467	0.9463	0.9301	0.9514	0.9565	0.9761	0.9477
RB1	cg11408952	0.6635	0.6396	0.6916	0.6135	0.9098	0.6769	0.681	0.7653	0.703	0.6808	0.7406	0.6339	0.6652	0.7025	0.6508	0.6515	0.7207	0.6818	0.6666	0.6304	0.6642	0.815	0.6891	0.7045	0.6932	0.6747	0.844	0.6613	0.7666	0.814	0.9322	0.9482	0.9414	0.6475	0.8994	0.9763	0.9623	0.6894	0.9027	0.9438	0.7805	0.9437	0.6306	0.9116	0.614	0.9406	0.9668	0.6243
RB1	cg27182551	0.6983	0.7021	0.7425	0.6592	0.7582	0.7125	0.7244	0.7732	0.7314	0.6478	0.7367	0.6375	0.6932	0.7547	0.7207	0.7009	0.7307	0.692	0.6921	0.6674	0.695	0.7844	0.7665	0.6708	0.7075	0.675	0.7555	0.68	0.9085	0.8831	0.9181	0.9161	0.9124	0.6683	0.8979	0.9208	0.9346	0.7407	0.8417	0.9125	0.872	0.8367	0.5664	0.8846	0.795	0.9337	0.9373	0.5713
RB1	cg13431205	0.5163	0.5535	0.4714	0.5167	0.5914	0.5658	0.5415	0.5883	0.5385	0.5347	0.5733	0.4731	0.5299	0.5868	0.5609	0.5931	0.5691	0.5472	0.5466	0.5043	0.552	0.598	0.6182	0.4843	0.5453	0.5012	0.5535	0.5557	0.8978	0.8765	0.8611	0.9013	0.912	0.5144	0.8553	0.8698	0.9033	0.7062	0.7606	0.9152	0.8693	0.8748	0.5925	0.8658	0.8188	0.8608	0.9132	0.5078
RB1	cg18481241	0.6508	0.6707	0.7139	0.6337	0.5679	0.7024	0.6709	0.7547	0.6731	0.6785	0.677	0.5686	0.6383	0.69	0.6877	0.7105	0.7372	0.6522	0.6708	0.5093	0.7058	0.6474	0.7317	0.4837	0.7111	0.5293	0.532	0.6866	0.964	0.9098	0.9114	0.9049	0.9165	0.7049	0.9258	0.9012	0.949	0.8853	0.773	0.9512	0.8733	0.932	0.8152	0.9168	0.8693	0.8826	0.9534	0.8156
RB1	cg25676335	0.7696	0.7975	0.7432	0.74	0.7224	0.7631	0.7789	0.7958	0.8105	0.7684	0.7916	0.7349	0.7545	0.8385	0.7692	0.7927	0.8239	0.7545	0.7756	0.6883	0.7805	0.797	0.8486	0.6455	0.8016	0.6957	0.7139	0.7835	0.9247	0.9352	0.9215	0.9333	0.918	0.7755	0.9003	0.8976	0.9299	0.9133	0.8598	0.9163	0.919	0.9152	0.8812	0.9022	0.9164	0.9552	0.9681	0.9412
RB1	cg00059930	0.6559	0.6773	0.6486	0.6014	0.5786	0.663	0.632	0.7196	0.6749	0.6281	0.7011	0.5716	0.6353	0.6933	0.6684	0.6769	0.7171	0.6809	0.6756	0.5159	0.6702	0.667	0.7198	0.5214	0.6677	0.5796	0.6019	0.6628	0.852	0.868	0.8561	0.8809	0.8659	0.6871	0.8478	0.8832	0.9006	0.8602	0.7611	0.9006	0.8768	0.8055	0.8154	0.8849	0.8073	0.8783	0.8968	0.8607
RB1	cg26740195	0.5207	0.5341	0.5492	0.512	0.5914	0.5358	0.5217	0.5355	0.504	0.5076	0.5488	0.4725	0.5081	0.5809	0.5346	0.5464	0.5685	0.5287	0.5321	0.4992	0.5392	0.5471	0.5302	0.4925	0.5399	0.5504	0.5592	0.5462	0.8	0.8378	0.8366	0.8024	0.8759	0.5118	0.8012	0.8417	0.8826	0.5346	0.6881	0.8246	0.8208	0.7584	0.5241	0.8711	0.5923	0.8605	0.8893	0.5133
RB1	cg27026713	0.6159	0.6434	0.589	0.608	0.6183	0.6067	0.5873	0.6489	0.5457	0.5154	0.6389	0.5635	0.6176	0.7268	0.6825	0.6896	0.7159	0.6165	0.619	0.5919	0.5981	0.6927	0.6511	0.6488	0.6058	0.6459	0.623	0.5997	0.7725	0.7787	0.7871	0.7566	0.7014	0.637	0.7851	0.7064	0.7587	0.6175	0.7463	0.7873	0.6687	0.4846	0.6485	0.6864	0.8431	0.8368	0.8216	0.7277
RB1	cg07880715	0.6452	0.6349	0.6385	0.6107	0.6783	0.667	0.6307	0.6612	0.5991	0.5745	0.6737	0.5564	0.6269	0.6445	0.6443	0.6384	0.6737	0.6359	0.6415	0.5978	0.6375	0.6776	0.6353	0.5852	0.6397	0.6648	0.6674	0.6276	0.8948	0.8264	0.947	0.9372	0.9479	0.6515	0.9374	0.9776	0.9885	0.6312	0.8269	0.9649	0.9463	0.8805	0.6312	0.9534	0.8637	0.9566	0.9658	0.6502
H19 Sample Median		0.80975	0.81195	0.56535	0.76645	0.706	0.68035	0.6183	0.5863	0.57795	0.57535	0.62935	0.55675	0.58295	0.6452	0.60665	0.6033	0.9622	0.59285	0.56635	0.60145	0.62255	0.7447	0.80365	0.56305	0.7187	0.64895	0.6448	0.6162	0.9123	0.92175	0.9024	0.88555	0.9006	0.8833	0.8848	0.90335	0.9389	0.88495	0.82635	0.9123	0.87945	0.57335	0.9217	0.88315	0.86055	0.8853	0.9409	0.9201
KCNQ1OT1 Sample Median		0.461	0.2582	0.4603	0.4678	0.5513	0.5104	0.5196	0.4848	0.4674	0.4766	0.5194	0.4487	0.4839	0.4991	0.5158	0.5078	0.5079	0.5153	0.4943	0.5508	0.5154	0.5664	0.3348	0.5239	0.5075	0.5805	0.5773	0.5074	0.4223	0.4266	0.4067	0.1839	0.4178	0.139	0.405	0.0989	0.0428	0.5022	0.5036	0.4574	0.1138	0.3806	0.0456	0.1125	0.4745	0.4773	0.0443	0.0631
RB1 Sample Median		0.65335	0.65705	0.6701	0.6121	0.65755	0.67195	0.65145	0.73715	0.674	0.63795	0.68905	0.5964	0.6368	0.6979	0.6851	0.68325	0.7257	0.66655	0.6687	0.59485	0.6672	0.7276	0.70445	0.61535	0.68045	0.66975	0.6452	0.66205	0.88065	0.8632	0.89425	0.9031	0.9122	0.6599	0.8822	0.8904	0.9166	0.72345	0.79995	0.91385	0.87265	0.85575	0.67575	0.88475	0.83095	0.8961	0.92525	0.68895
[truncated: 5 more columns]
