# Supplementary material for: Clinically and biologically relevant subgroups of Wilms tumour defined by genomic and epigenomic analyses
Source: Br J Cancer. 2020 Oct 5;124(2):437–46. doi: 10.1038/s41416-020-01102-1 (PMC7853092; doi:10.1038/s41416-020-01102-1)
Supplement: Supplementary file 6 — Supplementary Table 5B [file 41416_2020_1102_MOESM6_ESM.xlsx]

## Sheet: Supplementary Table 2 - Methyla
ICR	Probe ID	9177 Kidney	9177 Tumor	4316 Kidney	4316 Tumor	5542 Kidney	5542 Tumor	4676 Kidney	4676 Tumor	1522 Kidney	1522 Tumor	5612 Kidney	5612 Tumor	2077 Kidney	2077 Tumor	1690 Kidney	1690 Tumor	1752 Tumor	PAPWWT Tumor	PAPWWT Kidney	PAPYNR Tumor 1	PAPYNR Tumor 2	PARALX Tumor 1	PARALX Tumor 2	PAREPI Tumor	PARLGY Kidney	PARLGY Tumor	PARWZV Tumor	PARWZV Kidney	PARXWA Tumor	PARXWA Kidney	PASIGK Tumor 1	PASIGK Tumor 2	PASXDI Tumor	PATDAR Tumor	PATDBB Tumor 1	PATDBB Kidney	PATDBB Tumor 2	PATFFD Tumor	PATFFD Kidney	PATGKX Kidney	PATGKX Tumor	PATJEJ Kidney	PATJEJ Tumor	PATJFG Kidney	PATJFG Tumor	PATKBA Kidney	PATKBA Tumor	PATWMR Tumor
H19	cg11492040	0.4994	0.6229	0.5338	0.8238	0.5074	0.3163	0.5039	0.522	0.5228	0.5201	0.6023	0.598	0.4573	0.195	0.4899	0.1744	0.5494	0.4405	0.6831	0.5078	0.486	0.2539	0.2559	0.3904	0.4855	0.5627	0.3344	0.704	0.4106	0.5853	0.2169	0.2018	0.4783	0.5433	0.2488	0.3877	0.3074	0.3869	0.5961	0.4706	0.4889	0.538	0.7417	0.4694	0.3217	0.5648	0.4252	0.4476
H19	cg06197492	0.7478	0.8059	0.8294	0.9019	0.7644	0.7544	0.7608	0.9193	0.7784	0.8436	0.877	0.9285	0.7357	0.5344	0.7649	0.5333	0.8099	0.8094	0.8544	0.8412	0.823	0.5987	0.5947	0.6969	0.7356	0.9162	0.839	0.8106	0.7968	0.8451	0.5251	0.4534	0.8305	0.9119	0.6503	0.6963	0.6899	0.7884	0.7895	0.7623	0.8344	0.7586	0.85	0.7288	0.7545	0.8897	0.9152	0.768
H19	cg10602543	0.5675	0.5095	0.631	0.6741	0.518	0.7048	0.5284	0.7799	0.6698	0.7207	0.6881	0.8412	0.5125	0.486	0.5669	0.4816	0.6825	0.7119	0.6028	0.769	0.745	0.4436	0.4277	0.6651	0.5418	0.7062	0.7218	0.614	0.7848	0.6668	0.5329	0.5341	0.7026	0.8508	0.5063	0.5211	0.5158	0.5903	0.5669	0.5303	0.5769	0.5315	0.7076	0.5112	0.7628	0.6233	0.6589	0.6699
H19	cg23977670	0.7408	0.8449	0.8146	0.808	0.6647	0.869	0.7239	0.8325	0.8529	0.8455	0.8025	0.8819	0.6784	0.5848	0.7254	0.6982	0.8421	0.8605	0.8065	0.8446	0.8361	0.6276	0.6297	0.8312	0.7108	0.8353	0.8843	0.766	0.8999	0.8452	0.7868	0.7703	0.7895	0.9034	0.6914	0.6742	0.7279	0.8403	0.7661	0.6794	0.732	0.751	0.8446	0.6871	0.855	0.8155	0.8409	0.8386
H19	cg04647234	0.8173	0.9228	0.8627	0.9167	0.7806	0.9413	0.8104	0.9225	0.8962	0.896	0.9207	0.9526	0.6846	0.6329	0.8523	0.6834	0.9114	0.9091	0.9067	0.8963	0.8928	0.6453	0.6028	0.8369	0.7399	0.9302	0.9031	0.8438	0.9181	0.9235	0.8137	0.7718	0.86	0.943	0.7282	0.7317	0.7113	0.8455	0.7981	0.7572	0.7832	0.8481	0.9144	0.723	0.9385	0.875	0.8921	0.8851
H19	cg11716026	0.7133	0.8803	0.8267	0.9099	0.7044	0.922	0.6878	0.9301	0.8354	0.9263	0.8693	0.9335	0.6973	0.5626	0.7176	0.6633	0.9334	0.9357	0.8725	0.9118	0.8948	0.5845	0.6001	0.883	0.6544	0.9531	0.8966	0.7775	0.9135	0.8685	0.6852	0.6597	0.8289	0.9406	0.6461	0.6685	0.6069	0.8297	0.7862	0.7065	0.7228	0.7516	0.8883	0.6984	0.9161	0.8569	0.8482	0.8996
H19	cg15394860	0.7176	0.9494	0.8542	0.9357	0.6584	0.9731	0.6462	0.9413	0.8449	0.9167	0.8898	0.9796	0.6561	0.6188	0.7466	0.6739	0.9173	0.93	0.8891	0.9002	0.8871	0.634	0.6641	0.9345	0.6888	0.9786	0.9367	0.7828	0.9609	0.8754	0.8134	0.7432	0.8533	0.9744	0.7335	0.6575	0.7435	0.9522	0.7197	0.699	0.7321	0.7375	0.8805	0.7047	0.949	0.8899	0.9902	0.9325
H19	cg22172494	0.5402	0.7184	0.6616	0.6116	0.4988	0.8676	0.5304	0.7873	0.7405	0.7961	0.7063	0.8467	0.4732	0.4975	0.5149	0.5378	0.7925	0.8346	0.6427	0.7944	0.7893	0.487	0.5357	0.8026	0.5218	0.7984	0.8393	0.6206	0.8607	0.7224	0.5644	0.5664	0.68	0.8989	0.5466	0.5203	0.525	0.7106	0.5743	0.5551	0.5627	0.5224	0.6683	0.5495	0.8299	0.6951	0.729	0.746
H19	cg26808784	0.5555	0.9384	0.7271	0.9259	0.5256	0.9899	0.5831	0.9608	0.8053	0.9925	0.8398	0.9879	0.5314	0.4142	0.612	0.5181	0.915	0.9828	0.8543	0.8623	0.8216	0.5148	0.488	0.9489	0.5305	0.9533	0.9795	0.6584	0.9856	0.8204	0.7022	0.6148	0.7569	0.9886	0.5466	0.5303	0.5728	0.9732	0.6256	0.5638	0.5738	0.6097	0.8173	0.5469	0.9785	0.8052	0.9921	0.9541
H19	cg25852472	0.5544	0.7851	0.6892	0.7109	0.5316	0.8704	0.5132	0.8399	0.733	0.8262	0.735	0.8603	0.5691	0.4792	0.5741	0.5803	0.7612	0.7564	0.6893	0.7925	0.7849	0.5423	0.5323	0.798	0.5257	0.8163	0.8167	0.6366	0.8354	0.7428	0.5649	0.5554	0.6601	0.8583	0.5126	0.5248	0.5112	0.6974	0.636	0.5454	0.5864	0.5534	0.707	0.5349	0.8075	0.681	0.7687	0.7688
H19	cg26857192	0.6642	0.8771	0.8099	0.8428	0.6456	0.9237	0.645	0.9109	0.8687	0.8959	0.8529	0.9191	0.616	0.5583	0.6523	0.675	0.8704	0.8867	0.8262	0.9068	0.8607	0.5963	0.6014	0.8924	0.6467	0.9203	0.9153	0.7621	0.9195	0.903	0.5177	0.5155	0.8043	0.9347	0.5474	0.65	0.5669	0.9034	0.7604	0.6652	0.67	0.6319	0.8663	0.6418	0.9233	0.862	0.9113	0.9398
H19	cg15269875	0.7432	0.9159	0.8351	0.8909	0.7571	0.9473	0.7437	0.9389	0.9039	0.9457	0.9063	0.9388	0.7325	0.6959	0.7558	0.7951	0.9275	0.9409	0.8873	0.9214	0.9609	0.6736	0.7338	0.9454	0.7499	0.9398	0.9565	0.8349	0.9481	0.8946	0.6496	0.6456	0.868	0.9582	0.6915	0.7204	0.6571	0.9473	0.8385	0.7403	0.7644	0.7502	0.913	0.7511	0.9394	0.9127	0.95	0.9515
H19	cg14937069	0.6313	0.9067	0.799	0.8619	0.6293	0.9601	0.6496	0.9421	0.8654	0.9459	0.8728	0.9665	0.6487	0.5613	0.5821	0.6597	0.9725	0.9505	0.8444	0.9137	0.9238	0.5678	0.6202	0.9348	0.6431	0.9308	0.9554	0.7256	0.9367	0.8523	0.6232	0.6366	0.8325	0.9751	0.5749	0.6203	0.6011	0.9326	0.7252	0.6635	0.6872	0.6625	0.8839	0.6255	0.9552	0.8856	0.9405	0.948
H19	cg19943238	0.6861	0.942	0.8397	0.8982	0.6978	0.9744	0.7292	0.9774	0.8971	0.9411	0.9054	0.9796	0.7014	0.6753	0.7047	0.7326	0.9443	0.9642	0.8635	0.9089	0.9197	0.6448	0.6562	0.95	0.7112	0.9707	0.9617	0.7726	0.9577	0.8866	0.6788	0.6695	0.8683	0.9787	0.6819	0.7128	0.6749	0.9363	0.7869	0.7004	0.6944	0.7199	0.9022	0.7038	0.9644	0.8813	0.9458	0.9587
H19	cg03175030	0.6784	0.8829	0.8364	0.8717	0.694	0.9406	0.6588	0.9272	0.8618	0.9264	0.8931	0.9277	0.6649	0.6121	0.6878	0.7256	0.9512	0.9402	0.8648	0.9172	0.9053	0.627	0.6382	0.8562	0.601	0.8525	0.9311	0.7825	0.9332	0.89	0.6532	0.6751	0.7738	0.9536	0.6694	0.6903	0.6506	0.864	0.7528	0.6644	0.7059	0.6156	0.8707	0.7106	0.9648	0.8486	0.8777	0.8947
H19	cg18511798	0.7675	0.9345	0.8811	0.9178	0.7917	0.9577	0.7589	0.9379	0.9217	0.9549	0.9318	0.955	0.7729	0.6708	0.7685	0.7918	0.958	0.9693	0.9148	0.9318	0.9325	0.7233	0.6927	0.9181	0.7162	0.8976	0.9644	0.8191	0.9569	0.9145	0.7552	0.7163	0.8772	0.9588	0.7289	0.7801	0.742	0.9245	0.8007	0.7691	0.7628	0.7287	0.9033	0.7683	0.9677	0.9222	0.9169	0.9504
H19	cg21167159	0.7261	0.8444	0.8514	0.8563	0.7236	0.8818	0.7387	0.8965	0.8789	0.8985	0.8842	0.9054	0.7634	0.6707	0.7415	0.7337	0.9061	0.885	0.8485	0.8735	0.8662	0.675	0.7066	0.8919	0.7555	0.9171	0.8943	0.8006	0.8941	0.866	0.7519	0.7386	0.889	0.9023	0.7198	0.735	0.7064	0.8955	0.7821	0.7585	0.8119	0.7387	0.8682	0.7276	0.9203	0.8771	0.8892	0.8972
H19	cg16153294	0.7319	0.9174	0.8682	0.9073	0.6958	0.9604	0.7539	0.9459	0.8889	0.9602	0.923	0.9599	0.716	0.6252	0.7023	0.6993	0.9593	0.9647	0.8801	0.916	0.9061	0.6287	0.6745	0.9196	0.7258	0.9463	0.9667	0.8258	0.9634	0.9019	0.7045	0.7043	0.8541	0.9646	0.6916	0.6917	0.6845	0.9396	0.7939	0.7103	0.7186	0.7532	0.9049	0.6804	0.9662	0.9121	0.9292	0.9443
H19	cg15317267	0.5854	0.7642	0.7049	0.742	0.5993	0.83	0.6079	0.7966	0.7422	0.8059	0.7238	0.8217	0.6004	0.583	0.5821	0.6133	0.759	0.7977	0.6967	0.8222	0.792	0.5819	0.555	0.7611	0.6118	0.7838	0.8161	0.6842	0.8354	0.7238	0.5902	0.6065	0.6918	0.8751	0.6302	0.5953	0.6104	0.7549	0.6516	0.5906	0.6562	0.5991	0.7639	0.6144	0.7856	0.7138	0.7517	0.7725
H19	cg07342901	0.7941	0.9244	0.8763	0.8576	0.7738	0.9482	0.7787	0.934	0.8692	0.9395	0.9143	0.9649	0.782	0.7163	0.8222	0.7742	0.9165	0.9286	0.8807	0.8823	0.8951	0.6557	0.678	0.8889	0.7651	0.9326	0.9471	0.8058	0.9163	0.8686	0.8643	0.8329	0.8617	0.9569	0.8506	0.7902	0.8258	0.9123	0.8406	0.7579	0.8242	0.8003	0.8979	0.7761	0.9276	0.9014	0.8912	0.9112
H19	cg11753499	0.5969	0.7757	0.6162	0.5556	0.5924	0.7773	0.5009	0.8591	0.6713	0.7572	0.7185	0.8709	0.5381	0.5353	0.5151	0.5581	0.751	0.8305	0.6026	0.7604	0.7681	0.5177	0.4935	0.6099	0.505	0.8281	0.7782	0.5533	0.8527	0.6867	0.4892	0.4538	0.684	0.8212	0.4871	0.5435	0.5042	0.651	0.5174	0.4821	0.4943	0.5262	0.5706	0.5295	0.7696	0.6444	0.7415	0.6028
H19	cg13210239	0.7061	0.9165	0.7959	0.6831	0.7572	0.9626	0.7388	0.9704	0.8513	0.887	0.8859	0.9527	0.665	0.6406	0.6523	0.7971	0.9492	0.9397	0.8076	0.8932	0.8741	0.661	0.6155	0.7843	0.6764	0.9196	0.9303	0.6868	0.9145	0.8722	0.6384	0.6494	0.8722	0.8964	0.5798	0.6721	0.6555	0.8375	0.7434	0.6698	0.6472	0.677	0.7446	0.6948	0.9039	0.8621	0.897	0.8503
H19	cg17985533	0.5716	0.9284	0.766	0.7568	0.5922	0.9877	0.6018	0.9732	0.8998	0.9221	0.8959	0.9655	0.6185	0.579	0.5979	0.7501	0.9425	0.9568	0.7033	0.8691	0.8945	0.5936	0.6387	0.9395	0.6179	0.9497	1	0.592	0.9832	0.8531	0.7187	0.6319	0.8446	0.9344	0.6385	0.6637	0.6045	0.9378	0.6908	0.612	0.5869	0.6082	0.7592	0.6356	0.9854	0.8431	0.9451	0.9483
H19	cg15922305	0.6369	0.8971	0.8382	0.6409	0.6672	0.9857	0.6238	0.9764	0.8977	0.9419	0.879	0.98	0.6081	0.6185	0.623	0.7604	0.949	0.9596	0.7907	0.8794	0.8762	0.6736	0.6013	0.9458	0.6145	0.9693	0.9585	0.6458	0.9591	0.8686	0.7492	0.6832	0.8407	0.9386	0.6482	0.6202	0.5726	0.9614	0.7312	0.6444	0.621	0.6425	0.7588	0.6917	0.9652	0.827	0.9917	0.956
H19	cg09701145	0.5777	0.8137	0.7511	0.5928	0.6348	0.9151	0.6686	0.942	0.7835	0.8379	0.8	0.954	0.6127	0.5734	0.6184	0.7075	0.8949	0.9363	0.6829	0.8178	0.8082	0.6422	0.6339	0.8771	0.6259	0.9336	0.9395	0.6293	0.9492	0.7908	0.6137	0.5955	0.7762	0.9139	0.6076	0.6353	0.6217	0.9293	0.6581	0.6039	0.6232	0.64	0.6983	0.6355	0.9437	0.7475	0.943	0.9266
H19	cg25437674	0.4994	0.6949	0.6448	0.499	0.5084	0.8617	0.553	0.851	0.6802	0.764	0.7083	0.865	0.5294	0.4921	0.512	0.6121	0.786	0.8385	0.5681	0.7454	0.6924	0.5293	0.5579	0.7494	0.519	0.8533	0.8742	0.512	0.8545	0.6794	0.4805	0.4735	0.6969	0.7734	0.5357	0.5571	0.5009	0.7715	0.5896	0.5143	0.5308	0.5271	0.5777	0.5333	0.8453	0.6244	0.8396	0.8452
H19	cg17769238	0.6587	0.8212	0.6546	0.6397	0.6474	0.9341	0.6383	0.9191	0.8394	0.8558	0.8091	0.9272	0.6586	0.6143	0.6575	0.7045	0.8659	0.9309	0.6858	0.8059	0.7997	0.6218	0.6493	0.8763	0.6074	0.9082	0.9063	0.6708	0.9475	0.7797	0.6113	0.6334	0.7846	0.9027	0.6368	0.6302	0.6268	0.8853	0.663	0.6466	0.6468	0.6203	0.6462	0.658	0.916	0.7629	0.9177	0.9272
H19	cg04975775	0.6474	0.8761	0.789	0.645	0.6524	0.9802	0.659	0.9853	0.8425	0.9036	0.8275	0.9874	0.6566	0.6204	0.5953	0.6581	0.9417	0.9825	0.6938	0.8376	0.8031	0.6485	0.6852	0.9264	0.634	0.9434	0.9804	0.6248	0.9806	0.81	0.5707	0.5597	0.8269	0.9294	0.5768	0.6314	0.6059	0.9712	0.6596	0.6589	0.6267	0.6335	0.693	0.6694	0.9874	0.7489	0.9718	0.9767
H19	cg15886040	0.5862	0.8083	0.7631	0.6089	0.6118	0.9832	0.6127	0.973	0.8118	0.8647	0.7968	0.9739	0.6241	0.5832	0.5613	0.656	0.9383	0.9606	0.6495	0.7792	0.7659	0.5906	0.6047	0.9286	0.5738	0.9274	0.9787	0.5758	0.9762	0.7429	0.5554	0.5151	0.7556	0.9111	0.5848	0.5408	0.5892	0.9426	0.6423	0.592	0.6242	0.5821	0.6537	0.6229	0.966	0.7148	0.9642	0.9668
H19	cg10154633	0.6175	0.8161	0.6995	0.6335	0.6098	0.9868	0.6246	0.9601	0.7503	0.8572	0.7881	0.9615	0.6334	0.6003	0.6375	0.6708	0.9076	0.9615	0.6773	0.7532	0.7218	0.6061	0.6264	0.9112	0.6076	0.9187	0.9756	0.633	0.9744	0.7528	0.6031	0.5927	0.7593	0.8917	0.6197	0.5977	0.5911	0.9091	0.6619	0.6641	0.6225	0.6375	0.6571	0.6515	0.9623	0.7027	0.9667	0.961
H19	cg26469586	0.5708	0.7506	0.6621	0.5353	0.5374	0.9109	0.6023	0.8635	0.6871	0.783	0.7488	0.8789	0.5794	0.5443	0.5548	0.6029	0.8401	0.8708	0.582	0.7074	0.6728	0.5821	0.5845	0.8326	0.5685	0.8386	0.8844	0.5772	0.8866	0.6972	0.5433	0.546	0.7081	0.8276	0.551	0.5614	0.5831	0.8553	0.6075	0.6004	0.5228	0.5676	0.5928	0.5689	0.8954	0.6241	0.8711	0.9021
H19	cg24409677	0.5377	0.8009	0.6813	0.541	0.4488	0.9591	0.5978	0.9623	0.7359	0.8397	0.7892	0.9755	0.5933	0.551	0.554	0.624	0.9072	0.9407	0.6379	0.0943	0.0737	0.5517	0.5604	0.8948	0.5602	0.9155	0.9692	0.5833	0.9641	0.7375	0.5289	0.5229	0.7564	0.8957	0.5682	0.6009	0.5433	0.901	0.603	0.5626	0.5459	0.5733	0.6383	0.6159	0.9611	0.7171	0.9635	0.9737
H19	cg16303279	0.6076	0.8407	0.7457	0.6073	0.0457	0.5241	0.6371	0.9665	0.7893	0.8851	0.8147	0.9785	0.6339	0.6014	0.6238	0.6875	0.9237	0.9631	0.6899	0.7841	0.7544	0.6062	0.6421	0.9275	0.6345	0.9317	0.9805	0.6508	0.981	0.7864	0.6049	0.6026	0.7994	0.9156	0.6298	0.6316	0.6247	0.944	0.6617	0.6197	0.6384	0.6153	0.6782	0.6769	0.9724	0.7328	0.9717	0.9825
H19	cg02694715	0.5956	0.7116	0.6617	0.5755	0.5503	0.9781	0.5927	0.896	0.6937	0.7715	0.7285	0.9255	0.5954	0.5669	0.6076	0.6166	0.8145	0.8931	0.6258	0.6953	0.6889	0.598	0.6057	0.8644	0.5989	0.8942	0.9543	0.5996	0.9457	0.708	0.6022	0.5846	0.7053	0.8418	0.607	0.5964	0.603	0.8494	0.5938	0.5992	0.6074	0.6025	0.6238	0.6139	0.927	0.6343	0.9358	0.9332
H19	cg11735853	0.4946	0.6945	0.5973	0.5297	0.5045	0.9548	0.5309	0.9232	0.6589	0.7237	0.6597	0.9161	0.4989	0.4789	0.5246	0.5736	0.8207	0.8801	0.54	0.6751	0.6729	0.4378	0.4831	0.8491	0.5136	0.8834	0.9381	0.5004	0.9524	0.6571	0.4841	0.5219	0.6627	0.8072	0.5302	0.5491	0.5028	0.837	0.5406	0.5593	0.5024	0.5403	0.5703	0.5678	0.9267	0.5857	0.917	0.9365
H19	cg01977486	0.6509	0.8385	0.7468	0.6748	0.7202	0.9159	0.6847	0.9163	0.8067	0.844	0.8366	0.9191	0.6627	0.6599	0.6792	0.7341	0.8829	0.9113	0.6844	0.8206	0.8016	0.6346	0.6446	0.8871	0.688	0.9014	0.9188	0.6984	0.9272	0.8086	0.6809	0.7235	0.8222	0.8835	0.6591	0.659	0.6866	0.8898	0.7093	0.6796	0.7413	0.6617	0.7004	0.6939	0.9256	0.7933	0.9111	0.9327
H19	cg13581483	0.6204	0.8062	0.7379	0.6286	0.6402	0.9801	0.6703	0.9439	0.8357	0.8373	0.797	0.9667	0.6492	0.6855	0.6221	0.6818	0.9126	0.9677	0.6715	0.7777	0.7593	0.6134	0.6673	0.9313	0.6324	0.9236	0.9639	0.646	0.9698	0.7864	0.6876	0.6474	0.7556	0.9062	0.6896	0.6426	0.6396	0.9179	0.6379	0.6733	0.6415	0.638	0.6571	0.6552	0.9768	0.7384	0.9648	0.9681
H19	cg04088212	0.5919	0.8328	0.7819	0.5948	0.5703	0.9575	0.6325	0.9125	0.8557	0.8675	0.8381	0.9586	0.6383	0.6254	0.6191	0.6805	0.9381	0.9491	0.672	0.8021	0.8219	0.6208	0.6358	0.8917	0.6118	0.9307	0.9689	0.6202	0.9471	0.7863	0.636	0.6563	0.8307	0.8711	0.6455	0.6318	0.6067	0.9263	0.6293	0.6281	0.6419	0.6144	0.6661	0.6247	0.9588	0.7961	0.9431	0.9447
H19	cg01539474	0.6762	0.8914	0.8318	0.6801	0.6902	0.9256	0.6974	0.7648	0.8639	0.8755	0.8539	0.9138	0.6816	0.6522	0.6754	0.7668	0.9128	0.9146	0.7506	0.8771	0.8383	0.6718	0.754	0.9126	0.6594	0.8947	0.8677	0.6986	0.9211	0.8351	0.6889	0.6626	0.8656	0.7973	0.6905	0.7195	0.6736	0.9033	0.7684	0.7156	0.6733	0.6977	0.7695	0.7036	0.9065	0.8061	0.9101	0.9336
H19	cg18362496	0.6023	0.8365	0.7531	0.6163	0.5497	0.9591	0.5916	0.8931	0.8306	0.8588	0.82	0.9166	0.6121	0.6309	0.5776	0.6331	0.9183	0.9085	0.6773	0.8179	0.8328	0.5893	0.6406	0.9091	0.5872	0.9155	0.9187	0.63	0.92	0.7749	0.6867	0.6693	0.7556	0.9009	0.6858	0.6091	0.604	0.8792	0.6503	0.6076	0.6392	0.5992	0.6778	0.5892	0.9102	0.769	0.9086	0.9162
H19	cg24605090	0.6292	0.8644	0.7802	0.6331	0.6003	0.9448	0.6268	0.9483	0.8533	0.8776	0.8364	0.9457	0.6654	0.6805	0.6535	0.7104	0.9061	0.9302	0.708	0.7974	0.8256	0.6586	0.6389	0.9369	0.6299	0.9134	0.9355	0.6456	0.9564	0.7948	0.7008	0.7219	0.7945	0.9144	0.696	0.6295	0.63	0.9415	0.6739	0.6464	0.6646	0.615	0.6986	0.6625	0.9434	0.8031	0.9313	0.9304
H19	cg16675558	0.6634	0.8934	0.7904	0.7678	0.6782	0.9437	0.7141	0.9097	0.8339	0.8989	0.8616	0.9184	0.6922	0.7528	0.6638	0.6903	0.9055	0.9107	0.8117	0.8877	0.8487	0.7036	0.7199	0.9279	0.6754	0.926	0.9031	0.7392	0.9358	0.8432	0.7432	0.7354	0.8217	0.9023	0.7652	0.6755	0.6797	0.9014	0.7712	0.703	0.7352	0.6669	0.793	0.6973	0.919	0.8289	0.9369	0.9229
H19	cg03996735	0.7118	0.9246	0.8384	0.7603	0.7244	0.9809	0.7201	0.9772	0.8926	0.9333	0.9089	0.9839	0.7431	0.8406	0.724	0.7159	0.9696	0.9874	0.8327	0.9272	0.9341	0.754	0.7341	0.9748	0.7284	0.9734	0.9909	0.7561	0.9866	0.8927	0.8285	0.7415	0.86	0.9796	0.816	0.6934	0.6804	0.9623	0.8248	0.7348	0.7636	0.7	0.7891	0.711	0.9766	0.8861	0.9881	0.9811
H19	cg18104242	0.6782	0.863	0.8486	0.7532	0.7097	0.933	0.6898	0.9349	0.9325	0.9207	0.9049	0.8857	0.7459	0.8946	0.6953	0.6986	0.968	0.954	0.8096	0.9011	0.9186	0.7494	0.7161	0.9733	0.6667	0.9195	0.9969	0.8042	0.9487	0.874	0.7991	0.7698	0.8392	0.9126	0.8346	0.7476	0.7339	0.9392	0.8351	0.7053	0.7141	0.6963	0.8198	0.6869	0.9606	0.865	0.9463	0.9696
H19	cg27300742	0.5836	0.8816	0.7843	0.621	0.5967	0.9743	0.563	0.9499	0.8376	0.8789	0.8661	0.9363	0.5923	0.6558	0.5897	0.6642	0.901	0.9042	0.7191	0.8492	0.849	0.6338	0.627	0.8972	0.604	0.9348	0.9428	0.6002	0.9505	0.8449	0.5205	0.5129	0.7778	0.8694	0.5847	0.5544	0.5147	0.9019	0.6937	0.5981	0.595	0.5495	0.6367	0.5565	0.9361	0.8105	0.9147	0.8481
H19	cg25281616	0.6188	0.869	0.7553	0.6267	0.6118	0.9171	0.6055	0.9135	0.822	0.8553	0.8139	0.9326	0.653	0.7087	0.6204	0.6658	0.8893	0.9018	0.6824	0.8398	0.7996	0.6331	0.6657	0.9058	0.6064	0.9084	0.9229	0.6585	0.9251	0.8033	0.7129	0.6885	0.7742	0.8884	0.7386	0.6209	0.6223	0.9038	0.705	0.658	0.6747	0.6088	0.6804	0.6099	0.9331	0.763	0.9214	0.9295
H19	cg01895612	0.5588	0.7987	0.7004	0.5659	0.5538	0.9132	0.5423	0.8751	0.771	0.8025	0.7514	0.8796	0.5725	0.6497	0.5566	0.5801	0.8847	0.8895	0.6604	0.7748	0.7675	0.6004	0.5707	0.868	0.5518	0.8657	0.8829	0.5658	0.8842	0.7464	0.6402	0.603	0.6978	0.8614	0.6727	0.5325	0.5424	0.845	0.5975	0.5637	0.609	0.5448	0.5913	0.5345	0.8988	0.6988	0.8507	0.8738
H19	cg23476401	0.618	0.8751	0.8095	0.6431	0.6293	0.9326	0.6183	0.933	0.8663	0.8683	0.8142	0.9224	0.6331	0.7907	0.6624	0.6634	0.9149	0.95	0.7154	0.8436	0.8177	0.7174	0.6712	0.9091	0.617	0.9279	0.9545	0.6518	0.9371	0.8122	0.7677	0.73	0.8138	0.907	0.7709	0.6258	0.6406	0.8994	0.6942	0.5835	0.6772	0.5963	0.6753	0.6535	0.9294	0.78	0.9431	0.9306
H19	cg00237904	0.6185	0.8791	0.7908	0.5838	0.6141	0.953	0.5574	0.9439	0.8577	0.8882	0.852	0.9469	0.6384	0.6998	0.681	0.6743	0.9167	0.937	0.7087	0.8588	0.8286	0.6157	0.6045	0.9331	0.5757	0.942	0.9405	0.6238	0.9357	0.8203	0.6896	0.6798	0.8089	0.9001	0.7135	0.6077	0.5664	0.9331	0.6815	0.5998	0.6441	0.5783	0.6492	0.5873	0.9375	0.7854	0.9349	0.9382
H19	cg25821896	0.6032	0.8417	0.7651	0.5928	0.6343	0.9068	0.605	0.9063	0.8446	0.8772	0.8202	0.9327	0.6309	0.74	0.6093	0.6953	0.8989	0.9227	0.7132	0.8025	0.8038	0.615	0.6649	0.9605	0.615	0.8965	0.9396	0.6125	0.9125	0.7832	0.6828	0.7085	0.7788	0.9175	0.7056	0.6438	0.6308	0.8796	0.6868	0.6195	0.6625	0.6202	0.669	0.6187	0.9235	0.7657	0.8851	0.8993
H19	cg18454954	0.5363	0.7376	0.6445	0.5614	0.5205	0.8595	0.5224	0.8365	0.7535	0.7921	0.7452	0.8783	0.5714	0.5719	0.5198	0.6078	0.83	0.873	0.6045	0.7308	0.7085	0.539	0.556	0.8461	0.5404	0.8368	0.8603	0.5577	0.873	0.72	0.5564	0.5595	0.7092	0.8495	0.5321	0.5441	0.5254	0.8074	0.5734	0.5392	0.5814	0.5398	0.5797	0.5412	0.8554	0.6747	0.8164	0.8743
H19	cg25579157	0.5664	0.6958	0.6272	0.5484	0.5985	0.8803	0.548	0.7954	0.6678	0.7267	0.6813	0.8785	0.5538	0.6047	0.5444	0.5827	0.7813	0.8386	0.6068	0.6641	0.6573	0.5433	0.5572	0.8271	0.5559	0.814	0.86	0.5652	0.8673	0.659	0.5697	0.5921	0.6528	0.7846	0.6128	0.5487	0.5626	0.7914	0.5729	0.5533	0.5942	0.5585	0.5649	0.5518	0.8629	0.6144	0.8556	0.8501
H19	cg02886509	0.5129	0.8257	0.755	0.6153	0.5684	0.9947	0.5315	0.9785	0.8366	0.871	0.8139	0.9886	0.5823	0.7456	0.5767	0.6316	0.9453	0.9787	0.6699	0.8476	0.8059	0.5228	0.5661	0.9659	0.5458	0.9263	0.9949	0.5623	0.9775	0.7767	0.7633	0.6854	0.742	0.9106	0.7223	0.5069	0.6244	0.9536	0.6551	0.58	0.6452	0.5638	0.6162	0.6121	0.9681	0.7862	0.9768	0.9705
H19	cg02657360	0.5095	0.794	0.7382	0.5769	0.548	0.9532	0.579	0.9373	0.8239	0.8658	0.802	0.943	0.5643	0.6776	0.5471	0.6444	0.8909	0.9016	0.6838	0.8012	0.7869	0.5423	0.5493	0.9353	0.5415	0.9208	0.9363	0.565	0.9254	0.7434	0.6475	0.6042	0.7605	0.8857	0.6389	0.5525	0.4995	0.9092	0.5963	0.5538	0.5821	0.5253	0.597	0.6049	0.935	0.7423	0.9413	0.9239
H19	cg16574793	0.5777	0.7873	0.6981	0.5852	0.5823	0.9273	0.5936	0.9207	0.8065	0.8546	0.7878	0.9458	0.614	0.6357	0.5762	0.646	0.9027	0.9157	0.6453	0.7591	0.7873	0.6348	0.6588	0.9027	0.601	0.9226	0.9467	0.5795	0.9432	0.7716	0.5792	0.5963	0.75	0.8871	0.6018	0.576	0.565	0.9001	0.6499	0.5984	0.6128	0.5939	0.6175	0.5827	0.9295	0.7338	0.9246	0.9429
H19	cg09452478	0.5603	0.7063	0.6954	0.5283	0.5362	0.8729	0.5428	0.861	0.7673	0.7657	0.7226	0.8919	0.5682	0.5482	0.5329	0.6143	0.8631	0.8651	0.6049	0.74	0.7304	0.6384	0.6543	0.8711	0.5419	0.863	0.8733	0.5349	0.9041	0.6918	0.5179	0.5599	0.7179	0.8305	0.5581	0.5429	0.5459	0.8452	0.5883	0.5609	0.5901	0.5371	0.563	0.5348	0.8879	0.6567	0.8666	0.8812
H19	cg02864690	0.5862	0.7244	0.6875	0.5403	0.5809	0.8965	0.5914	0.9204	0.7764	0.79	0.7675	0.7234	0.5632	0.5332	0.5914	0.6496	0.8166	0.8775	0.6426	0.7694	0.7311	0.5488	0.6311	0.8591	0.5774	0.854	0.8959	0.625	0.8984	0.7331	0.5764	0.6428	0.7471	0.8361	0.6085	0.6125	0.5547	0.8369	0.621	0.6018	0.6057	0.6091	0.6611	0.5818	0.9044	0.701	0.8803	0.6369
H19	cg19024989	0.6154	0.8316	0.7567	0.6056	0.6181	0.9628	0.6141	0.9725	0.8806	0.877	0.8431	0.956	0.623	0.5358	0.5956	0.6508	0.9292	0.9627	0.7185	0.8159	0.7846	0.5932	0.5574	0.9493	0.5922	0.9318	0.9709	0.6041	0.9652	0.7927	0.5687	0.6435	0.7865	0.9143	0.5787	0.5961	0.7401	0.9182	0.6344	0.5994	0.6082	0.6207	0.6654	0.648	0.976	0.7378	0.9546	0.6537
KCNQ1OT1	cg27119222	0.6284	0.7002	0.6618	0.6394	0.6869	0.3828	0.677	0.642	0.6565	0.7478	0.6847	0.9021	0.6631	0.6945	0.6838	0.5131	0.7568	0.7204	0.6546	0.5776	0.5874	0.6145	0.677	0.6668	0.6856	0.1182	0.8195	0.6048	0.6436	0.6758	0.6858	0.6824	0.6695	0.6154	0.726	0.6496	0.7491	0.12	0.5934	0.645	0.6615	0.635	0.5141	0.686	0.1139	0.6982	0.6223	0.6687
KCNQ1OT1	cg00000924	0.5588	0.5436	0.5852	0.5452	0.5718	0.0898	0.5617	0.1247	0.561	0.5441	0.5722	0.5628	0.5548	0.5366	0.5478	0.465	0.5765	0.5563	0.4833	0.3166	0.3233	0.5655	0.5734	0.5618	0.5464	0.1294	0.5296	0.5628	0.5537	0.5379	0.5572	0.5983	0.609	0.5477	0.576	0.546	0.5655	0.1943	0.5054	0.594	0.566	0.5212	0.4732	0.5701	0.1368	0.576	0.559	0.592
KCNQ1OT1	cg11297256	0.3361	0.2593	0.28	0.2472	0.3594	0.029	0.3121	0.0299	0.3616	0.2993	0.3516	0.2468	0.3479	0.3176	0.356	0.2586	0.3228	0.3079	0.3202	0.1687	0.1386	0.3223	0.3725	0.3738	0.4228	0.0422	0.3351	0.3844	0.3028	0.2972	0.3424	0.3743	0.3688	0.4065	0.3421	0.3447	0.3156	0.0464	0.274	0.3455	0.3644	0.3875	0.3069	0.3398	0.0291	0.3509	0.3377	0.4422
KCNQ1OT1	cg12077660	0.4808	0.4942	0.5241	0.5357	0.5151	0.0326	0.5579	0.1711	0.5343	0.5299	0.5512	0.5237	0.554	0.526	0.5487	0.502	0.5251	0.5308	0.5134	0.4525	0.4264	0.5341	0.552	0.5418	0.5224	0.1749	0.5315	0.5344	0.5342	0.521	0.5188	0.5884	0.5445	0.5203	0.5348	0.5549	0.5353	0.3552	0.5274	0.556	0.5552	0.5435	0.5223	0.5428	0.1534	0.5286	0.5317	0.5575
KCNQ1OT1	cg03401726	0.5663	0.5397	0.6009	0.5937	0.5806	0.0396	0.5879	0.1428	0.5791	0.6027	0.5863	0.5829	0.5772	0.5644	0.5984	0.5515	0.5673	0.5878	0.5619	0.4789	0.4568	0.5962	0.5963	0.5834	0.5978	0.1658	0.6147	0.5836	0.5762	0.5842	0.5885	0.6343	0.6202	0.5923	0.5839	0.579	0.5755	0.3382	0.5799	0.6054	0.6029	0.5865	0.5615	0.6001	0.1435	0.5779	0.5931	0.5983
KCNQ1OT1	cg16739686	0.5625	0.539	0.58	0.5795	0.5337	0.0117	0.5793	0.0306	0.5253	0.5619	0.585	0.5215	0.5846	0.4837	0.5564	0.472	0.5899	0.5244	0.5147	0.3124	0.3128	0.552	0.5798	0.5613	0.5516	0.066	0.5058	0.5189	0.5554	0.5567	0.5143	0.5806	0.6304	0.5421	0.5669	0.5438	0.5621	0.1578	0.4879	0.5583	0.5589	0.5621	0.4905	0.5888	0.0775	0.5566	0.5107	0.5883
KCNQ1OT1	cg08359167	0.5304	0.5055	0.5364	0.5389	0.5127	0.0888	0.5319	0.1592	0.543	0.5043	0.5259	0.5382	0.5276	0.5162	0.5425	0.4983	0.5492	0.5453	0.5557	0.4203	0.4231	0.5243	0.5537	0.5357	0.5168	0.1848	0.5238	0.5481	0.5126	0.5187	0.5598	0.5437	0.5554	0.5323	0.5386	0.5211	0.5275	0.3399	0.5258	0.5427	0.5448	0.5476	0.5273	0.5402	0.157	0.5403	0.5431	0.5433
KCNQ1OT1	cg08446215	0.6736	0.5902	0.6583	0.7018	0.614	0.0125	0.6718	0.0856	0.648	0.6221	0.6462	0.6235	0.6269	0.6296	0.6686	0.5782	0.6803	0.6575	0.6691	0.4096	0.3979	0.6699	0.6648	0.6593	0.5865	0.1019	0.6297	0.6421	0.6188	0.629	0.6525	0.6905	0.696	0.6522	0.6492	0.6078	0.5959	0.2258	0.5904	0.6692	0.6689	0.634	0.5932	0.6969	0.0632	0.6645	0.665	0.6919
KCNQ1OT1	cg26104781	0.6721	0.6565	0.6914	0.7047	0.7112	0.0297	0.7083	0.071	0.6996	0.6518	0.693	0.7144	0.6637	0.6263	0.6926	0.5774	0.7162	0.6644	0.6854	0.4633	0.3968	0.6358	0.6661	0.6622	0.6449	0.0918	0.6868	0.6724	0.6085	0.688	0.6717	0.6927	0.7503	0.6756	0.7048	0.697	0.6114	0.2644	0.6254	0.6832	0.6459	0.6557	0.6183	0.7091	0.079	0.6921	0.648	0.7054
KCNQ1OT1	cg02219360	0.5988	0.5509	0.4965	0.5092	0.5328	0.0167	0.5767	0.0355	0.4808	0.503	0.5664	0.5647	0.565	0.51	0.5715	0.457	0.499	0.5563	0.5423	0.2694	0.2571	0.5354	0.575	0.538	0.541	0.0444	0.5648	0.533	0.5393	0.5364	0.5379	0.6057	0.6133	0.5694	0.5261	0.5385	0.544	0.1695	0.5143	0.6351	0.659	0.5488	0.5066	0.5867	0.0501	0.5452	0.6107	0.5824
KCNQ1OT1	cg07595203	0.5197	0.498	0.5199	0.5301	0.5204	0.0269	0.591	0.1055	0.5315	0.5104	0.5285	0.536	0.5107	0.4742	0.5532	0.4407	0.5381	0.5094	0.5181	0.3653	0.312	0.5241	0.5708	0.5547	0.5027	0.0929	0.4964	0.5481	0.5165	0.5418	0.5044	0.5903	0.5444	0.5363	0.5367	0.5623	0.5083	0.2096	0.4955	0.5216	0.5428	0.5568	0.4747	0.6087	0.0847	0.506	0.5414	0.5707
KCNQ1OT1	cg09518720	0.6059	0.6183	0.6673	0.6729	0.5686	0.0349	0.635	0.1833	0.6205	0.5937	0.6752	0.6352	0.6504	0.6419	0.5487	0.4851	0.5981	0.6171	0.6642	0.4518	0.4488	0.6063	0.6316	0.6011	0.5321	0.1748	0.553	0.6298	0.5854	0.6054	0.6002	0.6353	0.697	0.5622	0.542	0.5275	0.5563	0.3485	0.5955	0.69	0.6792	0.658	0.6415	0.6249	0.1742	0.6201	0.6202	0.5578
KCNQ1OT1	cg14958441	0.543	0.4996	0.541	0.5687	0.5265	0.1439	0.5344	0.1806	0.5462	0.5224	0.5558	0.5497	0.5766	0.5473	0.4988	0.4317	0.5034	0.5346	0.5541	0.3864	0.3916	0.543	0.5618	0.5677	0.5025	0.2161	0.5222	0.5473	0.5367	0.538	0.5448	0.6022	0.6054	0.5374	0.548	0.5219	0.5275	0.3101	0.5368	0.6073	0.6011	0.5679	0.5346	0.5556	0.1954	0.5602	0.5579	0.5462
KCNQ1OT1	cg27323091	0.5831	0.5791	0.5915	0.5875	0.5579	0.1015	0.5606	0.23	0.5893	0.5778	0.5862	0.5675	0.5751	0.5219	0.5617	0.5156	0.5702	0.5819	0.5598	0.5022	0.4696	0.5859	0.6244	0.5708	0.581	0.2709	0.5808	0.5933	0.0203	0.0273	0.5844	0.5799	0.6029	0.6065	0.5737	0.5705	0.5731	0.3734	0.5612	0.594	0.6027	0.5748	0.5551	0.5944	0.2294	0.5622	0.5949	0.6207
KCNQ1OT1	cg01873334	0.7256	0.7107	0.729	0.7204	0.732	0.0915	0.7354	0.1901	0.7595	0.7114	0.7406	0.707	0.737	0.7324	0.7395	0.6256	0.767	0.7847	0.7661	0.5377	0.5703	0.7062	0.8076	0.7395	0.7253	0.2035	0.7051	0.7462	0.6231	0.5884	0.7244	0.7779	0.7615	0.7248	0.7539	0.768	0.7277	0.382	0.6829	0.7362	0.7647	0.7295	0.6947	0.7478	0.1601	0.7463	0.7175	0.7494
KCNQ1OT1	cg05816130	0.5632	0.5719	0.5774	0.6052	0.5877	0.0965	0.5961	0.1444	0.5694	0.56	0.5821	0.4666	0.5927	0.4861	0.5893	0.2388	0.5662	0.4892	0.5505	0.397	0.3865	0.3428	0.3692	0.6032	0.5841	0.1866	0.5244	0.6092	0.4628	0.5907	0.4292	0.4999	0.5717	0.6245	0.4297	0.5556	0.5211	0.2522	0.5648	0.6084	0.6191	0.5733	0.5202	0.6127	0.1476	0.5651	0.488	0.406
KCNQ1OT1	cg14243741	0.5311	0.5437	0.5084	0.5723	0.5412	0.1202	0.5607	0.1491	0.5279	0.494	0.5734	0.3947	0.575	0.4007	0.5206	0.2164	0.5337	0.4038	0.5566	0.3626	0.3479	0.307	0.316	0.5645	0.5679	0.2036	0.4895	0.6005	0.3025	0.5344	0.3187	0.3447	0.4851	0.5536	0.3217	0.5709	0.433	0.2577	0.5538	0.5668	0.5805	0.5306	0.533	0.5606	0.1903	0.5657	0.3927	0.2817
KCNQ1OT1	cg01893176	0.4308	0.5527	0.4595	0.5692	0.4814	0.107	0.5011	0.122	0.4215	0.331	0.5177	0.1789	0.5272	0.1956	0.4167	0.1296	0.4793	0.1744	0.5186	0.3235	0.3052	0.1373	0.1841	0.4528	0.4934	0.167	0.2179	0.5412	0.0982	0.4992	0.1487	0.1654	0.3379	0.2667	0.1843	0.4891	0.3175	0.2097	0.5476	0.445	0.5737	0.4473	0.528	0.525	0.1182	0.4486	0.1639	0.17
KCNQ1OT1	cg11666921	0.2995	0.4373	0.3101	0.5198	0.3378	0.0374	0.3705	0.0358	0.276	0.1231	0.3787	0.0251	0.3556	0.0453	0.2985	0.0271	0.3355	0.0464	0.4065	0.1852	0.1955	0.0552	0.0696	0.235	0.3324	0.0723	0.0614	0.4056	0.0384	0.3497	0.0476	0.0514	0.1697	0.104	0.0681	0.3264	0.1225	0.0785	0.373	0.2861	0.3789	0.2516	0.4027	0.3788	0.042	0.3239	0.0599	0.0669
KCNQ1OT1	cg26094482	0.2099	0.4375	0.2783	0.4478	0.289	0.0262	0.3383	0.0187	0.2356	0.1742	0.3577	0.0205	0.2954	0.0384	0.2741	0.0237	0.3213	0.0566	0.3716	0.2061	0.1804	0.0417	0.0526	0.2309	0.2865	0.0441	0.0256	0.3481	0.0206	0.2915	0.0385	0.0425	0.1975	0.1246	0.0569	0.2944	0.1283	0.098	0.3368	0.281	0.3514	0.265	0.4027	0.3345	0.0361	0.3065	0.0439	0.0585
KCNQ1OT1	cg25306939	0.2968	0.5241	0.3366	0.536	0.3233	0.0843	0.4267	0.0556	0.317	0.1944	0.4911	0.0831	0.42	0.0697	0.3134	0.059	0.3972	0.1067	0.4837	0.2403	0.1735	0.0998	0.1101	0.3139	0.3489	0.1083	0.1169	0.4824	0.0737	0.3725	0.0671	0.0823	0.1609	0.1023	0.1195	0.404	0.1547	0.1382	0.4229	0.3382	0.4444	0.2827	0.493	0.403	0.0764	0.3874	0.1103	0.1007
KCNQ1OT1	cg02798157	0.1965	0.4508	0.2244	0.4289	0.2711	0.0874	0.2744	0.0886	0.2069	0.1679	0.3322	0.0993	0.227	0.1025	0.2208	0.09	0.2556	0.0922	0.308	0.2087	0.1871	0.0963	0.1088	0.1331	0.2331	0.1044	0.071	0.3594	0.0718	0.281	0.0801	0.0789	0.167	0.1374	0.1109	0.2105	0.1302	0.1351	0.321	0.2353	0.2545	0.2235	0.4143	0.2387	0.1025	0.2673	0.0973	0.1098
KCNQ1OT1	cg12433386	0.241	0.5926	0.33	0.7227	0.3877	0.0507	0.4038	0.0405	0.2733	0.2073	0.4517	0.0521	0.3317	0.0561	0.2251	0.0338	0.323	0.0767	0.5589	0.2196	0.2204	0.0544	0.0764	0.1221	0.3069	0.1045	0.0436	0.5158	0.0351	0.3768	0.0475	0.0547	0.181	0.1302	0.0661	0.3085	0.1669	0.162	0.4821	0.3037	0.3277	0.2914	0.6562	0.3708	0.0725	0.4294	0.0776	0.0842
KCNQ1OT1	cg01744331	0.1831	0.5814	0.2689	0.8598	0.2916	0.0452	0.4073	0.0265	0.236	0.1683	0.4418	0.0226	0.34	0.0433	0.2728	0.0178	0.3579	0.0441	0.5147	0.2307	0.2129	0.062	0.1008	0.1297	0.2962	0.087	0.0294	0.5179	0.0101	0.35	0.0352	0.044	0.1516	0.1632	0.0698	0.2671	0.1055	0.1085	0.4494	0.2529	0.3099	0.232	0.6328	0.3312	0.0575	0.3764	0.0604	0.0712
KCNQ1OT1	cg16556677	0.3061	0.5785	0.3656	0.7513	0.4251	0.1336	0.4819	0.1185	0.355	0.3021	0.4821	0.143	0.3824	0.1154	0.3545	0.1109	0.4092	0.1828	0.5609	0.3591	0.3815	0.1722	0.1735	0.2281	0.3668	0.1618	0.1142	0.6067	0.1178	0.4757	0.1149	0.1303	0.2931	0.2457	0.1734	0.3415	0.2451	0.2469	0.5174	0.3597	0.4044	0.3379	0.6479	0.4192	0.145	0.4781	0.1752	0.1829
KCNQ1OT1	cg26963277	0.2528	0.5664	0.3482	0.8254	0.3259	0.0455	0.3879	0.0655	0.2972	0.2419	0.4474	0.0594	0.2973	0.046	0.3087	0.0479	0.2905	0.1262	0.5731	0.325	0.3456	0.0584	0.1033	0.1728	0.2948	0.0879	0.0807	0.6022	0.0523	0.3891	0.053	0.0679	0.1936	0.2356	0.0784	0.2497	0.1627	0.1694	0.5072	0.3024	0.3291	0.2475	0.7435	0.3234	0.0653	0.4194	0.1018	0.0778
KCNQ1OT1	cg11272547	0.3301	0.6578	0.4585	0.7797	0.4296	0.1032	0.4815	0.1206	0.3784	0.3212	0.5195	0.1432	0.3751	0.1205	0.3795	0.0942	0.3743	0.1637	0.6275	0.3977	0.4341	0.1433	0.1463	0.2136	0.3785	0.153	0.1219	0.6469	0.1023	0.4854	0.1098	0.1238	0.3503	0.2764	0.1715	0.3289	0.2162	0.2394	0.5442	0.3731	0.4219	0.3707	0.7064	0.4225	0.1013	0.4937	0.1506	0.1734
RB1	cg13389575	0.7675	0.7878	0.7292	0.8174	0.844	0.8919	0.7768	0.7524	0.8358	0.8956	0.7522	0.8661	0.7884	0.8698	0.8352	0.9005	0.8103	0.8604	0.646	0.9392	0.8831	0.9053	0.9026	0.797	0.727	0.9065	0.7796	0.8278	0.8272	0.7751	0.8707	0.9189	0.8326	0.8881	0.9001	0.8311	0.8327	0.8628	0.7358	0.8406	0.8253	0.8114	0.8644	0.8106	0.7928	0.7991	0.7487	0.7718
RB1	cg19447496	0.9311	0.9131	0.921	0.9172	0.9226	0.9066	0.9202	0.9368	0.9426	0.9246	0.9104	0.9203	0.901	0.9318	0.9021	0.9042	0.914	0.9382	0.9436	0.9333	0.9194	0.9196	0.9311	0.9232	0.9216	0.9223	0.9188	0.9254	0.9307	0.914	0.9211	0.9229	0.9369	0.9466	0.9201	0.917	0.9334	0.9123	0.923	0.9148	0.9346	0.9096	0.9265	0.9256	0.9182	0.9114	0.9071	0.9245
RB1	cg24342013	0.5945	0.8143	0.6857	0.8648	0.6148	0.8927	0.6803	0.9262	0.7014	0.9084	0.6134	0.9039	0.6405	0.9088	0.7244	0.931	0.6021	0.9076	0.6292	0.8935	0.9338	0.8799	0.9155	0.9028	0.5854	0.8711	0.9032	0.7737	0.9243	0.5851	0.9046	0.8966	0.5792	0.9297	0.8478	0.5273	0.8477	0.8703	0.705	0.5851	0.7566	0.6446	0.8554	0.6047	0.8265	0.6132	0.8977	0.9078
RB1	cg11408952	0.7998	0.9195	0.8114	0.9204	0.7577	0.7743	0.8179	0.9619	0.7936	0.9775	0.8489	0.9761	0.8283	0.8052	0.7841	0.9632	0.75	0.8685	0.8318	0.96	0.9455	0.942	0.9611	0.7767	0.794	0.919	0.8194	0.8744	0.9177	0.7913	0.8396	0.8115	0.8362	0.9536	0.7662	0.8254	0.7991	0.9735	0.8764	0.8115	0.8487	0.859	0.8856	0.8315	0.7529	0.8248	0.9554	0.9641
RB1	cg27182551	0.7603	0.7881	0.7228	0.7303	0.7362	0.7161	0.7051	0.9132	0.7154	0.9031	0.6994	0.8991	0.7209	0.8307	0.7286	0.9103	0.7081	0.8535	0.7727	0.8685	0.8617	0.8994	0.9099	0.7778	0.7279	0.8752	0.8636	0.7689	0.9136	0.7182	0.8826	0.8199	0.7648	0.9025	0.8068	0.7413	0.8475	0.9051	0.7918	0.7519	0.8016	0.7426	0.7943	0.7322	0.6322	0.7352	0.9154	0.9246
RB1	cg13431205	0.5987	0.7578	0.581	0.5243	0.6002	0.8302	0.6169	0.8981	0.567	0.8062	0.5838	0.8933	0.5967	0.7174	0.5861	0.8919	0.5701	0.8861	0.5668	0.7646	0.7599	0.8295	0.9023	0.7804	0.5849	0.6642	0.9118	0.6046	0.9029	0.5721	0.7568	0.6217	0.5743	0.8726	0.679	0.5856	0.6726	0.8723	0.6544	0.5955	0.6916	0.5905	0.5981	0.6282	0.4711	0.574	0.876	0.9135
RB1	cg18481241	0.7399	0.8271	0.7085	0.6027	0.6683	0.8774	0.687	0.9436	0.6674	0.8377	0.6751	0.9324	0.671	0.728	0.7106	0.9241	0.6855	0.9091	0.6645	0.7943	0.7939	0.7302	0.6709	0.9036	0.6919	0.8715	0.9522	0.6019	0.9286	0.6108	0.8648	0.5984	0.6492	0.8939	0.6887	0.6694	0.75	0.9076	0.6471	0.6844	0.768	0.698	0.6081	0.6813	0.5125	0.6385	0.933	0.9261
RB1	cg25676335	0.8706	0.9205	0.8535	0.7789	0.814	0.9267	0.825	0.9573	0.8262	0.9212	0.8295	0.9387	0.8435	0.8254	0.8376	0.9406	0.8293	0.957	0.8371	0.8992	0.8939	0.9475	0.9423	0.9404	0.8382	0.8878	0.9566	0.7929	0.944	0.7752	0.8899	0.7107	0.8561	0.9503	0.7882	0.8193	0.7985	0.9142	0.8341	0.8214	0.8837	0.8563	0.7622	0.838	0.6942	0.7917	0.9412	0.9419
RB1	cg00059930	0.7705	0.7523	0.7193	0.5691	0.6642	0.9187	0.6793	0.9094	0.6858	0.8065	0.6679	0.8909	0.685	0.6788	0.7088	0.9018	0.6964	0.9109	0.6671	0.7725	0.7514	0.8699	0.9201	0.8982	0.6958	0.8348	0.895	0.622	0.8903	0.5974	0.8613	0.5632	0.6828	0.8817	0.6596	0.6226	0.6419	0.8553	0.6764	0.6629	0.7742	0.7432	0.5939	0.6751	0.5321	0.6316	0.9015	0.9069
RB1	cg26740195	0.5262	0.7811	0.5392	0.5415	0.5467	0.5879	0.5626	0.5403	0.5523	0.6253	0.5469	0.8633	0.5451	0.4233	0.547	0.6837	0.5584	0.6711	0.5288	0.5373	0.5301	0.5965	0.8935	0.5579	0.5423	0.7861	0.8697	0.5401	0.8432	0.5073	0.4476	0.44	0.5627	0.5597	0.4544	0.5529	0.4708	0.8561	0.5794	0.5551	0.5669	0.5657	0.537	0.5518	0.4546	0.538	0.8106	0.8467
RB1	cg27026713	0.7229	0.8081	0.718	0.7326	0.7597	0.7707	0.7568	0.7843	0.7216	0.7631	0.7097	0.8536	0.7127	0.6248	0.7207	0.8359	0.7236	0.8405	0.7237	0.7224	0.7111	0.8194	0.8341	0.6987	0.6383	0.8133	0.8542	0.7209	0.8329	0.6738	0.6988	0.7188	0.7573	0.7616	0.6955	0.656	0.6726	0.8446	0.7309	0.729	0.7607	0.6772	0.6563	0.7321	0.6228	0.6618	0.8438	0.8338
RB1	cg07880715	0.6098	0.8945	0.6524	0.6187	0.6246	0.784	0.6623	0.6834	0.6338	0.7888	0.6569	0.9449	0.6594	0.5537	0.6296	0.9441	0.672	0.9178	0.6557	0.6264	0.6303	0.7533	0.7564	0.6608	0.6184	0.8393	0.9528	0.6507	0.9478	0.615	0.6543	0.6547	0.6387	0.6705	0.6141	0.6273	0.6062	0.8658	0.7077	0.634	0.6455	0.6173	0.6367	0.6498	0.5458	0.6475	0.9452	0.9545
H19 Sample Median		0.61645	0.8396	0.7599	0.6403	0.61295	0.94095	0.62105	0.9252	0.83555	0.8679	0.8201	0.9331	0.632	0.6164	0.61875	0.665	0.90665	0.92565	0.69525	0.8214	0.80705	0.6142	0.62835	0.896	0.6118	0.9191	0.9365	0.6457	0.93575	0.79375	0.6393	0.6397	0.7817	0.9025	0.6387	0.62335	0.6068	0.9012	0.66245	0.6196	0.6417	0.61515	0.69565	0.63555	0.92945	0.7745	0.91735	0.92835
KCNQ1OT1 Sample Median		0.5304	0.5509	0.5199	0.5795	0.5204	0.0507	0.5579	0.1185	0.5279	0.5043	0.5512	0.5215	0.554	0.4837	0.5425	0.4317	0.5251	0.5094	0.5541	0.3626	0.3479	0.5241	0.552	0.5418	0.5168	0.1182	0.5058	0.5481	0.4628	0.521	0.5044	0.5437	0.5445	0.5363	0.5261	0.5275	0.5211	0.2097	0.5258	0.556	0.5589	0.5435	0.528	0.5556	0.1025	0.5403	0.5107	0.5433
RB1 Sample Median		0.7501	0.8112	0.71865	0.73145	0.70225	0.8538	0.69605	0.9113	0.7084	0.86665	0.68725	0.9015	0.69885	0.7666	0.72255	0.90725	0.70225	0.89685	0.6658	0.8314	0.8278	0.8749	0.90625	0.7887	0.69385	0.8713	0.8991	0.7449	0.91565	0.6444	0.86305	0.71475	0.72005	0.891	0.73085	0.6627	0.77425	0.8713	0.7193	0.7067	0.7711	0.7203	0.70925	0.7067	0.6275	0.65465	0.9043	0.919
[truncated: 43 more columns]
