# Supplementary material for: Clinically and biologically relevant subgroups of Wilms tumour defined by genomic and epigenomic analyses
Source: Br J Cancer. 2020 Oct 5;124(2):437–46. doi: 10.1038/s41416-020-01102-1 (PMC7853092; doi:10.1038/s41416-020-01102-1)
Supplement: Supplementary file 7 — Supplementary Table 7A [file 41416_2020_1102_MOESM7_ESM.xlsx]

## Sheet: Sheet1
Sample Name	Laterality	#locus_id	Chromosome	address_begin	address_end	ref_allele	alt_allele	zygosity	genotype	vcf_locus	REF_READCOUNT	ALT_READCOUNT	refseq_id	effect	gene_symbol	entrez_id	gene_desc	gene_type	1000g_all	ExAC_Freq	dbsnp	dbsnp_common	dbsnp_region	dbsnp_common_region	dbsnp_wind	cosmic	sift_score	polyphen_score	ma_score	mt_score	CADD_phred	phylopPMam	phylopVert100	pfam_annovar	per_cds_affected	per_transcripts_affected	SegDup	Repeat
1752	2	chr11:1619173:1619202:CCCCCACAGGAGCCACAGCCCCCCTTGGAG:-	chr11	1619173	1619202	CCCCCACAGGAGCCACAGCCCCCCTTGGAG	-	ref-alt	CCCCCACAGGAGCCACAGCCCCCCTTGGAG|-	chr11:1619172:ACCCCCACAGGAGCCACAGCCCCCCTTGGAG:A	1	5	KRTAP5-2:NM_001004325:exon1:c.279_308del:p.93_103del	nonframeshift deletion	KRTAP5-2	440021	keratin associated protein 5-2	protein-coding	0	0	NA	NA	rs61869704,rs36134435,rs199811378,rs61869706	rs61869706	rs61869704,rs36134435,rs199811378,rs61869706	ID=COSM1352866;OCCURENCE=26(large_intestine),1(NS)	NA	NA	NA	NA	9.065	1.990000;0.221000;-0.029000;0.837000;0.834000;0.558000;0.793000;1.617000;-0.274000;0.726000;0.509000;0.596000;0.596000;0.702000;0.049000;0.702000;1.437000;0.181000;1.763000;0.653000;-1.710000;0.613000;0.610000;1.763000;1.437000;0.378000;0.655000;-1.367000;0.415000;0.192000	2.433000;-1.254000;-1.069000;1.599000;-0.101000;0.079000;0.857000;-0.016000;0.244000;1.603000;0.560000;0.297000;1.393000;0.209000;0.140000;4.329000;3.390000;1.318000;1.899000;-0.203000;-1.316000;0.150000;2.180000;-0.467000;0.565000;0.290000;1.119000;-0.664000;0.260000;-0.014000	NA	0.477528	100	Score=0.934261;Name=chr11:71237534	NA
1752	2	chr13:48878090:48878090:C:T	chr13	48878090	48878090	C	T	ref-alt	C|T	chr13:48878090:C:T	15	9	RB1:NM_000321:exon1:c.C42T:p.A14A	synonymous SNV	RB1	5925	retinoblastoma 1	protein-coding	0.000599042	0.0005051	rs148980395	NA	rs148980395	NA	rs148980395	ID=COSM935;OCCURENCE=1(eye)	NA	NA	NA	NA	NA	-0.463	-0.353	NA	0.98493	100	NA	Simple_repeat
PAPWWT_0BJC4U	1	chr6:43970504:43970509:GCGGCG:-	chr6	43970504	43970509	GCGGCG	-	hom	-|-	chr6:43970503:CGCGGCG:C	5	5	C6orf223:NM_153246:exon4:c.370_375del:p.124_125del	nonframeshift deletion	C6orf223	221416	chromosome 6 open reading frame 223	protein-coding	0	0	NA	NA	rs72369323	NA	rs72369323	ID=COSM1079676;OCCURENCE=1(endometrium),1(liver)	NA	NA	NA	NA	13.32	0.000000;0.000000;0.000000;0.000000;0.000000;0.000000	0.000000;0.000000;0.000000;0.000000;0.000000;0.000000	NA	0.492455	50	NA	Simple_repeat
PAPWWT_0BJC4U	1	chr11:1619173:1619202:CCCCCACAGGAGCCACAGCCCCCCTTGGAG:-	chr11	1619173	1619202	CCCCCACAGGAGCCACAGCCCCCCTTGGAG	-	ref-alt	CCCCCACAGGAGCCACAGCCCCCCTTGGAG|-	chr11:1619172:ACCCCCACAGGAGCCACAGCCCCCCTTGGAG:A	4	8	KRTAP5-2:NM_001004325:exon1:c.279_308del:p.93_103del	nonframeshift deletion	KRTAP5-2	440021	keratin associated protein 5-2	protein-coding	0	0	NA	NA	rs61869704,rs36134435,rs199811378,rs61869706	rs61869706	rs61869704,rs36134435,rs199811378,rs61869706	ID=COSM1352866;OCCURENCE=26(large_intestine),1(NS)	NA	NA	NA	NA	9.065	1.990000;0.221000;-0.029000;0.837000;0.834000;0.558000;0.793000;1.617000;-0.274000;0.726000;0.509000;0.596000;0.596000;0.702000;0.049000;0.702000;1.437000;0.181000;1.763000;0.653000;-1.710000;0.613000;0.610000;1.763000;1.437000;0.378000;0.655000;-1.367000;0.415000;0.192000	2.433000;-1.254000;-1.069000;1.599000;-0.101000;0.079000;0.857000;-0.016000;0.244000;1.603000;0.560000;0.297000;1.393000;0.209000;0.140000;4.329000;3.390000;1.318000;1.899000;-0.203000;-1.316000;0.150000;2.180000;-0.467000;0.565000;0.290000;1.119000;-0.664000;0.260000;-0.014000	NA	0.477528	100	Score=0.934261;Name=chr11:71237534	NA
PAPWWT_0BJC4U	1	chrX:70338702:70338702:A:G	chrX	70338702	70338702	A	G	ref-alt	A|G	chrX:70338702:A:G	46	18	MED12:NM_005120:exon1:c.A98G:p.E33G	nonsynonymous SNV	MED12	9968	mediator complex subunit 12	protein-coding	0	0	NA	NA	NA	NA	NA	ID=COSM1570053;OCCURENCE=1(large_intestine)	0	0.976	2.08	1	20.5	1.611	8.036	NA	0.985002	100	NA	NA
PAPWWT_0BJC4U	1	chr6:161528978:161528978:G:A	chr6	161528978	161528978	G	A	ref-alt	G|A	chr6:161528978:G:A	17	87	MAP3K4:NM_005922:exon21:c.G4096A:p.G1366R,MAP3K4:NM_001301072:exon21:c.G4084A:p.G1362R,MAP3K4:NM_006724:exon20:c.G3946A:p.G1316R,MAP3K4:NM_001291958:exon22:c.G2455A:p.G819R	nonsynonymous SNV	MAP3K4	4216	mitogen-activated protein kinase kinase kinase 4	protein-coding	0	0	NA	NA	NA	NA	rs149051863	NA	0	1	1.115	1	28.9	2.357	9.422	Pkinase,Pkinase_Tyr	0.229441	80	NA	NA
PAPWWT_0BJC4U	1	chr20:44638649:44638649:C:G	chr20	44638649	44638649	C	G	ref-alt	C|G	chr20:44638649:C:G	37	25	MMP9:NM_004994:exon2:c.C283G:p.R95G	nonsynonymous SNV	MMP9	4318	matrix metallopeptidase 9	protein-coding	0	0	NA	NA	rs377251829	NA	rs377251829	NA	0	0.934	2.17	0.826	13.9	1.073	5.006	PG_binding_1	0.866761	100	NA	NA
PAPYNR_0BJC56	2	chr1:248801602:248801602:-:CA	chr1	248801602	248801602	-	CA	hom	CA|CA	chr1:248801602:T:TCA	17	8	OR2T35:NM_001001827:exon1:c.957_958insTG:p.I320_R321delinsX	stopgain	OR2T35	403244	olfactory receptor, family 2, subfamily T, member 35	protein-coding	0	0.000298	NA	NA	rs370874670	NA	rs370874670,rs375058001,rs67595106,rs201705158	ID=COSM246232;OCCURENCE=1(prostate),1(large_intestine)	NA	NA	NA	NA	8.528	-0.642	-0.279	NA	0.0154321	100	Score=0.979009;Name=chr1:248584239	NA
PAPYNR_0BJC56	2	chr7:128829039:128829039:-:GCT	chr7	128829039	128829039	-	GCT	ref-alt	-|GCT	chr7:128829039:G:GGCT	5	11	SMO:NM_005631:exon1:c.47_48insGCT:p.G16delinsGL	nonframeshift insertion	SMO	6608	smoothened, frizzled class receptor	protein-coding	0.00279553	0	NA	NA	NA	NA	NA	ID=COSM1169629;OCCURENCE=2(stomach)	NA	NA	NA	NA	12.87	0.93	4.665	NA	0.980118	100	NA	NA
PAPYNR_0BJC56	2	chr6:133014444:133014444:A:C	chr6	133014444	133014444	A	C	ref-alt	A|C	chr6:133014444:A:C	35	12	VNN1:NM_004666:exon4:c.T545G:p.F182C	nonsynonymous SNV	VNN1	8876	vanin 1	protein-coding	0	0	NA	NA	NA	NA	NA	NA	0	0.986	3.645	0.999	15.66	1.059	3.881	CN_hydrolase	0.646563	100	NA	NA
PAPYNR_0BJC56	2	chrX:20156738:20156738:T:C	chrX	20156738	20156738	T	C	ref-alt	T|C	chrX:20156738:T:C	9	5	EIF1AX:NM_001412:exon2:c.A19G:p.K7E	nonsynonymous SNV	EIF1AX	1964	eukaryotic translation initiation factor 1A, X-linked	protein-coding	0	0	NA	NA	NA	NA	NA	NA	0	0.54	3.735	1	18.25	1.708	7.441	NA	0.956322	100	NA	NA
PAPYNR_0BM85C	2	chr1:144864162:144864162:C:T	chr1	144864162	144864162	C	T	ref-alt	C|T	chr1:144864162:C:T	6	3	PDE4DIP:NM_001198834:exon36:c.G5933A:p.R1978H,PDE4DIP:NM_014644:exon36:c.G5933A:p.R1978H,PDE4DIP:NM_001198832:exon38:c.G5615A:p.R1872H	nonsynonymous SNV	PDE4DIP	9659	phosphodiesterase 4D interacting protein	protein-coding	0.00119808	0.001887	rs145067181	NA	rs145067181	NA	rs145067181,rs144937686	ID=COSM1560029,COSM1560030;OCCURENCE=1(large_intestine)	0.32	0.991	1.995	1	17.01	2.463	1.777	DUF1220,Microtub_assoc	0.164807	33.3333	Score=0.960187;Name=chr1:146012395	NA
PAPYNR_0BM85C	2	chr7:128829039:128829039:-:GCT	chr7	128829039	128829039	-	GCT	ref-alt	-|GCT	chr7:128829039:G:GGCT	7	8	SMO:NM_005631:exon1:c.47_48insGCT:p.G16delinsGL	nonframeshift insertion	SMO	6608	smoothened, frizzled class receptor	protein-coding	0.00279553	0	NA	NA	NA	NA	NA	ID=COSM1169629;OCCURENCE=2(stomach)	NA	NA	NA	NA	12.87	0.93	4.665	NA	0.980118	100	NA	NA
PAREPI_0BJC5A	2	chr11:1651586:1651615:CTGCTGCCAGTCCAGCTGCTGTAAGCCTTA:-	chr11	1651586	1651615	CTGCTGCCAGTCCAGCTGCTGTAAGCCTTA	-	ref-alt	CTGCTGCCAGTCCAGCTGCTGTAAGCCTTA|-	chr11:1651585:CCTGCTGCCAGTCCAGCTGCTGTAAGCCTTA:C	28	31	KRTAP5-5:NM_001001480:exon1:c.516_545del:p.172_182del	nonframeshift deletion	KRTAP5-5	439915	keratin associated protein 5-5	protein-coding	0	0	NA	NA	rs373726678,rs138562325,rs200516743,rs377326691,rs76143925,rs74396270	rs138562325,rs76143925	rs373726678,rs138562325,rs200516743,rs377326691,rs76143925,rs74396270,rs199686073	ID=COSM111680;OCCURENCE=1(ovary)	NA	NA	NA	NA	3.737	-1.271000;0.331000;0.570000;0.103000;1.353000;0.109000;-0.179000;-0.210000;-0.015000;-0.237000;1.353000;0.583000;1.656000;-0.089000;0.488000;1.606000;0.286000;1.606000;-0.168000;1.382000;1.692000;-0.547000;-0.360000;-0.776000;-2.243000;1.606000;0.485000;-	-0.050000;2.172000;4.898000;1.137000;4.027000;1.782000;-1.100000;-1.063000;0.043000;0.759000;0.886000;0.210000;1.544000;-0.391000;0.735000;-0.813000;0.082000;1.746000;-0.502000;-0.063000;3.011000;-0.996000;0.066000;1.281000;-1.306000;-0.194000;1.919000;0.	Keratin_B2	0.277311	100	NA	NA
PAREPI_0BJC5A	2	chr6:21596141:21596141:C:G	chr6	21596141	21596141	C	G	ref-alt	C|G	chr6:21596141:C:G	43	22	SOX4:NM_003107:exon1:c.C1376G:p.S459W	nonsynonymous SNV	SOX4	6659	SRY (sex determining region Y)-box 4	protein-coding	0	0	NA	NA	NA	NA	NA	NA	0	0.965	1.83	1	18.6	0.874	7.572	NA	0.034386	100	NA	NA
PARWZV_0BJC5E	1	chr1:8419889:8419889:C:A	chr1	8419889	8419889	C	A	ref-alt	C|A	chr1:8419889:C:A	30	13	RERE:NM_001042681:exon19:c.G3553T:p.E1185X,RERE:NM_012102:exon20:c.G3553T:p.E1185X,RERE:NM_001042682:exon9:c.G1891T:p.E631X	stopgain	RERE	473	arginine-glutamic acid dipeptide (RE) repeats	protein-coding	0	0	NA	NA	NA	NA	rs147786073,rs142494554	NA	0.07	NA	NA	1	41	1.16	7.522	Atrophin-1	0.377756	100	NA	Simple_repeat
PARWZV_0BJC5E	1	chrX:129168551:129168551:C:A	chrX	129168551	129168551	C	A	ref-alt	C|A	chrX:129168551:C:A	88	29	BCORL1:NM_001184772:exon8:c.C4427A:p.S1476X	stopgain	BCORL1	63035	BCL6 corepressor-like 1	protein-coding	0	0	NA	NA	NA	NA	NA	NA	0.97	NA	NA	1	41	2.285	0.832	NA	0.173759	50	NA	NA
PARWZV_0BJC5E	1	chr5:31410961:31410961:G:T	chr5	31410961	31410961	G	T	ref-alt	G|T	chr5:31410961:G:T	55	48	DROSHA:NM_013235:exon30:c.C3559A:p.Q1187K,DROSHA:NM_001100412:exon30:c.C3448A:p.Q1150K	nonsynonymous SNV	DROSHA	29102	drosha, ribonuclease type III	protein-coding	0	0	NA	NA	NA	NA	NA	NA	0.02	0.997	1.87	1	28.5	2.507	9.335	Ribonuclease_3	0.141006	100	NA	NA
PARXWA_0BM85H	1	chr11:1651586:1651615:CTGCTGCCAGTCCAGCTGCTGTAAGCCTTA:-	chr11	1651586	1651615	CTGCTGCCAGTCCAGCTGCTGTAAGCCTTA	-	hom	-|-	chr11:1651585:CCTGCTGCCAGTCCAGCTGCTGTAAGCCTTA:C	16	46	KRTAP5-5:NM_001001480:exon1:c.516_545del:p.172_182del	nonframeshift deletion	KRTAP5-5	439915	keratin associated protein 5-5	protein-coding	0	0	NA	NA	rs373726678,rs138562325,rs200516743,rs377326691,rs76143925,rs74396270	rs76143925,rs138562325	rs373726678,rs138562325,rs200516743,rs377326691,rs76143925,rs74396270,rs199686073	ID=COSM111680;OCCURENCE=1(ovary)	NA	NA	NA	NA	3.737	-1.271000;0.331000;0.570000;0.103000;1.353000;0.109000;-0.179000;-0.210000;-0.015000;-0.237000;1.353000;0.583000;1.656000;-0.089000;0.488000;1.606000;0.286000;1.606000;-0.168000;1.382000;1.692000;-0.547000;-0.360000;-0.776000;-2.243000;1.606000;0.485000;-	-0.050000;2.172000;4.898000;1.137000;4.027000;1.782000;-1.100000;-1.063000;0.043000;0.759000;0.886000;0.210000;1.544000;-0.391000;0.735000;-0.813000;0.082000;1.746000;-0.502000;-0.063000;3.011000;-0.996000;0.066000;1.281000;-1.306000;-0.194000;1.919000;0.	Keratin_B2	0.277311	100	NA	NA
PARXWA_0BM85H	1	chr11:75905847:75905847:C:T	chr11	75905847	75905847	C	T	ref-alt	C|T	chr11:75905847:C:T	3	3	WNT11:NM_004626:exon3:c.G361A:p.A121T	nonsynonymous SNV	WNT11	7481	wingless-type MMTV integration site family, member 11	protein-coding	0.00738818	0.002036	rs1132737	NA	rs1132737	NA	rs1132737,rs149594594	ID=COSM3687648;OCCURENCE=1(large_intestine)	0.09	0.072	2.095	0.969	14.06	0.096	1.668	wnt	0.661033	100	NA	NA
PARXWA_0BM85H	1	chrY:21154529:21154529:G:A	chrY	21154529	21154529	G	A	ref-alt	G|A	chrY:21154529:G:A	1	3	CD24:NM_001291738:exon2:c.C67T:p.Q23X,CD24:NM_013230:exon1:c.C67T:p.Q23X,CD24:NM_001291737:exon1:c.C67T:p.Q23X	stopgain	CD24	100133941	CD24 molecule	protein-coding	0	0	NA	NA	NA	NA	NA	NA	NA	NA	NA	NA	12.51	0.672	-0.018	NA	0.72428	50	Score=0.941616;Name=chr15:56363536	NA
PARXWA_0BM85H	1	chr2:55900206:55900206:C:G	chr2	55900206	55900206	C	G	ref-alt	C|G	chr2:55900206:C:G	2	2	PNPT1:NM_033109:exon9:c.G688C:p.E230Q	nonsynonymous SNV	PNPT1	87178	polyribonucleotide nucleotidyltransferase 1	protein-coding	0.00179712	0.0004718	rs34928857	NA	rs34928857	NA	rs34928857	NA	0	0.994	3.99	1	28.6	2.828	7.367	RNase_PH_C	0.707483	100	NA	NA
PARXWA_0BM85H	1	chr3:25761576:25761576:C:T	chr3	25761576	25761576	C	T	ref-alt	C|T	chr3:25761576:C:T	41	34	NGLY1:NM_018297:exon11:c.G1718A:p.S573N,NGLY1:NM_001145293:exon11:c.G1664A:p.S555N,NGLY1:NM_001145294:exon11:c.G1592A:p.S531N	nonsynonymous SNV	NGLY1	55768	N-glycanase 1	protein-coding	0	0	NA	NA	NA	NA	rs74650888	NA	0.04	0.801	2.54	1	23.3	2.715	6.361	NA	0.134312	75	NA	NA
PARXWA_0BM85H	1	chr4:89601350:89601350:A:G	chr4	89601350	89601350	A	G	ref-alt	A|G	chr4:89601350:A:G	4	5	HERC3:NM_014606:exon20:c.A2303G:p.Y768C,HERC3:NM_001271602:exon19:c.A1949G:p.Y650C	nonsynonymous SNV	HERC3	8916	HECT and RLD domain containing E3 ubiquitin protein ligase 3	protein-coding	0	0	NA	NA	NA	NA	NA	NA	0.08	0.964	2.64	1	15.05	0.957	2.215	HECT	0.30368	100	NA	NA
PASXDI_0BIEOT	2	chr22:38119754:38119756:TCA:-	chr22	38119754	38119756	TCA	-	hom	-|-	chr22:38119753:CTCA:C	161	6	TRIOBP:NM_001039141:exon7:c.1191_1193del:p.397_398del	nonframeshift deletion	TRIOBP	11078	TRIO and F-actin binding protein	protein-coding	0	0	rs201160789	NA	rs4647811,rs71322688,rs201160789,rs67890459,rs77530465,rs55745992	rs67890459	rs4647811,rs373739890,rs71322688,rs201160789,rs67890459,rs77530465,rs55745992,rs199535040,rs62236749	ID=COSM1740939;OCCURENCE=1(haematopoietic_and_lymphoid_tissue)	NA	NA	NA	NA	NA	-0.308000;1.446000;1.186000	-1.009000;1.570000;0.882000	NA	0.832206	33.3333	NA	NA
PATDAR_0BIEOV	2	chr3:178952085:178952085:A:G	chr3	178952085	178952085	A	G	ref-alt	A|G	chr3:178952085:A:G	102	79	PIK3CA:NM_006218:exon21:c.A3140G:p.H1047R	nonsynonymous SNV	PIK3CA	5290	phosphatidylinositol-4,5-bisphosphate 3-kinase, catalytic subunit alpha	protein-coding	0	8.17e-06	rs121913279	NA	rs121913279	NA	rs121913281,rs121913279,rs121913277	ID=COSM94986,COSM775;OCCURENCE=249(large_intestine),2(prostate),2(kidney),9(liver),5(pancreas),30(urinary_tract),1(small_intestine),6(skin),1005(breast),125(endometrium),3(salivary_gland),83(ovary),7(soft_tissue),2(pituitary),8(gastrointestinal_tract_(site_indeterminate)),3(haematopoietic_and_lymphoid_tissue),3(cervix),2(meninges),15(lung),8(thyroid),4(oesophagus),8(NS),30(upper_aerodigestive_tra…	0.16	0.085	0	1	14.34	2.333	8.86	NA	0.0208918	100	NA	NA
PATDAR_0BIEOV	2	chr11:1619173:1619202:CCCCCACAGGAGCCACAGCCCCCCTTGGAG:-	chr11	1619173	1619202	CCCCCACAGGAGCCACAGCCCCCCTTGGAG	-	ref-alt	CCCCCACAGGAGCCACAGCCCCCCTTGGAG|-	chr11:1619172:ACCCCCACAGGAGCCACAGCCCCCCTTGGAG:A	2	7	KRTAP5-2:NM_001004325:exon1:c.279_308del:p.93_103del	nonframeshift deletion	KRTAP5-2	440021	keratin associated protein 5-2	protein-coding	0	0	NA	NA	rs61869704,rs36134435,rs199811378,rs61869706	rs61869706	rs61869704,rs36134435,rs199811378,rs61869706	ID=COSM1352866;OCCURENCE=26(large_intestine),1(NS)	NA	NA	NA	NA	9.065	1.990000;0.221000;-0.029000;0.837000;0.834000;0.558000;0.793000;1.617000;-0.274000;0.726000;0.509000;0.596000;0.596000;0.702000;0.049000;0.702000;1.437000;0.181000;1.763000;0.653000;-1.710000;0.613000;0.610000;1.763000;1.437000;0.378000;0.655000;-1.367000;0.415000;0.192000	2.433000;-1.254000;-1.069000;1.599000;-0.101000;0.079000;0.857000;-0.016000;0.244000;1.603000;0.560000;0.297000;1.393000;0.209000;0.140000;4.329000;3.390000;1.318000;1.899000;-0.203000;-1.316000;0.150000;2.180000;-0.467000;0.565000;0.290000;1.119000;-0.664000;0.260000;-0.014000	NA	0.477528	100	Score=0.934261;Name=chr11:71237534	NA
PATDBB_0BIEOW	2	chr1:154842199:154842199:-:GCTGCT	chr1	154842199	154842199	-	GCTGCT	hom	GCTGCT|GCTGCT	chr1:154842199:G:GGCTGCT	8	5	KCNN3:NM_001204087:exon1:c.241_242insAGCAGC:p.P81delinsQQP,KCNN3:NM_002249:exon1:c.241_242insAGCAGC:p.P81delinsQQP	nonframeshift insertion	KCNN3	3782	potassium channel, calcium activated intermediate/small conductance subfamily N alpha, member 3	protein-coding	0	0	NA	NA	rs3831942	NA	rs3831942,rs367921715,rs193922907	ID=COSM245173;OCCURENCE=1(oesophagus),2(prostate)	NA	NA	NA	NA	8.03	2.552	4.2	NA	0.892459	66.6667	NA	NA
PATDBB_0BIEOW	2	chr9:95237024:95237024:-:TCA	chr9	95237024	95237024	-	TCA	ref-alt	-|TCA	chr9:95237024:C:CTCA	34	41	ASPN:NM_017680:exon2:c.155_156insTGA:p.E52delinsDE,ASPN:NM_001193335:exon2:c.155_156insTGA:p.E52delinsDE	nonframeshift insertion	ASPN	54829	asporin	protein-coding	0	0	rs111419727	NA	rs376433743,rs111419727	NA	rs377008610,rs370182715,rs374980467,rs111984514,rs111419727,rs376433743,rs145092122,rs3078372,rs71362392,rs200538582,rs72537392,rs60414909,rs143279922	ID=COSM1111125;OCCURENCE=1(endometrium),1(haematopoietic_and_lymphoid_tissue)	NA	NA	NA	NA	5.621	-1.088	-0.787	NA	0.864392	100	NA	NA
PATDBB_0BIEOW	2	chr12:53183979:53183979:G:A	chr12	53183979	53183979	G	A	ref-alt	G|A	chr12:53183979:G:A	8	3	KRT3:NM_057088:exon9:c.C1734T:p.G578G	synonymous SNV	KRT3	3850	keratin 3, type II	protein-coding	0	0.0004143	NA	NA	NA	NA	rs60125653	ID=COSM3688294;OCCURENCE=1(large_intestine)	NA	NA	NA	NA	NA	-0.915	-1.701	NA	0.0810811	100	NA	Simple_repeat
PATDBB_0BIEOY	2	chr1:19633811:19633811:C:A	chr1	19633811	19633811	C	A	ref-alt	C|A	chr1:19633811:C:A	2	3	AKR7A2:NM_003689:exon4:c.G685T:p.A229S	nonsynonymous SNV	AKR7A2	8574	aldo-keto reductase family 7, member A2	protein-coding	0.00119808	0.000309	rs115276777	NA	rs115276777	NA	rs370512155,rs115276777,rs368181869	NA	0.01	0.997	3.3	1	29.8	2.553	7.262	Aldo_ket_red	0.365741	100	NA	NA
PATFFD_0BMG6Q	1	chr3:41266110:41266110:A:C	chr3	41266110	41266110	A	C	ref-alt	A|C	chr3:41266110:A:C	33	40	CTNNB1:NM_001098209:exon3:c.A107C:p.H36P,CTNNB1:NM_001098210:exon3:c.A107C:p.H36P,CTNNB1:NM_001904:exon3:c.A107C:p.H36P	nonsynonymous SNV	CTNNB1	1499	catenin (cadherin-associated protein), beta 1, 88kDa	protein-coding	0	0	NA	NA	rs121913416	NA	rs121913416,rs121913399,rs28931589,rs121913228,rs121913403	ID=COSM5678;OCCURENCE=6(kidney),27(liver),1(large_intestine)	0.01	0.498	1.965	1	15.41	2.201	9.343	NA	0.95439	100	NA	NA
PATFFD_0BMG6Q	1	chr17:17697094:17697096:CAG:-	chr17	17697094	17697096	CAG	-	ref-alt	CAG|-	chr17:17697093:CCAG:C	40	5	RAI1:NM_030665:exon3:c.832_834del:p.278_278del	nonframeshift deletion	RAI1	10743	retinoic acid induced 1	protein-coding	0	0	rs371983878	NA	rs371983878,rs113303801	NA	rs143311634,rs146690371,rs140274272,rs371983878,rs113303801,rs149882795,rs11078398,rs35068024,rs144872134,rs34083643	ID=COSM1479304;OCCURENCE=1(breast)	NA	NA	NA	NA	4.414	1.931000;-0.610000;-2.722000	2.632000;3.119000;0.064000	NA	0.854571	100	NA	Simple_repeat
PATJEJ_0BMG6T	2	chr11:1651586:1651615:CTGCTGCCAGTCCAGCTGCTGTAAGCCTTA:-	chr11	1651586	1651615	CTGCTGCCAGTCCAGCTGCTGTAAGCCTTA	-	ref-alt	CTGCTGCCAGTCCAGCTGCTGTAAGCCTTA|-	chr11:1651585:CCTGCTGCCAGTCCAGCTGCTGTAAGCCTTA:C	33	26	KRTAP5-5:NM_001001480:exon1:c.516_545del:p.172_182del	nonframeshift deletion	KRTAP5-5	439915	keratin associated protein 5-5	protein-coding	0	0	NA	NA	rs373726678,rs138562325,rs200516743,rs377326691,rs76143925,rs74396270	rs76143925,rs138562325	rs373726678,rs138562325,rs200516743,rs377326691,rs76143925,rs74396270,rs199686073	ID=COSM111680;OCCURENCE=1(ovary)	NA	NA	NA	NA	3.737	-1.271000;0.331000;0.570000;0.103000;1.353000;0.109000;-0.179000;-0.210000;-0.015000;-0.237000;1.353000;0.583000;1.656000;-0.089000;0.488000;1.606000;0.286000;1.606000;-0.168000;1.382000;1.692000;-0.547000;-0.360000;-0.776000;-2.243000;1.606000;0.485000;-	-0.050000;2.172000;4.898000;1.137000;4.027000;1.782000;-1.100000;-1.063000;0.043000;0.759000;0.886000;0.210000;1.544000;-0.391000;0.735000;-0.813000;0.082000;1.746000;-0.502000;-0.063000;3.011000;-0.996000;0.066000;1.281000;-1.306000;-0.194000;1.919000;0.	Keratin_B2	0.277311	100	NA	NA
PATJEJ_0BMG6T	2	chr22:29885581:29885604:AGGCCAAGTCCCCAGAGAAGGAAG:-	chr22	29885581	29885604	AGGCCAAGTCCCCAGAGAAGGAAG	-	ref-alt	AGGCCAAGTCCCCAGAGAAGGAAG|-	chr22:29885580:AAGGCCAAGTCCCCAGAGAAGGAAG:A	31	27	NEFH:NM_021076:exon4:c.1952_1975del:p.651_659del	nonframeshift deletion	NEFH	4744	neurofilament, heavy polypeptide	protein-coding	0	0.0004719	rs200984527	NA	rs200984527,rs59279731,rs79235463,rs267607533,rs149571560,rs373980795,rs370803228	NA	rs149950279,rs200984527,rs59279731,rs79235463,rs267607533,rs149571560,rs373980795,rs370803228	ID=COSM1415516;OCCURENCE=1(upper_aerodigestive_tract),31(large_intestine)	NA	NA	NA	NA	4.772	2.125000;1.361000;0.281000;1.284000;2.583000;2.088000;2.088000;0.208000;-0.078000;2.475000;-2.533000;2.475000;1.260000;-1.673000;1.272000;-1.779000;0.555000;0.771000;0.705000;1.077000;0.295000;0.612000;-2.657000;2.371000	4.595000;-0.199000;0.266000;-0.321000;-0.710000;2.293000;2.140000;-0.113000;-0.187000;2.900000;-3.827000;2.427000;2.383000;-2.146000;1.031000;-2.270000;-0.477000;1.489000;3.311000;-0.434000;4.598000;0.299000;-1.375000;2.105000	NA	0.362716	100	Score=0.925852;Name=chr1:117282035	NA
PATJFG_0BIMTU	1	chr12:109017468:109017468:-:TT	chr12	109017468	109017468	-	TT	ref-alt	-|TT	chr12:109017468:G:GTT	30	8	SELPLG:NM_001206609:exon2:c.663_664insAA:p.P222fs,SELPLG:NM_003006:exon2:c.615_616insAA:p.P206fs	frameshift insertion	SELPLG	6404	selectin P ligand	protein-coding	0	0	NA	NA	rs201594825	NA	rs201621377,rs201689859,rs149850567,rs201594825,rs145879971,rs139716114	ID=COSM1358530,COSM1358529;OCCURENCE=1(large_intestine)	NA	NA	NA	NA	10.83	2.028	1.323	NA	0.503632	100	NA	NA
PATJFG_0BIMTU	1	chr12:109017471:109017471:C:-	chr12	109017471	109017471	C	-	ref-alt	C|-	chr12:109017470:GC:G	27	8	SELPLG:NM_001206609:exon2:c.661delG:p.A221fs,SELPLG:NM_003006:exon2:c.613delG:p.A205fs	frameshift deletion	SELPLG	6404	selectin P ligand	protein-coding	0	0	NA	NA	rs139716114	rs139716114	rs201621377,rs201689859,rs149850567,rs201594825,rs145879971,rs139716114	ID=COSM1358532,COSM1358531;OCCURENCE=1(large_intestine)	NA	NA	NA	NA	12.44	-2.216	-0.599	NA	0.505246	100	NA	NA
PATWMR_0BJ5AB	1	chr1:25140659:25140659:C:T	chr1	25140659	25140659	C	T	ref-alt	C|T	chr1:25140659:C:T	18	11	CLIC4:NM_013943:exon3:c.C257T:p.T86M	nonsynonymous SNV	CLIC4	25932	chloride intracellular channel 4	protein-coding	0	0	NA	NA	NA	NA	NA	ID=COSM3804767;OCCURENCE=1(breast)	0.01	1	2.835	0.999	30	2.768	7.423	NA	0.66273	100	NA	NA
PATWMR_0BJ5AB	1	chr3:41266134:41266136:CTT:-	chr3	41266134	41266136	CTT	-	ref-alt	CTT|-	chr3:41266133:CCTT:C	58	28	CTNNB1:NM_001904:exon3:c.131_133del:p.44_45del,CTNNB1:NM_001098209:exon3:c.131_133del:p.44_45del,CTNNB1:NM_001098210:exon3:c.131_133del:p.44_45del	nonframeshift deletion	CTNNB1	1499	catenin (cadherin-associated protein), beta 1, 88kDa	protein-coding	0	0	NA	NA	rs121913407	NA	rs121913407,rs121913409	ID=COSM33668;OCCURENCE=2(large_intestine),1(kidney)	NA	NA	NA	NA	NA	2.802000;0.447000;2.261000	7.820000;-0.242000;8.042000	NA	0.94416	100	NA	NA
PATWMR_0BJ5AB	1	chr15:38776827:38776827:T:A	chr15	38776827	38776827	T	A	ref-alt	T|A	chr15:38776827:T:A	2	2	FAM98B:NM_173611:exon8:c.T1269A:p.G423G	synonymous SNV	FAM98B	283742	family with sequence similarity 98, member B	protein-coding	0	5.393e-05	NA	NA	NA	NA	NA	ID=COSM433757;OCCURENCE=1(breast)	NA	NA	NA	NA	NA	-0.573	-0.682	NA	0.0253456	100	NA	Simple_repeat
PATWMR_0BJ5AB	1	chr15:38776830:38776830:T:A	chr15	38776830	38776830	T	A	ref-alt	T|A	chr15:38776830:T:A	2	2	FAM98B:NM_173611:exon8:c.T1272A:p.G424G	synonymous SNV	FAM98B	283742	family with sequence similarity 98, member B	protein-coding	0	0	NA	NA	NA	NA	NA	ID=COSM3706524;OCCURENCE=2(liver)	NA	NA	NA	NA	NA	0	0	NA	0.0230415	100	NA	Simple_repeat
PATWMR_0BJ5AB	1	chr17:39346593:39346595:CCT:-	chr17	39346593	39346595	CCT	-	ref-alt	CCT|-	chr17:39346592:ACCT:A	68	22	KRTAP9-1:NM_001190460:exon1:c.455_457del:p.152_153del	nonframeshift deletion	KRTAP9-1	728318	keratin associated protein 9-1	protein-coding	0	0	rs377187211	NA	rs148036927,rs377187211,rs11283848	NA	rs148036927,rs76923645,rs377187211,rs11283848,rs33927480	ID=COSM1134046,COSM436567;OCCURENCE=1(breast)	NA	NA	NA	NA	5.509	-0.225000;-0.410000;0.705000	-2.099000;-0.777000;-0.545000	Keratin_B2	0.39575	100	NA	NA
PATYJG_0BJ5BI	1	chr17:39346593:39346595:CCT:-	chr17	39346593	39346595	CCT	-	ref-alt	CCT|-	chr17:39346592:ACCT:A	94	26	KRTAP9-1:NM_001190460:exon1:c.455_457del:p.152_153del	nonframeshift deletion	KRTAP9-1	728318	keratin associated protein 9-1	protein-coding	0	0	rs377187211	NA	rs148036927,rs377187211,rs11283848	NA	rs148036927,rs76923645,rs377187211,rs11283848,rs33927480	ID=COSM1134046,COSM436567;OCCURENCE=1(breast)	NA	NA	NA	NA	5.509	-0.225000;-0.410000;0.705000	-2.099000;-0.777000;-0.545000	Keratin_B2	0.39575	100	NA	NA
PATYJG_0BJ5BI	1	chr20:46279815:46279823:GCAGCAGCA:-	chr20	46279815	46279823	GCAGCAGCA	-	ref-alt	GCAGCAGCA|-	chr20:46279814:TGCAGCAGCA:T	67	38	NCOA3:NM_181659:exon20:c.3741_3749del:p.1247_1250del,NCOA3:NM_001174087:exon20:c.3738_3746del:p.1246_1249del,NCOA3:NM_006534:exon20:c.3729_3737del:p.1243_1246del,NCOA3:NM_001174088:exon20:c.3714_3722del:p.1238_1241del	nonframeshift deletion	NCOA3	8202	nuclear receptor coactivator 3	protein-coding	0	0	NA	NA	rs3830810	NA	rs72645298,rs72645299,rs3830810,rs6018623,rs147918555	ID=COSM1483713;OCCURENCE=2(breast)	NA	NA	NA	NA	28.9	1.529000;0.374000;0.418000;0.107000;2.848000;1.069000;0.466000;2.941000;1.134000	5.210000;4.492000;4.749000;2.917000;7.132000;5.525000;2.667000;7.083000;5.328000	NA	0.125706	100	NA	Simple_repeat
PATYJG_0BJ5BI	1	chr21:44836887:44836887:G:A	chr21	44836887	44836887	G	A	ref-alt	G|A	chr21:44836887:G:A	3	9	SIK1:NM_173354:exon14:c.C2087T:p.P696L	nonsynonymous SNV	SIK1	150094	salt-inducible kinase 1	protein-coding	0.0081869	0.003063	rs56386767	NA	rs56386767	NA	rs376915289,rs56386767	ID=COSM4134967;OCCURENCE=1(thyroid)	0.71	0	0	1	NA	-0.227	0.63	NA	0.11267	100	NA	NA
PATYJG_0BJ5BI	1	chr16:5131000:5131000:C:T	chr16	5131000	5131000	C	T	ref-alt	C|T	chr16:5131000:C:T	5	6	ALG1:NM_019109:exon10:c.C1015T:p.Q339X	stopgain	ALG1	56052	ALG1, chitobiosyldiphosphodolichol beta-mannosyltransferase	protein-coding	0	0	NA	NA	NA	NA	rs2340709	NA	1	NA	NA	1	18.99	1.593	1.308	Glycos_transf_1	0.272401	100	Score=0.944953;Name=chr3:129810075	NA
PATYLM_0BIEP5	2	chr1:154842199:154842199:-:GCTGCT	chr1	154842199	154842199	-	GCTGCT	hom	GCTGCT|GCTGCT	chr1:154842199:G:GGCTGCT	13	7	KCNN3:NM_001204087:exon1:c.241_242insAGCAGC:p.P81delinsQQP,KCNN3:NM_002249:exon1:c.241_242insAGCAGC:p.P81delinsQQP	nonframeshift insertion	KCNN3	3782	potassium channel, calcium activated intermediate/small conductance subfamily N alpha, member 3	protein-coding	0	0	NA	NA	rs3831942	NA	rs3831942,rs367921715,rs193922907	ID=COSM245173;OCCURENCE=1(oesophagus),2(prostate)	NA	NA	NA	NA	8.03	2.552	4.2	NA	0.892459	66.6667	NA	NA
PATYLM_0BIEP5	2	chr11:1651586:1651615:CTGCTGCCAGTCCAGCTGCTGTAAGCCTTA:-	chr11	1651586	1651615	CTGCTGCCAGTCCAGCTGCTGTAAGCCTTA	-	ref-alt	CTGCTGCCAGTCCAGCTGCTGTAAGCCTTA|-	chr11:1651585:CCTGCTGCCAGTCCAGCTGCTGTAAGCCTTA:C	11	31	KRTAP5-5:NM_001001480:exon1:c.516_545del:p.172_182del	nonframeshift deletion	KRTAP5-5	439915	keratin associated protein 5-5	protein-coding	0	0	NA	NA	rs373726678,rs138562325,rs200516743,rs377326691,rs76143925,rs74396270	rs76143925,rs138562325	rs373726678,rs138562325,rs200516743,rs377326691,rs76143925,rs74396270,rs199686073	ID=COSM111680;OCCURENCE=1(ovary)	NA	NA	NA	NA	3.737	-1.271000;0.331000;0.570000;0.103000;1.353000;0.109000;-0.179000;-0.210000;-0.015000;-0.237000;1.353000;0.583000;1.656000;-0.089000;0.488000;1.606000;0.286000;1.606000;-0.168000;1.382000;1.692000;-0.547000;-0.360000;-0.776000;-2.243000;1.606000;0.485000;-	-0.050000;2.172000;4.898000;1.137000;4.027000;1.782000;-1.100000;-1.063000;0.043000;0.759000;0.886000;0.210000;1.544000;-0.391000;0.735000;-0.813000;0.082000;1.746000;-0.502000;-0.063000;3.011000;-0.996000;0.066000;1.281000;-1.306000;-0.194000;1.919000;0.	Keratin_B2	0.277311	100	NA	NA
PATYLM_0BIEP5	2	chr17:39346593:39346595:CCT:-	chr17	39346593	39346595	CCT	-	ref-alt	CCT|-	chr17:39346592:ACCT:A	95	29	KRTAP9-1:NM_001190460:exon1:c.455_457del:p.152_153del	nonframeshift deletion	KRTAP9-1	728318	keratin associated protein 9-1	protein-coding	0	0	rs377187211	NA	rs148036927,rs377187211,rs11283848	NA	rs148036927,rs76923645,rs377187211,rs11283848,rs33927480	ID=COSM1134046,COSM436567;OCCURENCE=1(breast)	NA	NA	NA	NA	5.509	-0.225000;-0.410000;0.705000	-2.099000;-0.777000;-0.545000	Keratin_B2	0.39575	100	NA	NA
PATYLM_0BIEP5	2	chr22:29885581:29885604:AGGCCAAGTCCCCAGAGAAGGAAG:-	chr22	29885581	29885604	AGGCCAAGTCCCCAGAGAAGGAAG	-	ref-alt	AGGCCAAGTCCCCAGAGAAGGAAG|-	chr22:29885580:AAGGCCAAGTCCCCAGAGAAGGAAG:A	40	36	NEFH:NM_021076:exon4:c.1952_1975del:p.651_659del	nonframeshift deletion	NEFH	4744	neurofilament, heavy polypeptide	protein-coding	0	0.0004719	rs200984527	NA	rs200984527,rs59279731,rs79235463,rs267607533,rs149571560,rs373980795,rs370803228	NA	rs149950279,rs200984527,rs59279731,rs79235463,rs267607533,rs149571560,rs373980795,rs370803228	ID=COSM1415516;OCCURENCE=1(upper_aerodigestive_tract),31(large_intestine)	NA	NA	NA	NA	4.772	2.125000;1.361000;0.281000;1.284000;2.583000;2.088000;2.088000;0.208000;-0.078000;2.475000;-2.533000;2.475000;1.260000;-1.673000;1.272000;-1.779000;0.555000;0.771000;0.705000;1.077000;0.295000;0.612000;-2.657000;2.371000	4.595000;-0.199000;0.266000;-0.321000;-0.710000;2.293000;2.140000;-0.113000;-0.187000;2.900000;-3.827000;2.427000;2.383000;-2.146000;1.031000;-2.270000;-0.477000;1.489000;3.311000;-0.434000;4.598000;0.299000;-1.375000;2.105000	NA	0.362716	100	Score=0.925852;Name=chr1:117282035	NA
PATYSI_0BMG6U	2	chr11:1619173:1619202:CCCCCACAGGAGCCACAGCCCCCCTTGGAG:-	chr11	1619173	1619202	CCCCCACAGGAGCCACAGCCCCCCTTGGAG	-	hom	-|-	chr11:1619172:ACCCCCACAGGAGCCACAGCCCCCCTTGGAG:A	0	19	KRTAP5-2:NM_001004325:exon1:c.279_308del:p.93_103del	nonframeshift deletion	KRTAP5-2	440021	keratin associated protein 5-2	protein-coding	0	0	NA	NA	rs61869704,rs36134435,rs199811378,rs61869706	rs61869706	rs61869704,rs36134435,rs199811378,rs61869706	ID=COSM1352866;OCCURENCE=26(large_intestine),1(NS)	NA	NA	NA	NA	9.065	1.990000;0.221000;-0.029000;0.837000;0.834000;0.558000;0.793000;1.617000;-0.274000;0.726000;0.509000;0.596000;0.596000;0.702000;0.049000;0.702000;1.437000;0.181000;1.763000;0.653000;-1.710000;0.613000;0.610000;1.763000;1.437000;0.378000;0.655000;-1.367000;0.415000;0.192000	2.433000;-1.254000;-1.069000;1.599000;-0.101000;0.079000;0.857000;-0.016000;0.244000;1.603000;0.560000;0.297000;1.393000;0.209000;0.140000;4.329000;3.390000;1.318000;1.899000;-0.203000;-1.316000;0.150000;2.180000;-0.467000;0.565000;0.290000;1.119000;-0.664000;0.260000;-0.014000	NA	0.477528	100	Score=0.934261;Name=chr11:71237534	NA
PATYYD_0BMI9E	2	chr3:47129662:47129662:G:A	chr3	47129662	47129662	G	A	ref-alt	G|A	chr3:47129662:G:A	63	53	SETD2:NM_014159:exon10:c.C5218T:p.R1740W	nonsynonymous SNV	SETD2	29072	SET domain containing 2	protein-coding	0	0	NA	NA	NA	NA	NA	NA	0	0.998	2.465	1	21.2	2.464	4.368	NA	0.321897	100	NA	NA
PATYYD_0BMI9E	2	chr5:31421465:31421465:C:T	chr5	31421465	31421465	C	T	ref-alt	C|T	chr5:31421465:C:T	59	16	DROSHA:NM_013235:exon29:c.G3439A:p.E1147K,DROSHA:NM_001100412:exon29:c.G3328A:p.E1110K	nonsynonymous SNV	DROSHA	29102	drosha, ribonuclease type III	protein-coding	0	0	NA	NA	NA	NA	NA	NA	0	1	3.82	1	35	2.88	7.189	Ribonuclease_3	0.170902	100	NA	NA
PATYYD_0BMI9E	2	chr5:134011748:134011748:C:T	chr5	134011748	134011748	C	T	ref-alt	C|T	chr5:134011748:C:T	110	23	SEC24A:NM_021982:exon7:c.C1187T:p.T396M,SEC24A:NM_001252231:exon7:c.C1187T:p.T396M	nonsynonymous SNV	SEC24A	10802	SEC24 family member A	protein-coding	0	2.447e-05	rs17851745	NA	rs17851745	NA	rs17851745	NA	0	0.996	3.22	1	22.5	2.545	5.938	NA	0.63833	100	NA	NA
PATYYD_0BMI9E	2	chr8:144886904:144886904:C:G	chr8	144886904	144886904	C	G	ref-alt	C|G	chr8:144886904:C:G	36	19	SCRIB:NM_182706:exon21:c.G2843C:p.R948P,SCRIB:NM_015356:exon21:c.G2843C:p.R948P	nonsynonymous SNV	SCRIB	23513	scribbled planar cell polarity protein	protein-coding	0	8.167e-06	NA	NA	NA	NA	rs139092430	NA	0	0.901	3.635	1	20.3	2.095	4.379	NA	0.427738	100	NA	NA
PATYYD_0BMI9E	2	chr14:75199493:75199493:A:G	chr14	75199493	75199493	A	G	ref-alt	A|G	chr14:75199493:A:G	6	8	FCF1:NM_015962:exon6:c.A425G:p.D142G	nonsynonymous SNV	FCF1	51077	FCF1 rRNA-processing protein	protein-coding	0	0	NA	NA	NA	NA	NA	NA	0.02	0.948	3.785	1	27.4	2.123	8.563	DUF652	0.288107	100	NA	NA
PATZRI_0BIEP9	2	chr14:65544747:65544747:C:T	chr14	65544747	65544747	C	T	ref-alt	C|T	chr14:65544747:C:T	53	46	MAX:NM_002382:exon4:c.G179A:p.R60Q,MAX:NM_145112:exon3:c.G152A:p.R51Q,MAX:NM_145113:exon4:c.G179A:p.R60Q	nonsynonymous SNV	MAX	4149	MYC associated factor X	protein-coding	0	0	NA	NA	NA	NA	NA	ID=COSM166665,COSM1152765,COSM3355976;OCCURENCE=1(haematopoietic_and_lymphoid_tissue),1(central_nervous_system),2(large_intestine),4(endometrium)	0	0.998	2.69	1	18.61	0.774	6.039	HLH	0.666667	33.3333	NA	NA
PATZRI_0BIEP9	2	chr11:64120566:64120566:G:A	chr11	64120566	64120566	G	A	ref-alt	G|A	chr11:64120566:G:A	16	17	CCDC88B:NM_032251:exon21:c.G3541A:p.E1181K	nonsynonymous SNV	CCDC88B	283234	coiled-coil domain containing 88B	protein-coding	0	0	NA	NA	NA	NA	NA	NA	0.65	0.994	2.16	1	16.7	2.01	3.687	NA	0.200858	100	NA	NA
PATZRI_0BIEP9	2	chr15:49182950:49182950:G:C	chr15	49182950	49182950	G	C	ref-alt	G|C	chr15:49182950:G:C	63	90	SHC4:NM_203349:exon3:c.C715G:p.R239G	nonsynonymous SNV	SHC4	399694	SHC (Src homology 2 domain containing) family, member 4	protein-coding	0	0	NA	NA	NA	NA	NA	NA	0	0.993	2.125	1	17.22	0.073	0.701	PID	0.622293	100	NA	NA
PAUBAV_0BJ5CR	1	chr6:32551961:32551961:-:T	chr6	32551961	32551961	-	T	ref-alt	-|T	chr6:32551961:G:GT	5	8	HLA-DRB1:NM_002124:exon2:c.294_295insA:p.Q99fs	frameshift insertion	HLA-DRB1	3123	major histocompatibility complex, class II, DR beta 1	protein-coding	0	0.00496	NA	NA	rs28986201,rs17881965	rs17881965	rs17885869,rs9281873,rs67798196,rs17885222,rs28993507,rs17880366,rs16822853,rs9269942,rs1064591,rs200320734,rs1064592,rs66585153,rs17879599,rs17884070,rs17881965,rs28986201,rs17885388,rs71689970,rs17882450,rs71827189,rs41308499,rs17881176	ID=COSM1487651;OCCURENCE=1(breast)	NA	NA	NA	NA	12.33	-1.153	-4.489	MHC_II_beta	0.620155	12.5	Score=0.894509;Name=chr6:32478095	NA
PAUBAV_0BJ5CR	1	chr6:32551962:32551962:-:T	chr6	32551962	32551962	-	T	ref-alt	-|T	chr6:32551962:C:CT	6	8	HLA-DRB1:NM_002124:exon2:c.293dupA:p.E98fs	frameshift insertion	HLA-DRB1	3123	major histocompatibility complex, class II, DR beta 1	protein-coding	0	0.004919	rs71689970	NA	rs17885388,rs71689970	rs17885388	rs9281873,rs67798196,rs17885222,rs28993507,rs17880366,rs16822853,rs9269942,rs1064591,rs200320734,rs1064592,rs66585153,rs17879599,rs17884070,rs17881965,rs28986201,rs17885388,rs71689970,rs17882450,rs71827189,rs41308499,rs17881176	ID=COSM1487652;OCCURENCE=1(breast)	NA	NA	NA	NA	12.18	0.302	-0.572	MHC_II_beta	0.621447	12.5	Score=0.894509;Name=chr6:32478095	NA
PAUBAV_0BJ5CR	1	chr9:95237024:95237024:-:TCA	chr9	95237024	95237024	-	TCA	ref-alt	-|TCA	chr9:95237024:C:CTCA	71	25	ASPN:NM_017680:exon2:c.155_156insTGA:p.E52delinsDE,ASPN:NM_001193335:exon2:c.155_156insTGA:p.E52delinsDE	nonframeshift insertion	ASPN	54829	asporin	protein-coding	0	0	rs111419727	NA	rs111419727,rs376433743	NA	rs377008610,rs370182715,rs374980467,rs111984514,rs111419727,rs376433743,rs145092122,rs3078372,rs71362392,rs200538582,rs72537392,rs60414909,rs143279922	ID=COSM1111125;OCCURENCE=1(endometrium),1(haematopoietic_and_lymphoid_tissue)	NA	NA	NA	NA	5.621	-1.088	-0.787	NA	0.864392	100	NA	NA
PAUBAV_0BJ5CR	1	chr22:20093734:20093734:T:A	chr22	20093734	20093734	T	A	ref-alt	T|A	chr22:20093734:T:A	1	16	DGCR8:NM_022720:exon10:c.T1823A:p.V608D,DGCR8:NM_001190326:exon9:c.T1724A:p.V575D	nonsynonymous SNV	DGCR8	54487	DGCR8 microprocessor complex subunit	protein-coding	0	0	NA	NA	NA	NA	rs145970507	NA	0	0.997	1.935	1	26.1	2.048	7.242	NA	0.224471	100	NA	NA
PAUBDZ_0BO7L198	1	chr11:1651586:1651615:CTGCTGCCAGTCCAGCTGCTGTAAGCCTTA:-	chr11	1651586	1651615	CTGCTGCCAGTCCAGCTGCTGTAAGCCTTA	-	ref-alt	CTGCTGCCAGTCCAGCTGCTGTAAGCCTTA|-	chr11:1651585:CCTGCTGCCAGTCCAGCTGCTGTAAGCCTTA:C	9	43	KRTAP5-5:NM_001001480:exon1:c.516_545del:p.172_182del	nonframeshift deletion	KRTAP5-5	439915	keratin associated protein 5-5	protein-coding	0	0	NA	NA	rs373726678,rs138562325,rs200516743,rs377326691,rs76143925,rs74396270	rs76143925,rs138562325	rs373726678,rs138562325,rs200516743,rs377326691,rs76143925,rs74396270,rs199686073	ID=COSM111680;OCCURENCE=1(ovary)	NA	NA	NA	NA	3.737	-1.271000;0.331000;0.570000;0.103000;1.353000;0.109000;-0.179000;-0.210000;-0.015000;-0.237000;1.353000;0.583000;1.656000;-0.089000;0.488000;1.606000;0.286000;1.606000;-0.168000;1.382000;1.692000;-0.547000;-0.360000;-0.776000;-2.243000;1.606000;0.485000;-	-0.050000;2.172000;4.898000;1.137000;4.027000;1.782000;-1.100000;-1.063000;0.043000;0.759000;0.886000;0.210000;1.544000;-0.391000;0.735000;-0.813000;0.082000;1.746000;-0.502000;-0.063000;3.011000;-0.996000;0.066000;1.281000;-1.306000;-0.194000;1.919000;0.	Keratin_B2	0.277311	100	NA	NA
PAUBDZ_0BO7L31	1	chr1:152084175:152084175:-:TGCTGCTCGCGCCTCTCC	chr1	152084175	152084175	-	TGCTGCTCGCGCCTCTCC	ref-alt	-|TGCTGCTCGCGCCTCTCC	chr1:152084175:T:TTGCTGCTCGCGCCTCTCC	90	29	TCHH:NM_007113:exon3:c.1517_1518insGGAGAGGCGCGAGCAGCA:p.Q506delinsQERREQQ	nonframeshift insertion	TCHH	7062	trichohyalin	protein-coding	0	0	NA	NA	NA	NA	NA	ID=COSM1334078;OCCURENCE=6(large_intestine)	NA	NA	NA	NA	4.714	-0.803	-0.53	NA	0.739883	100	NA	NA
PAUBDZ_0BO7L40	1	chr1:174417664:174417664:C:T	chr1	174417664	174417664	C	T	ref-alt	C|T	chr1:174417664:C:T	95	155	GPR52:NM_005684:exon1:c.C415T:p.R139C	nonsynonymous SNV	GPR52	9293	G protein-coupled receptor 52	protein-coding	0	0	NA	NA	NA	NA	rs141804847	NA	0	1	3.46	1	19.58	2.788	7.461	7tm_1,TBC	0.617864	100	NA	NA
PAUCIC_0BJ5DV	1	chr1:248801602:248801602:-:CA	chr1	248801602	248801602	-	CA	ref-alt	-|CA	chr1:248801602:T:TCA	18	18	OR2T35:NM_001001827:exon1:c.957_958insTG:p.I320_R321delinsX	stopgain	OR2T35	403244	olfactory receptor, family 2, subfamily T, member 35	protein-coding	0	0.000298	NA	NA	rs370874670	NA	rs370874670,rs375058001,rs67595106,rs201705158	ID=COSM246232;OCCURENCE=1(prostate),1(large_intestine)	NA	NA	NA	NA	8.528	-0.642	-0.279	NA	0.0154321	100	Score=0.979009;Name=chr1:248584239	NA
PAUCIC_0BJ5DV	1	chr15:75974722:75974722:C:T	chr15	75974722	75974722	C	T	hom	T|T	chr15:75974722:C:T	0	3	CSPG4:NM_001897:exon8:c.G4862A:p.R1621H	nonsynonymous SNV	CSPG4	1464	chondroitin sulfate proteoglycan 4	protein-coding	0.00179712	0.002807	rs143855050	NA	rs143855050	NA	rs143855050,rs142074830	ID=COSM1235607;OCCURENCE=1(central_nervous_system),1(haematopoietic_and_lymphoid_tissue)	0.57	0	0.755	1	NA	-0.708	-2.761	NA	0.302339	100	Score=0.947168;Name=chr15:78186867	NA
PAUCIC_0BJ5DV	1	chr19:33490500:33490500:C:T	chr19	33490500	33490500	C	T	ref-alt	C|T	chr19:33490500:C:T	29	4	RHPN2:NM_033103:exon10:c.G1217A:p.R406Q	nonsynonymous SNV	RHPN2	85415	rhophilin, Rho GTPase binding protein 2	protein-coding	0	0.0001952	rs201438314	NA	rs201438314	NA	rs201438314,rs199630139	ID=COSM140214;OCCURENCE=1(skin),1(breast)	0.27	0.011	1.385	1	18.46	-1.575	-0.316	BRO1	0.40951	100	Score=0.947487;Name=chr15:20433039	NA
PAUCIC_0BJ5DV	1	chr22:29885581:29885604:AGGCCAAGTCCCCAGAGAAGGAAG:-	chr22	29885581	29885604	AGGCCAAGTCCCCAGAGAAGGAAG	-	ref-alt	AGGCCAAGTCCCCAGAGAAGGAAG|-	chr22:29885580:AAGGCCAAGTCCCCAGAGAAGGAAG:A	29	35	NEFH:NM_021076:exon4:c.1952_1975del:p.651_659del	nonframeshift deletion	NEFH	4744	neurofilament, heavy polypeptide	protein-coding	0	0.0004719	rs200984527	NA	rs200984527,rs59279731,rs79235463,rs267607533,rs149571560,rs373980795,rs370803228	NA	rs149950279,rs200984527,rs59279731,rs79235463,rs267607533,rs149571560,rs373980795,rs370803228	ID=COSM1415516;OCCURENCE=1(upper_aerodigestive_tract),31(large_intestine)	NA	NA	NA	NA	4.772	2.125000;1.361000;0.281000;1.284000;2.583000;2.088000;2.088000;0.208000;-0.078000;2.475000;-2.533000;2.475000;1.260000;-1.673000;1.272000;-1.779000;0.555000;0.771000;0.705000;1.077000;0.295000;0.612000;-2.657000;2.371000	4.595000;-0.199000;0.266000;-0.321000;-0.710000;2.293000;2.140000;-0.113000;-0.187000;2.900000;-3.827000;2.427000;2.383000;-2.146000;1.031000;-2.270000;-0.477000;1.489000;3.311000;-0.434000;4.598000;0.299000;-1.375000;2.105000	NA	0.362716	100	Score=0.925852;Name=chr1:117282035	NA
PAUCNE_0BLI4L	1	chr1:248801602:248801602:-:CA	chr1	248801602	248801602	-	CA	ref-alt	-|CA	chr1:248801602:T:TCA	27	11	OR2T35:NM_001001827:exon1:c.957_958insTG:p.I320_R321delinsX	stopgain	OR2T35	403244	olfactory receptor, family 2, subfamily T, member 35	protein-coding	0	0.000298	NA	NA	rs370874670	NA	rs370874670,rs375058001,rs67595106,rs201705158	ID=COSM246232;OCCURENCE=1(prostate),1(large_intestine)	NA	NA	NA	NA	8.528	-0.642	-0.279	NA	0.0154321	100	Score=0.979009;Name=chr1:248584239	NA
PAUCNE_0BLI4L	1	chr16:68716273:68716273:C:T	chr16	68716273	68716273	C	T	ref-alt	C|T	chr16:68716273:C:T	47	32	CDH3:NM_001793:exon9:c.C1065T:p.D355D	synonymous SNV	CDH3	1001	cadherin 3, type 1, P-cadherin (placental)	protein-coding	0	3.253e-05	NA	NA	NA	NA	rs200872707	ID=COSM3795033,COSM3795032;OCCURENCE=1(urinary_tract),1(breast)	NA	NA	NA	NA	NA	-0.729	-1.976	Cadherin	0.572289	100	NA	NA
PAUCNE_0BLI4L	1	chr5:40947863:40947863:G:A	chr5	40947863	40947863	G	A	ref-alt	G|A	chr5:40947863:G:A	51	35	C7:NM_000587:exon8:c.G898A:p.G300R	nonsynonymous SNV	C7	730	complement component 7	protein-coding	0	2.452e-05	NA	NA	NA	NA	rs376298749	NA	0	1	2.89	1	18.73	2.786	6.091	MACPF	0.64534	100	NA	NA
PAUDBZ_0BJ5E3	1	chr19:59056302:59056302:G:T	chr19	59056302	59056302	G	T	ref-alt	G|T	chr19:59056302:G:T	2	26	TRIM28:NM_005762:exon1:c.G178T:p.E60X	stopgain	TRIM28	10155	tripartite motif containing 28	protein-coding	0	0	NA	NA	NA	NA	NA	NA	0.25	NA	NA	1	33	1.591	0.658	NA	0.929027	100	NA	NA
PAUDGK_0BJ5E5	1	chr6:157099402:157099402:-:CAG	chr6	157099402	157099402	-	CAG	ref-alt	-|CAG	chr6:157099402:C:CCAG	14	9	ARID1B:NM_020732:exon1:c.339_340insCAG:p.F113delinsFQ,ARID1B:NM_017519:exon1:c.339_340insCAG:p.F113delinsFQ	nonframeshift insertion	ARID1B	57492	AT rich interactive domain 1B (SWI1-like)	protein-coding	0	0	NA	NA	NA	NA	NA	ID=COSM1731937,COSM1731936;OCCURENCE=1(NS)	NA	NA	NA	NA	11.33	0.957	0.873	NA	0.949778	100	NA	NA
PAUDGK_0BJ5E5	1	chr11:1619173:1619202:CCCCCACAGGAGCCACAGCCCCCCTTGGAG:-	chr11	1619173	1619202	CCCCCACAGGAGCCACAGCCCCCCTTGGAG	-	hom	-|-	chr11:1619172:ACCCCCACAGGAGCCACAGCCCCCCTTGGAG:A	0	9	KRTAP5-2:NM_001004325:exon1:c.279_308del:p.93_103del	nonframeshift deletion	KRTAP5-2	440021	keratin associated protein 5-2	protein-coding	0	0	NA	NA	rs61869704,rs36134435,rs199811378,rs61869706	rs61869706	rs61869704,rs36134435,rs199811378,rs61869706	ID=COSM1352866;OCCURENCE=26(large_intestine),1(NS)	NA	NA	NA	NA	9.065	1.990000;0.221000;-0.029000;0.837000;0.834000;0.558000;0.793000;1.617000;-0.274000;0.726000;0.509000;0.596000;0.596000;0.702000;0.049000;0.702000;1.437000;0.181000;1.763000;0.653000;-1.710000;0.613000;0.610000;1.763000;1.437000;0.378000;0.655000;-1.367000;0.415000;0.192000	2.433000;-1.254000;-1.069000;1.599000;-0.101000;0.079000;0.857000;-0.016000;0.244000;1.603000;0.560000;0.297000;1.393000;0.209000;0.140000;4.329000;3.390000;1.318000;1.899000;-0.203000;-1.316000;0.150000;2.180000;-0.467000;0.565000;0.290000;1.119000;-0.664000;0.260000;-0.014000	NA	0.477528	100	Score=0.934261;Name=chr11:71237534	NA
PAUDGK_0BJ5E5	1	chr22:29885581:29885604:AGGCCAAGTCCCCAGAGAAGGAAG:-	chr22	29885581	29885604	AGGCCAAGTCCCCAGAGAAGGAAG	-	ref-alt	AGGCCAAGTCCCCAGAGAAGGAAG|-	chr22:29885580:AAGGCCAAGTCCCCAGAGAAGGAAG:A	35	36	NEFH:NM_021076:exon4:c.1952_1975del:p.651_659del	nonframeshift deletion	NEFH	4744	neurofilament, heavy polypeptide	protein-coding	0	0.0004719	rs200984527	NA	rs200984527,rs59279731,rs79235463,rs267607533,rs149571560,rs373980795,rs370803228	NA	rs149950279,rs200984527,rs59279731,rs79235463,rs267607533,rs149571560,rs373980795,rs370803228	ID=COSM1415516;OCCURENCE=1(upper_aerodigestive_tract),31(large_intestine)	NA	NA	NA	NA	4.772	2.125000;1.361000;0.281000;1.284000;2.583000;2.088000;2.088000;0.208000;-0.078000;2.475000;-2.533000;2.475000;1.260000;-1.673000;1.272000;-1.779000;0.555000;0.771000;0.705000;1.077000;0.295000;0.612000;-2.657000;2.371000	4.595000;-0.199000;0.266000;-0.321000;-0.710000;2.293000;2.140000;-0.113000;-0.187000;2.900000;-3.827000;2.427000;2.383000;-2.146000;1.031000;-2.270000;-0.477000;1.489000;3.311000;-0.434000;4.598000;0.299000;-1.375000;2.105000	NA	0.362716	100	Score=0.925852;Name=chr1:117282035	NA
PAUDGK_0BJ5E5	1	chr16:66956119:66956119:G:A	chr16	66956119	66956119	G	A	ref-alt	G|A	chr16:66956119:G:A	74	54	RRAD:NM_004165:exon5:c.C787T:p.R263X,RRAD:NM_001128850:exon5:c.C787T:p.R263X	stopgain	RRAD	6236	Ras-related associated with diabetes	protein-coding	0	8.132e-06	NA	NA	NA	NA	rs201474391,rs375810955	NA	1	NA	NA	1	16.94	1.456	1.791	NA	0.151025	100	NA	NA
PAUDGK_0BJ5E5	1	chr1:150470211:150470211:G:T	chr1	150470211	150470211	G	T	ref-alt	G|T	chr1:150470211:G:T	19	17	TARS2:NM_025150:exon10:c.G1226T:p.C409F,TARS2:NM_001271895:exon8:c.G980T:p.C327F,TARS2:NM_001271896:exon6:c.G836T:p.C279F	nonsynonymous SNV	TARS2	80222	threonyl-tRNA synthetase 2, mitochondrial (putative)	protein-coding	0	0	NA	NA	NA	NA	rs376287422	NA	0	1	3.655	1	18.05	1.555	9.237	tRNA-synt_2b	0.526882	60	NA	NA
PAUDGK_0BJ5E5	1	chr2:44531284:44531284:T:G	chr2	44531284	44531284	T	G	ref-alt	T|G	chr2:44531284:T:G	46	9	SLC3A1:NM_000341:exon7:c.T1139G:p.F380C	nonsynonymous SNV	SLC3A1	6519	solute carrier family 3 (amino acid transporter heavy chain), member 1	protein-coding	0	0	NA	NA	NA	NA	NA	NA	0.01	0.995	2.495	1	18.43	1.939	6.684	Alpha-amylase	0.44655	100	NA	NA
PAUDGK_0BJ5E5	1	chr14:62244857:62244857:A:C	chr14	62244857	62244857	A	C	ref-alt	A|C	chr14:62244857:A:C	18	23	SNAPC1:NM_003082:exon6:c.A761C:p.E254A	nonsynonymous SNV	SNAPC1	6617	small nuclear RNA activating complex, polypeptide 1, 43kDa	protein-coding	0	0	NA	NA	NA	NA	rs150069163,rs75418419	NA	0	0.43	2.005	0.999	14.95	2.272	4.73	NA	0.312556	100	NA	NA
PAUDGK_0BJ5E5	1	chr20:35884837:35884837:C:T	chr20	35884837	35884837	C	T	ref-alt	C|T	chr20:35884837:C:T	47	58	GHRH:NM_021081:exon2:c.G148A:p.A50T,GHRH:NM_001184731:exon2:c.G148A:p.A50T	nonsynonymous SNV	GHRH	2691	growth hormone releasing hormone	protein-coding	0	3.253e-05	NA	NA	NA	NA	rs368475481,rs150553254,rs371047125	NA	0	0.163	2.91	1	23.3	1.388	5.599	Hormone_2	0.547401	100	NA	NA
PAUDPX_0BOELO	1	chr1:248801602:248801602:-:CA	chr1	248801602	248801602	-	CA	hom	CA|CA	chr1:248801602:T:TCA	8	17	OR2T35:NM_001001827:exon1:c.957_958insTG:p.I320_R321delinsX	stopgain	OR2T35	403244	olfactory receptor, family 2, subfamily T, member 35	protein-coding	0	0.000298	NA	NA	rs370874670	NA	rs370874670,rs375058001,rs67595106,rs201705158	ID=COSM246232;OCCURENCE=1(prostate),1(large_intestine)	NA	NA	NA	NA	8.528	-0.642	-0.279	NA	0.0154321	100	Score=0.979009;Name=chr1:248584239	NA
PAUDPX_0BOELO	1	chr17:39346593:39346595:CCT:-	chr17	39346593	39346595	CCT	-	ref-alt	CCT|-	chr17:39346592:ACCT:A	90	16	KRTAP9-1:NM_001190460:exon1:c.455_457del:p.152_153del	nonframeshift deletion	KRTAP9-1	728318	keratin associated protein 9-1	protein-coding	0	0	rs377187211	NA	rs148036927,rs377187211,rs11283848	NA	rs148036927,rs76923645,rs377187211,rs11283848,rs33927480	ID=COSM1134046,COSM436567;OCCURENCE=1(breast)	NA	NA	NA	NA	5.509	-0.225000;-0.410000;0.705000	-2.099000;-0.777000;-0.545000	Keratin_B2	0.39575	100	NA	NA
PAUFPT_0BJ5EF	1	chr11:55890572:55890572:G:A	chr11	55890572	55890572	G	A	ref-alt	G|A	chr11:55890572:G:A	70	64	OR8H3:NM_001005201:exon1:c.G724A:p.V242I	nonsynonymous SNV	OR8H3	390152	olfactory receptor, family 8, subfamily H, member 3	protein-coding	0.000399361	2.44e-05	rs186768016	NA	rs186768016	NA	rs375346105,rs61743017,rs186768016	ID=COSM928243;OCCURENCE=1(endometrium)	0.01	0.108	0.65	1	NA	0.527	-0.494	7tm_1	0.228967	100	Score=0.904008;Name=chr11:55866008	NA
PAUGGR_0BIEPG	2	chr1:152084175:152084175:-:TGCTGCTCGCGCCTCTCC	chr1	152084175	152084175	-	TGCTGCTCGCGCCTCTCC	ref-alt	-|TGCTGCTCGCGCCTCTCC	chr1:152084175:T:TTGCTGCTCGCGCCTCTCC	116	7	TCHH:NM_007113:exon3:c.1517_1518insGGAGAGGCGCGAGCAGCA:p.Q506delinsQERREQQ	nonframeshift insertion	TCHH	7062	trichohyalin	protein-coding	0	0	NA	NA	NA	NA	NA	ID=COSM1334078;OCCURENCE=6(large_intestine)	NA	NA	NA	NA	4.714	-0.803	-0.53	NA	0.739883	100	NA	NA
PAUGGR_0BIEPG	2	chr1:248801602:248801602:-:CA	chr1	248801602	248801602	-	CA	hom	CA|CA	chr1:248801602:T:TCA	13	8	OR2T35:NM_001001827:exon1:c.957_958insTG:p.I320_R321delinsX	stopgain	OR2T35	403244	olfactory receptor, family 2, subfamily T, member 35	protein-coding	0	0.000298	NA	NA	rs370874670	NA	rs370874670,rs375058001,rs67595106,rs201705158	ID=COSM246232;OCCURENCE=1(prostate),1(large_intestine)	NA	NA	NA	NA	8.528	-0.642	-0.279	NA	0.0154321	100	Score=0.979009;Name=chr1:248584239	NA
PAUGGR_0BIEPG	2	chr9:95237024:95237024:-:TCA	chr9	95237024	95237024	-	TCA	hom	TCA|TCA	chr9:95237024:C:CTCA	23	43	ASPN:NM_017680:exon2:c.155_156insTGA:p.E52delinsDE,ASPN:NM_001193335:exon2:c.155_156insTGA:p.E52delinsDE	nonframeshift insertion	ASPN	54829	asporin	protein-coding	0	0	rs111419727	NA	rs376433743,rs111419727	NA	rs377008610,rs370182715,rs111984514,rs374980467,rs376433743,rs111419727,rs145092122,rs3078372,rs71362392,rs60414909,rs200538582,rs72537392,rs143279922	ID=COSM1111125;OCCURENCE=1(endometrium),1(haematopoietic_and_lymphoid_tissue)	NA	NA	NA	NA	5.621	-1.088	-0.787	NA	0.864392	100	NA	NA
PAUGGR_0BIEPG	2	chr12:25398284:25398284:C:G	chr12	25398284	25398284	C	G	ref-alt	C|G	chr12:25398284:C:G	52	17	KRAS:NM_033360:exon2:c.G35C:p.G12A,KRAS:NM_004985:exon2:c.G35C:p.G12A	nonsynonymous SNV	KRAS	3845	Kirsten rat sarcoma viral oncogene homolog	protein-coding	0	0	rs121913529	NA	rs121913529	NA	rs104894365,rs112445441,rs121913535,rs121913529,rs121913530	ID=COSM1140134,COSM522;OCCURENCE=3(upper_aerodigestive_tract),1(bone),1(oesophagus),25(stomach),6(central_nervous_system),1(thymus),4(cervix),1(testis),33(haematopoietic_and_lymphoid_tissue),1(gastrointestinal_tract_(site_indeterminate)),6(thyroid),1(peritoneum),290(lung),55(endometrium),35(ovary),3(soft_tissue),7(urinary_tract),1(liver),75(pancreas),2(prostate),29(biliary_tract),1086(large_intes…	0	0.773	2.27	1	29.3	2.668	7.746	Miro,Ras	0.938596	100	NA	NA
PAUGGR_0BIEPG	2	chr17:39346593:39346595:CCT:-	chr17	39346593	39346595	CCT	-	ref-alt	CCT|-	chr17:39346592:ACCT:A	96	13	KRTAP9-1:NM_001190460:exon1:c.455_457del:p.152_153del	nonframeshift deletion	KRTAP9-1	728318	keratin associated protein 9-1	protein-coding	0	0	rs377187211	NA	rs148036927,rs377187211,rs11283848	NA	rs148036927,rs76923645,rs377187211,rs11283848,rs33927480	ID=COSM1134046,COSM436567;OCCURENCE=1(breast)	NA	NA	NA	NA	5.509	-0.225000;-0.410000;0.705000	-2.099000;-0.777000;-0.545000	Keratin_B2	0.39575	100	NA	NA
PAUGMF_0BIEPI	2	chr5:31421465:31421465:C:T	chr5	31421465	31421465	C	T	ref-alt	C|T	chr5:31421465:C:T	29	17	DROSHA:NM_013235:exon29:c.G3439A:p.E1147K,DROSHA:NM_001100412:exon29:c.G3328A:p.E1110K	nonsynonymous SNV	DROSHA	29102	drosha, ribonuclease type III	protein-coding	0	0	NA	NA	NA	NA	NA	NA	0	1	3.82	1	35	2.88	7.189	Ribonuclease_3	0.170902	100	NA	NA
PAUGMF_0BIEPI	2	chr20:35651225:35651225:T:C	chr20	35651225	35651225	T	C	ref-alt	T|C	chr20:35651225:T:C	5	3	RBL1:NM_002895:exon17:c.A2387G:p.Y796C,RBL1:NM_183404:exon17:c.A2387G:p.Y796C	nonsynonymous SNV	RBL1	5933	retinoblastoma-like 1	protein-coding	0	8.946e-05	rs148714635	NA	rs148714635	NA	rs148714635	NA	0.01	1	2.63	1	20.8	2.056	7.882	RB_B	0.255691	100	NA	NA
PAUGVG_0BJ5EI	1	chr1:154842199:154842199:-:GCTGCTGCTGCT	chr1	154842199	154842199	-	GCTGCTGCTGCT	hom	GCTGCTGCTGCT|GCTGCTGCTGCT	chr1:154842199:G:GGCTGCTGCTGCT	24	9	KCNN3:NM_001204087:exon1:c.241_242insAGCAGCAGCAGC:p.P81delinsQQQQP,KCNN3:NM_002249:exon1:c.241_242insAGCAGCAGCAGC:p.P81delinsQQQQP	nonframeshift insertion	KCNN3	3782	potassium channel, calcium activated intermediate/small conductance subfamily N alpha, member 3	protein-coding	0	0	NA	NA	rs3831942	NA	rs3831942,rs367921715,rs193922907	ID=COSM896660;OCCURENCE=1(endometrium)	NA	NA	NA	NA	8.03	2.552	4.2	NA	0.892459	66.6667	NA	NA
PAUHTX_0BJ5F2	1	chr1:152084175:152084175:-:TGCTGCTCGCGCCTCTCC	chr1	152084175	152084175	-	TGCTGCTCGCGCCTCTCC	ref-alt	-|TGCTGCTCGCGCCTCTCC	chr1:152084175:T:TTGCTGCTCGCGCCTCTCC	102	5	TCHH:NM_007113:exon3:c.1517_1518insGGAGAGGCGCGAGCAGCA:p.Q506delinsQERREQQ	nonframeshift insertion	TCHH	7062	trichohyalin	protein-coding	0	0	NA	NA	NA	NA	NA	ID=COSM1334078;OCCURENCE=6(large_intestine)	NA	NA	NA	NA	4.714	-0.803	-0.53	NA	0.739883	100	NA	NA
PAUHTX_0BJ5F2	1	chr1:158747278:158747278:G:A	chr1	158747278	158747278	G	A	ref-alt	G|A	chr1:158747278:G:A	33	36	OR6N2:NM_001005278:exon1:c.C148T:p.R50X	stopgain	OR6N2	81442	olfactory receptor, family 6, subfamily N, member 2	protein-coding	0	4.066e-05	rs374518057	NA	rs374518057	NA	rs374518057	ID=COSM897900;OCCURENCE=1(endometrium)	1	NA	NA	1	19.71	1.391	-0.749	7tm_1	0.844864	100	NA	NA
PAUHTX_0BJ5F2	1	chr2:16082317:16082317:C:T	chr2	16082317	16082317	C	T	ref-alt	C|T	chr2:16082317:C:T	74	126	MYCN:NM_001293228:exon2:c.C131T:p.P44L,MYCN:NM_005378:exon2:c.C131T:p.P44L	nonsynonymous SNV	MYCN	4613	v-myc avian myelocytomatosis viral oncogene neuroblastoma derived homolog	protein-coding	0	0	NA	NA	NA	NA	NA	ID=COSM35624;OCCURENCE=1(pancreas),4(endometrium),4(autonomic_ganglia),3(central_nervous_system)	0	0.999	2.28	1	27.3	1.567	7.546	Myc_N	0.906093	50	NA	NA
PAUHTX_0BJ5F2	1	chr3:41266134:41266136:CTT:-	chr3	41266134	41266136	CTT	-	ref-alt	CTT|-	chr3:41266133:CCTT:C	40	33	CTNNB1:NM_001904:exon3:c.131_133del:p.44_45del,CTNNB1:NM_001098209:exon3:c.131_133del:p.44_45del,CTNNB1:NM_001098210:exon3:c.131_133del:p.44_45del	nonframeshift deletion	CTNNB1	1499	catenin (cadherin-associated protein), beta 1, 88kDa	protein-coding	0	0	NA	NA	rs121913407	NA	rs121913407,rs121913409	ID=COSM33668;OCCURENCE=2(large_intestine),1(kidney)	NA	NA	NA	NA	NA	2.802000;0.447000;2.261000	7.820000;-0.242000;8.042000	NA	0.94416	100	NA	NA
PAUHTX_0BJ5F2	1	chr22:29885589:29885589:-:CCCCTGAGAAGGCCAAGT	chr22	29885589	29885589	-	CCCCTGAGAAGGCCAAGT	hom	CCCCTGAGAAGGCCAAGT|CCCCTGAGAAGGCCAAGT	chr22:29885589:T:TCCCCTGAGAAGGCCAAGT	17	21	NEFH:NM_021076:exon4:c.1960_1961insCCCCTGAGAAGGCCAAGT:p.S654delinsSPEKAKS	nonframeshift insertion	NEFH	4744	neurofilament, heavy polypeptide	protein-coding	0	0	NA	NA	rs200984527	NA	rs200984527,rs59279731,rs79235463,rs267607533	ID=COSM1415521;OCCURENCE=1(upper_aerodigestive_tract),4(large_intestine)	NA	NA	NA	NA	NA	-0.078	-0.187	NA	0.360104	100	Score=0.925852;Name=chr1:117282035	NA
PAUHTX_0BJ5F2	1	chr5:31421465:31421465:C:T	chr5	31421465	31421465	C	T	ref-alt	C|T	chr5:31421465:C:T	32	25	DROSHA:NM_013235:exon29:c.G3439A:p.E1147K,DROSHA:NM_001100412:exon29:c.G3328A:p.E1110K	nonsynonymous SNV	DROSHA	29102	drosha, ribonuclease type III	protein-coding	0	0	NA	NA	NA	NA	NA	NA	0	1	3.82	1	35	2.88	7.189	Ribonuclease_3	0.170902	100	NA	NA
PAUHWD_0BIDSH	2	chr3:41266137:41266137:C:T	chr3	41266137	41266137	C	T	ref-alt	C|T	chr3:41266137:C:T	47	23	CTNNB1:NM_001904:exon3:c.C134T:p.S45F,CTNNB1:NM_001098209:exon3:c.C134T:p.S45F,CTNNB1:NM_001098210:exon3:c.C134T:p.S45F	nonsynonymous SNV	CTNNB1	1499	catenin (cadherin-associated protein), beta 1, 88kDa	protein-coding	0	0	rs121913409	NA	rs121913409	NA	rs121913407,rs121913409	ID=COSM5667;OCCURENCE=1(lung),1(haematopoietic_and_lymphoid_tissue),1(cervix),1(stomach),2(central_nervous_system),6(skin),61(large_intestine),5(biliary_tract),21(kidney),1(pancreas),59(liver),1(urinary_tract),3(adrenal_gland),337(soft_tissue),1(ovary),13(endometrium)	0	0.928	2.01	1	24.8	2.802	7.82	NA	0.942882	100	NA	NA
PAUHWD_0BIDSH	2	chr11:1651586:1651615:CTGCTGCCAGTCCAGCTGCTGTAAGCCTTA:-	chr11	1651586	1651615	CTGCTGCCAGTCCAGCTGCTGTAAGCCTTA	-	ref-alt	CTGCTGCCAGTCCAGCTGCTGTAAGCCTTA|-	chr11:1651585:CCTGCTGCCAGTCCAGCTGCTGTAAGCCTTA:C	33	37	KRTAP5-5:NM_001001480:exon1:c.516_545del:p.172_182del	nonframeshift deletion	KRTAP5-5	439915	keratin associated protein 5-5	protein-coding	0	0	NA	NA	rs373726678,rs138562325,rs200516743,rs377326691,rs76143925,rs74396270	rs138562325,rs76143925	rs373726678,rs138562325,rs200516743,rs377326691,rs76143925,rs74396270,rs199686073	ID=COSM111680;OCCURENCE=1(ovary)	NA	NA	NA	NA	3.737	-1.271000;0.331000;0.570000;0.103000;1.353000;0.109000;-0.179000;-0.210000;-0.015000;-0.237000;1.353000;0.583000;1.656000;-0.089000;0.488000;1.606000;0.286000;1.606000;-0.168000;1.382000;1.692000;-0.547000;-0.360000;-0.776000;-2.243000;1.606000;0.485000;-	-0.050000;2.172000;4.898000;1.137000;4.027000;1.782000;-1.100000;-1.063000;0.043000;0.759000;0.886000;0.210000;1.544000;-0.391000;0.735000;-0.813000;0.082000;1.746000;-0.502000;-0.063000;3.011000;-0.996000;0.066000;1.281000;-1.306000;-0.194000;1.919000;0.	Keratin_B2	0.277311	100	NA	NA
PAUHWD_0BIDSH	2	chr22:29885581:29885604:AGGCCAAGTCCCCAGAGAAGGAAG:-	chr22	29885581	29885604	AGGCCAAGTCCCCAGAGAAGGAAG	-	ref-alt	AGGCCAAGTCCCCAGAGAAGGAAG|-	chr22:29885580:AAGGCCAAGTCCCCAGAGAAGGAAG:A	72	21	NEFH:NM_021076:exon4:c.1952_1975del:p.651_659del	nonframeshift deletion	NEFH	4744	neurofilament, heavy polypeptide	protein-coding	0	0.0004719	rs200984527	NA	rs200984527,rs59279731,rs79235463,rs267607533,rs149571560,rs373980795,rs370803228	NA	rs149950279,rs200984527,rs59279731,rs79235463,rs267607533,rs149571560,rs373980795,rs370803228	ID=COSM1415516;OCCURENCE=1(upper_aerodigestive_tract),31(large_intestine)	NA	NA	NA	NA	4.772	2.125000;1.361000;0.281000;1.284000;2.583000;2.088000;2.088000;0.208000;-0.078000;2.475000;-2.533000;2.475000;1.260000;-1.673000;1.272000;-1.779000;0.555000;0.771000;0.705000;1.077000;0.295000;0.612000;-2.657000;2.371000	4.595000;-0.199000;0.266000;-0.321000;-0.710000;2.293000;2.140000;-0.113000;-0.187000;2.900000;-3.827000;2.427000;2.383000;-2.146000;1.031000;-2.270000;-0.477000;1.489000;3.311000;-0.434000;4.598000;0.299000;-1.375000;2.105000	NA	0.362716	100	Score=0.925852;Name=chr1:117282035	NA
PAUINP_0BMG6Z	1	chr2:210802262:210802262:C:T	chr2	210802262	210802262	C	T	ref-alt	C|T	chr2:210802262:C:T	62	29	UNC80:NM_032504:exon41:c.C6175T:p.R2059X,UNC80:NM_182587:exon41:c.C6160T:p.R2054X	stopgain	UNC80	285175	unc-80 homolog (C. elegans)	protein-coding	0	0	NA	NA	NA	NA	NA	ID=COSM1015779;OCCURENCE=1(endometrium),3(large_intestine)	1	NA	NA	1	48	2.793	4.912	NA	0.368416	100	NA	NA
PAUINP_0BMG6Z	1	chrX:63412095:63412095:G:A	chrX	63412095	63412095	G	A	ref-alt	G|A	chrX:63412095:G:A	21	27	AMER1:NM_152424:exon2:c.C1072T:p.R358X	stopgain	AMER1	139285	APC membrane recruitment protein 1	protein-coding	0	0	rs137852217	NA	rs137852217	NA	rs374751715,rs137852217	ID=COSM193868,COSM22960;OCCURENCE=5(kidney),6(large_intestine)	1	NA	NA	1	38	-0.004	0.183	NA	0.685446	100	NA	NA
PAUINP_0BMG6Z	1	chr12:6703683:6703683:T:C	chr12	6703683	6703683	T	C	ref-alt	T|C	chr12:6703683:T:C	111	64	CHD4:NM_001273:exon15:c.A2255G:p.E752G,CHD4:NM_001297553:exon14:c.A2234G:p.E745G	nonsynonymous SNV	CHD4	1108	chromodomain helicase DNA binding protein 4	protein-coding	0	0	NA	NA	NA	NA	NA	NA	0	0.999	3.735	1	28.1	2.17	7.844	SNF2_N	0.609304	100	NA	NA
PAUINP_0BMG6Z	1	chr16:67655488:67655488:G:T	chr16	67655488	67655488	G	T	ref-alt	G|T	chr16:67655488:G:T	64	30	CTCF:NM_006565:exon7:c.G1351T:p.D451Y,CTCF:NM_001191022:exon5:c.G367T:p.D123Y	nonsynonymous SNV	CTCF	10664	CCCTC-binding factor (zinc finger protein)	protein-coding	0	0	NA	NA	NA	NA	rs34679888	NA	0.03	0.999	1.54	1	29.2	2.765	9.873	NA	0.694167	100	NA	NA
PAUKKV_0BMG72	2	chr15:100252710:100252715:CAGCAG:-	chr15	100252710	100252715	CAGCAG	-	ref-alt	CAGCAG|-	chr15:100252709:CCAGCAG:C	62	19	MEF2A:NM_005587:exon11:c.1234_1239del:p.412_413del,MEF2A:NM_001171894:exon12:c.1228_1233del:p.410_411del,MEF2A:NM_001130926:exon10:c.1228_1233del:p.410_411del,MEF2A:NM_001130927:exon10:c.1048_1053del:p.350_351del,MEF2A:NM_001130928:exon8:c.1024_1029del:p.342_343del	nonframeshift deletion	MEF2A	4205	myocyte enhancer factor 2A	protein-coding	0	0	rs3138597	NA	rs373652230,rs3138597,rs376557691,rs58424802	NA	rs3730059,rs374033278,rs373652230,rs3138597,rs376557691,rs58424802,rs72276751,rs72236998,rs72416294	ID=COSM1477904,COSM1477903,COSM1477902;OCCURENCE=9(breast)	NA	NA	NA	NA	13.88	2.815000;2.270000;0.852000;2.570000;0.862000;0.658000	7.052000;2.854000;0.976000;4.306000;1.573000;0.699000	NA	0.206202	100	NA	Simple_repeat
PAUKKV_0BMG72	2	chr11:122953808:122953808:G:A	chr11	122953808	122953808	G	A	ref-alt	G|A	chr11:122953808:G:A	122	25	CLMP:NM_024769:exon5:c.C664T:p.R222X	stopgain	CLMP	79827	CXADR-like membrane protein	protein-coding	0	8.132e-06	NA	NA	NA	NA	rs142110733,rs145742800,rs373001493	NA	0.58	NA	NA	1	38	1.226	2.31	I-set	0.4082	100	NA	NA
PAUKKV_0BMG72	2	chr5:31421465:31421465:C:T	chr5	31421465	31421465	C	T	ref-alt	C|T	chr5:31421465:C:T	59	21	DROSHA:NM_013235:exon29:c.G3439A:p.E1147K,DROSHA:NM_001100412:exon29:c.G3328A:p.E1110K	nonsynonymous SNV	DROSHA	29102	drosha, ribonuclease type III	protein-coding	0	0	NA	NA	NA	NA	NA	NA	0	1	3.82	1	35	2.88	7.189	Ribonuclease_3	0.170902	100	NA	NA
PAUMFJ_0BIEPO	2	chr1:152084175:152084175:-:TGCTGCTCGCGCCTCTCC	chr1	152084175	152084175	-	TGCTGCTCGCGCCTCTCC	ref-alt	-|TGCTGCTCGCGCCTCTCC	chr1:152084175:T:TTGCTGCTCGCGCCTCTCC	99	6	TCHH:NM_007113:exon3:c.1517_1518insGGAGAGGCGCGAGCAGCA:p.Q506delinsQERREQQ	nonframeshift insertion	TCHH	7062	trichohyalin	protein-coding	0	0	NA	NA	NA	NA	NA	ID=COSM1334078;OCCURENCE=6(large_intestine)	NA	NA	NA	NA	4.714	-0.803	-0.53	NA	0.739883	100	NA	NA
PAUMFJ_0BIEPO	2	chr3:42251577:42251577:-:GGAGGA	chr3	42251577	42251577	-	GGAGGA	ref-alt	-|GGAGGA	chr3:42251577:C:CGGAGGA	27	30	TRAK1:NM_001265608:exon14:c.2063_2064insGGAGGA:p.T688delinsTEE,TRAK1:NM_014965:exon13:c.1889_1890insGGAGGA:p.T630delinsTEE,TRAK1:NM_001265609:exon13:c.1841_1842insGGAGGA:p.T614delinsTEE	nonframeshift insertion	TRAK1	22906	trafficking protein, kinesin binding 1	protein-coding	0	0	NA	NA	rs10634555	NA	rs10634555,rs35624871,rs147555800	ID=COSM1745542;OCCURENCE=1(urinary_tract)	NA	NA	NA	NA	10.24	0.142	0.075	NA	0.0854446	60	NA	NA
PAUMMS_0BIEPQ	2	chr17:39346593:39346595:CCT:-	chr17	39346593	39346595	CCT	-	ref-alt	CCT|-	chr17:39346592:ACCT:A	65	20	KRTAP9-1:NM_001190460:exon1:c.455_457del:p.152_153del	nonframeshift deletion	KRTAP9-1	728318	keratin associated protein 9-1	protein-coding	0	0	rs377187211	NA	rs148036927,rs377187211,rs11283848	NA	rs148036927,rs76923645,rs377187211,rs11283848,rs33927480	ID=COSM1134046,COSM436567;OCCURENCE=1(breast)	NA	NA	NA	NA	5.509	-0.225000;-0.410000;0.705000	-2.099000;-0.777000;-0.545000	Keratin_B2	0.39575	100	NA	NA
PAUPBN_0BJ5LL	1	chr16:603028:603063:CCACCCCTGCACAGGTGCGCCCCCGCCCCTGCCCCC:-	chr16	603028	603063	CCACCCCTGCACAGGTGCGCCCCCGCCCCTGCCCCC	-	ref-alt	CCACCCCTGCACAGGTGCGCCCCCGCCCCTGCCCCC|-	chr16:603027:GCCACCCCTGCACAGGTGCGCCCCCGCCCCTGCCCCC:G	17	7	CAPN15:NM_005632:exon13:c.3070_3083del:p.P1024fs	frameshift deletion	CAPN15	6650	calpain 15	protein-coding	0	0	NA	NA	rs370987722,rs373525992	NA	rs201146808,rs373233333,rs370987722,rs373525992,rs200211677	ID=COSM1378414;OCCURENCE=1(large_intestine)	NA	NA	NA	NA	15.04	2.605000;1.347000;-2.982000;2.605000;2.605000;-0.504000;0.703000;2.106000;1.333000;2.605000;2.106000;2.601000;0.883000;2.601000;2.601000;2.102000;2.601000;-0.078000;2.415000;-0.027000;-0.980000;1.987000;1.802000;0.104000;-0.876000;0.979000;0.393000;-0.515000;0.393000;0.093000;0.172000;0.172000;0.172000;0.172000;0.172000;-1.187000	5.629000;5.629000;-1.511000;5.675000;5.675000;-1.002000;1.731000;7.642000;1.355000;4.471000;8.634000;5.700000;4.597000;9.327000;7.406000;7.614000;1.334000;0.720000;2.723000;1.228000;1.054000;-0.029000;0.413000;-0.005000;0.378000;-0.038000;-0.702000;-1.363000;1.183000;-0.201000;-0.261000;0.853000;-0.519000;1.728000;0.397000;0.692000	NA	0.058571	100	NA	Low_complexity
PAUPBN_0BJ5LL	1	chr2:37035736:37035736:C:T	chr2	37035736	37035736	C	T	ref-alt	C|T	chr2:37035736:C:T	109	137	VIT:NM_053276:exon15:c.C1511T:p.T504I,VIT:NM_001177969:exon14:c.C1466T:p.T489I,VIT:NM_001177970:exon13:c.C1403T:p.T468I,VIT:NM_001177971:exon13:c.C1400T:p.T467I	nonsynonymous SNV	VIT	5212	vitrin	protein-coding	0	0	NA	NA	NA	NA	rs200059174	NA	0.18	0.999	1.915	1	20.6	2.461	7.789	NA	0.289701	80	NA	NA
PAUPBN_0BJ5LL	1	chr6:36566712:36566712:G:A	chr6	36566712	36566712	G	A	ref-alt	G|A	chr6:36566712:G:A	33	22	SRSF3:NM_003017:exon3:c.G293A:p.R98H	nonsynonymous SNV	SRSF3	6428	serine/arginine-rich splicing factor 3	protein-coding	0	0	NA	NA	NA	NA	rs199874409,rs11552552	NA	0.54	0.964	2.44	1	29	2.622	9.873	NA	0.408081	50	NA	NA
PAUTMT_0BIEPW	2	chr17:39346593:39346595:CCT:-	chr17	39346593	39346595	CCT	-	ref-alt	CCT|-	chr17:39346592:ACCT:A	112	18	KRTAP9-1:NM_001190460:exon1:c.455_457del:p.152_153del	nonframeshift deletion	KRTAP9-1	728318	keratin associated protein 9-1	protein-coding	0	0	rs377187211	NA	rs148036927,rs377187211,rs11283848	NA	rs148036927,rs76923645,rs377187211,rs11283848,rs33927480	ID=COSM1134046,COSM436567;OCCURENCE=1(breast)	NA	NA	NA	NA	5.509	-0.225000;-0.410000;0.705000	-2.099000;-0.777000;-0.545000	Keratin_B2	0.39575	100	NA	NA
PAUTMT_0BIEPW	2	chr10:44112623:44112623:G:T	chr10	44112623	44112623	G	T	ref-alt	G|T	chr10:44112623:G:T	27	10	ZNF485:NM_145312:exon5:c.G1132T:p.G378X	stopgain	ZNF485	220992	zinc finger protein 485	protein-coding	0	0	NA	NA	NA	NA	NA	NA	0	NA	NA	1	34	1.337	3.216	NA	0.146305	100	NA	NA
PAUTMT_0BIEPW	2	chr15:83932364:83932364:C:A	chr15	83932364	83932364	C	A	ref-alt	C|A	chr15:83932364:C:A	83	56	BNC1:NM_001717:exon4:c.G1639T:p.E547X,BNC1:NM_001301206:exon4:c.G1618T:p.E540X	stopgain	BNC1	646	basonuclin 1	protein-coding	0	0	NA	NA	NA	NA	NA	NA	0.01	NA	NA	1	38	2.666	5.688	NA	0.454116	100	NA	NA
PAUTMT_0BIEPW	2	chr3:41274898:41274898:G:T	chr3	41274898	41274898	G	T	ref-alt	G|T	chr3:41274898:G:T	63	67	CTNNB1:NM_001098209:exon8:c.G1148T:p.W383L,CTNNB1:NM_001904:exon8:c.G1148T:p.W383L,CTNNB1:NM_001098210:exon8:c.G1148T:p.W383L	nonsynonymous SNV	CTNNB1	1499	catenin (cadherin-associated protein), beta 1, 88kDa	protein-coding	0	0	NA	NA	NA	NA	rs74692094	NA	0.22	0.911	2.87	1	27.3	2.687	9.873	Arm	0.510656	100	NA	NA
PAUYKP_0BIEPZ	2	chr3:42251577:42251577:-:GGAGGA	chr3	42251577	42251577	-	GGAGGA	hom	GGAGGA|GGAGGA	chr3:42251577:C:CGGAGGA	32	31	TRAK1:NM_001265608:exon14:c.2063_2064insGGAGGA:p.T688delinsTEE,TRAK1:NM_014965:exon13:c.1889_1890insGGAGGA:p.T630delinsTEE,TRAK1:NM_001265609:exon13:c.1841_1842insGGAGGA:p.T614delinsTEE	nonframeshift insertion	TRAK1	22906	trafficking protein, kinesin binding 1	protein-coding	0	0	NA	NA	rs10634555	NA	rs10634555,rs35624871,rs147555800	ID=COSM1745542;OCCURENCE=1(urinary_tract)	NA	NA	NA	NA	10.24	0.142	0.075	NA	0.0854446	60	NA	NA
PAUYKP_0BIEPZ	2	chr4:1389117:1389117:-:AT	chr4	1389117	1389117	-	AT	ref-alt	-|AT	chr4:1389117:C:CAT	22	7	CRIPAK:NM_175918:exon1:c.818_819insAT:p.T273fs	frameshift insertion	CRIPAK	285464	cysteine-rich PAK1 inhibitor	protein-coding	0.00219649	3.26e-05	NA	NA	rs71299249,rs148256082	NA	rs71299249,rs143112825,rs148256082,rs116541454	ID=COSM1485684;OCCURENCE=1(breast)	NA	NA	NA	NA	33	-0.679	0.255	NA	0.390007	100	NA	NA
PAUYKP_0BIEPZ	2	chr12:57000084:57000084:G:A	chr12	57000084	57000084	G	A	ref-alt	G|A	chr12:57000084:G:A	83	63	BAZ2A:NM_013449:exon12:c.C2212T:p.R738W,BAZ2A:NM_001300905:exon12:c.C2206T:p.R736W	nonsynonymous SNV	BAZ2A	11176	bromodomain adjacent to zinc finger domain, 2A	protein-coding	0	2.451e-05	rs200795221	NA	rs200795221	NA	rs139817454,rs200795221	NA	0	0.968	1.04	0.992	18.35	-0.186	0.68	NA	0.613796	100	NA	NA
PAVCEE_0BKTC4	2	chr3:20225453:20225453:T:C	chr3	20225453	20225453	T	C	ref-alt	T|C	chr3:20225453:T:C	55	48	SGOL1:NM_001199252:exon2:c.A67G:p.K23E,SGOL1:NM_001012410:exon2:c.A67G:p.K23E,SGOL1:NM_001012409:exon2:c.A67G:p.K23E,SGOL1:NM_001199251:exon2:c.A67G:p.K23E,SGOL1:NM_001012412:exon2:c.A67G:p.K23E,SGOL1:NM_001199254:exon2:c.A67G:p.K23E,SGOL1:NM_138484:exon2:c.A67G:p.K23E,SGOL1:NM_001199256:exon2:c.A67G:p.K23E,SGOL1:NM_001199253:exon2:c.A67G:p.K23E,SGOL1:NM_001012411:exon2:c.A67G:p.K23E,SGOL1:NM_001…	nonsynonymous SNV	SGOL1	151648	shugoshin-like 1 (S. pombe)	protein-coding	0	0.0001789	rs199815268	NA	rs199815268	NA	rs199815268,rs374022493	NA	0.01	1	1.845	1	27.7	2.317	6.164	NA	0.960261	86.6667	NA	NA
PAVCEE_0BKTC4	2	chr3:46480854:46480854:G:A	chr3	46480854	46480854	G	A	ref-alt	G|A	chr3:46480854:G:A	92	97	LTF:NM_002343:exon15:c.C1841T:p.P614L,LTF:NM_001199149:exon15:c.C1709T:p.P570L	nonsynonymous SNV	LTF	4057	lactotransferrin	protein-coding	0.00159744	0.00248	rs144149027	NA	rs144149027	NA	rs370418537,rs144149027,rs373826541	NA	0	1	3.765	1	24.6	2.778	8.197	Transferrin	0.145927	100	NA	NA
PAVCEE_0BKTC4	2	chr3:52475880:52475880:G:A	chr3	52475880	52475880	G	A	ref-alt	G|A	chr3:52475880:G:A	12	15	SEMA3G:NM_020163:exon5:c.C505T:p.R169W	nonsynonymous SNV	SEMA3G	56920	sema domain, immunoglobulin domain (Ig), short basic domain, secreted, (semaphorin) 3G	protein-coding	0.000998403	0.0009246	rs149481070	NA	rs149481070	NA	rs376402670,rs149481070,rs56380397,rs200059727	NA	0	0.999	3.335	1	12.39	-0.081	0.88	Sema	0.785015	100	NA	NA
