# Supplementary material for: Clinically and biologically relevant subgroups of Wilms tumour defined by genomic and epigenomic analyses
Source: Br J Cancer. 2020 Oct 5;124(2):437–46. doi: 10.1038/s41416-020-01102-1 (PMC7853092; doi:10.1038/s41416-020-01102-1)
Supplement: Supplementary file 8 — Supplementary Table 7B [file 41416_2020_1102_MOESM8_ESM.xlsx]

## Sheet: Sheet1
Sample	Tissue	X.locus_id	chromosome	begin	end	ref_allele	alt_allele	zygosity	genotype	vcf_locus	REF_READCOUNT	ALT_READCOUNT	refseq_id	effect	gene_symbol	entrez_id	ClinVar_Pathogenicity	X1000g_all	ExAC_Freq	dbsnp	dbsnp_common	dbsnp_region	dbsnp_common_region	sift_score	polyphen_score	ma_score	mt_score	CADD_phred	phylopPMam	phylopVert100	pfam_annovar	per_cds_affected	SegDup	Repeat
1752	Blood	chr4:57797230:57797230:C:T	chr4	57797230	57797230	C	T	ref-alt	C|T	chr4:57797230:C:T	30	27	REST:NM_005612:exon4:c.C2206T:p.P736S,REST:NM_001193508:exon4:c.C2206T:p.P736S	nonsynonymous SNV	REST	5978	NA	0.000399361	0.004141	rs61754065	NA	rs61754065	NA	0.89	0.009	0.69	1	NA	0.878	0.01	NA	0.330298	NA	NA
PAPYNR_0BJC55.	Blood	chr17:36091625:36091625:G:C	chr17	36091625	36091625	G	C	ref-alt	G|C	chr17:36091625:G:C	57	62	HNF1B:NM_000458:exon4:c.C1006G:p.H336D,HNF1B:NM_001165923:exon4:c.C928G:p.H310D,HNF1B:NM_001304286:exon4:c.C928G:p.H310D	nonsynonymous SNV	HNF1B	6928	NA	0.000199681	0.0002115	rs138986885	NA	rs138986885	NA	0.63	0.503	1.245	1	15.15	2.717	6.259	HNF-1B_C	0.418546	NA	NA
PAPYNR_0BJC55.	Blood	chr4:57796160:57796160:A:C	chr4	57796160	57796160	A	C	ref-alt	A|C	chr4:57796160:A:C	60	54	REST:NM_001193508:exon4:c.A1136C:p.H379P,REST:NM_005612:exon4:c.A1136C:p.H379P	nonsynonymous SNV	REST	5978	NA	0	0	NA	NA	NA	NA	0	1	3.82	1	17.46	2.311	8.924	NA	0.655131	NA	NA
PARWZV_0BJC5F.	Kidney	chr17:57158552:57158552:G:A	chr17	57158552	57158552	G	A	ref-alt	G|A	chr17:57158552:G:A	58	51	TRIM37:NM_001005207:exon6:c.C398T:p.A133V,TRIM37:NM_015294:exon6:c.C398T:p.A133V	nonsynonymous SNV	TRIM37	4591	Benign;Likely Benign	0.00199681	0.006945	rs61758100	NA	rs61758100	NA	0.24	0.146	0	1	28.2	2.661	7.445	NA	0.862522	NA	NA
PATDBB_0BIEOX.	Kidney	chr3:47079208:47079208:T:C	chr3	47079208	47079208	T	C	ref-alt	T|C	chr3:47079208:T:C	82	49	SETD2:NM_014159:exon18:c.A7298G:p.H2433R	nonsynonymous SNV	SETD2	29072	NA	0	0	NA	NA	NA	NA	0.05	0.876	0.805	1	18.09	2.281	6.18	NA	0.0515919	NA	NA
PATFFD_0BNKMC.	Kidney	chr11:32456262:32456262:G:-	chr11	32456262	32456262	G	-	ref-alt	G|-	chr11:32456261:CG:C	24	35	WT1:NM_024426:exon1:c.630delC:p.P210fs,WT1:NM_024424:exon1:c.630delC:p.P210fs,WT1:NM_000378:exon1:c.630delC:p.P210fs	frameshift deletion	WT1	7490	NA	0	0	NA	NA	NA	NA	NA	NA	NA	NA	NA	-1.009	-0.427	WT1	0.594595	NA	NA
PATWMR_0BJ5AA.	Blood	chr4:57797510:57797510:A:G	chr4	57797510	57797510	A	G	ref-alt	A|G	chr4:57797510:A:G	64	53	REST:NM_001193508:exon4:c.A2486G:p.E829G,REST:NM_005612:exon4:c.A2486G:p.E829G	nonsynonymous SNV	REST	5978	NA	0.000199681	0.000309	rs146942863	NA	rs146942863	NA	0.35	0.999	1.79	1	17.17	2.254	1.186	NA	0.245294	NA	NA
PAUCNE_0BMEN3.	Kidney	chr4:57777488:57777488:T:A	chr4	57777488	57777488	T	A	ref-alt	T|A	chr4:57777488:T:A	49	42	REST:NM_001193508:exon2:c.T684A:p.Y228X,REST:NM_005612:exon2:c.T684A:p.Y228X	stopgain	REST	5978	NA	0	0	NA	NA	NA	NA	1	NA	NA	1	37	-1.61	-1.273	NA	0.79235	NA	NA
PAUDBZ_0BJ5E2.	Blood	chr2:233127938:233127938:C:G	chr2	233127938	233127938	C	G	ref-alt	C|G	chr2:233127938:C:G	101	85	DIS3L2:NM_152383:exon13:c.C1447G:p.R483G,DIS3L2:NM_001257281:exon13:c.C1447G:p.R483G	nonsynonymous SNV	DIS3L2	129563	VUS	0.000599042	0.0006778	rs186865544	NA	rs186865544	NA	0	0.999	3.705	1	20.6	2.497	3.869	RNB	0.455606	NA	NA
PAUGMF_0BIEQ8.	Blood	chr17:57105793:57105793:T:C	chr17	57105793	57105793	T	C	ref-alt	T|C	chr17:57105793:T:C	33	39	TRIM37:NM_015294:exon19:c.A2240G:p.N747S,TRIM37:NM_001005207:exon19:c.A2240G:p.N747S	nonsynonymous SNV	TRIM37	4591	VUS	0.000399361	0.000675	rs143613788	NA	rs143613788	NA	1	0	-0.895	1	NA	0.749	1.131	NA	0.226252	NA	NA
PAUHTX_0BJ5EZ.	Kidney	chr17:57158552:57158552:G:A	chr17	57158552	57158552	G	A	ref-alt	G|A	chr17:57158552:G:A	50	64	TRIM37:NM_001005207:exon6:c.C398T:p.A133V,TRIM37:NM_015294:exon6:c.C398T:p.A133V	nonsynonymous SNV	TRIM37	4591	Benign;Likely Benign	0.00199681	0.006945	rs61758100	NA	rs61758100	NA	0.24	0.146	0	1	28.2	2.661	7.445	NA	0.862522	NA	NA
PAUHWD_0BIEQA.	Blood	chr11:32414263:32414263:G:A	chr11	32414263	32414263	G	A	ref-alt	G|A	chr11:32414263:G:A	60	65	WT1:NM_024426:exon8:c.C1288T:p.R430X,WT1:NM_024424:exon8:c.C1288T:p.R430X,WT1:NM_000378:exon7:c.C1237T:p.R413X,WT1:NM_001198551:exon8:c.C652T:p.R218X,WT1:NM_001198552:exon7:c.C601T:p.R201X	stopgain	WT1	7490	Pathogenic	0	0	rs121907906	NA	rs71962666,rs121907906	NA	1	NA	NA	1	40	0.803	2.068	zf-C2H2	0.306805	NA	NA
PAUINP_0BIEPL.	Kidney	chr14:95570341:95570341:T:C	chr14	95570341	95570341	T	C	ref-alt	T|C	chr14:95570341:T:C	53	38	DICER1:NM_001291628:exon21:c.A3392G:p.N1131S,DICER1:NM_001271282:exon21:c.A3392G:p.N1131S,DICER1:NM_177438:exon21:c.A3392G:p.N1131S,DICER1:NM_030621:exon23:c.A3392G:p.N1131S,DICER1:NM_001195573:exon20:c.A3392G:p.N1131S	nonsynonymous SNV	DICER1	23405	Likely Benign;VUS	0	8.13e-05	rs200651335	NA	rs200651335	NA	0.46	0.001	0.205	0.871	11	0.449	1.709	NA	0.41203	NA	NA
PAUMFJ_0BIEQB.	Blood	chrX:132887865:132887865:T:C	chrX	132887865	132887865	T	C	ref-alt	T|C	chrX:132887865:T:C	44	38	GPC3:NM_001164617:exon3:c.A676G:p.T226A,GPC3:NM_004484:exon3:c.A676G:p.T226A,GPC3:NM_001164618:exon3:c.A628G:p.T210A,GPC3:NM_001164619:exon2:c.A514G:p.T172A	nonsynonymous SNV	GPC3	2719	NA	0.000529801	8.95e-05	rs145141525	NA	rs145141525	NA	0.13	0.193	0.76	0.958	10.74	1.962	1.44	Glypican	0.674889	NA	NA
PAUTMT_0BIEPV.	Kidney	chr15:91310209:91310209:A:G	chr15	91310209	91310209	A	G	ref-alt	A|G	chr15:91310209:A:G	22	16	BLM:NM_000057:exon10:c.A2263G:p.K755E,BLM:NM_001287246:exon11:c.A2263G:p.K755E,BLM:NM_001287247:exon10:c.A2263G:p.K755E,BLM:NM_001287248:exon10:c.A1138G:p.K380E	nonsynonymous SNV	BLM	641	Likely Benign;VUS	0.00159744	0.0003335	rs142551229	NA	rs142551229	NA	0.07	0.18	0.095	1	12.95	2.187	5.366	DEAD	0.636306	NA	NA
PAUYKP_0BIEPY.	Kidney	chr2:233127938:233127938:C:G	chr2	233127938	233127938	C	G	ref-alt	C|G	chr2:233127938:C:G	69	88	DIS3L2:NM_152383:exon13:c.C1447G:p.R483G,DIS3L2:NM_001257281:exon13:c.C1447G:p.R483G	nonsynonymous SNV	DIS3L2	129563	VUS	0.000599042	0.0006778	rs186865544	NA	rs186865544	NA	0	0.999	3.705	1	20.6	2.497	3.869	RNB	0.455606	NA	NA
PAUYKP_0BIEPY.	Kidney	chr2:233201290:233201290:-:AGG	chr2	233201290	233201290	-	AGG	ref-alt	-|AGG	chr2:233201290:A:AAGG	29	24	DIS3L2:NM_152383:exon21:c.2608_2609insAGG:p.K870delinsKE	nonframeshift insertion	DIS3L2	129563	NA	0	0	NA	NA	NA	NA	NA	NA	NA	NA	NA	-0.251	-0.072	RNB	0.0188111	Score=0.930937;Name=chr2:233305992	NA
PAVCEE_0BKTC5.	Kidney	chr11:32421518:32421518:-:GTGT	chr11	32421518	32421518	-	GTGT	hom	GTGT|GTGT	chr11:32421518:C:CGTGT	1	25	WT1:NM_024426:exon6:c.1073_1074insACAC:p.T358fs,WT1:NM_024424:exon6:c.1073_1074insACAC:p.T358fs,WT1:NM_000378:exon5:c.1022_1023insACAC:p.T341fs,WT1:NM_001198551:exon6:c.437_438insACAC:p.T146fs,WT1:NM_001198552:exon5:c.386_387insACAC:p.T129fs	frameshift insertion	WT1	7490	NA	0	0	NA	NA	NA	NA	NA	NA	NA	NA	NA	-0.656	-0.484	WT1	0.554787	NA	NA
PAVCEE_0BKTC5.	Kidney	chr11:32450067:32450067:G:A	chr11	32450067	32450067	G	A	hom	A|A	chr11:32450067:G:A	0	45	WT1:NM_024426:exon2:c.C745T:p.P249S,WT1:NM_024424:exon2:c.C745T:p.P249S,WT1:NM_000378:exon2:c.C745T:p.P249S,WT1:NM_001198551:exon2:c.C109T:p.P37S,WT1:NM_001198552:exon2:c.C109T:p.P37S	nonsynonymous SNV	WT1	7490	Likely Benign;VUS	0.000399361	0.0003741	rs2234584	NA	rs2234584	NA	0.32	0.027	0.49	0.997	20.9	2.826	4.672	WT1	0.880088	NA	NA
