# Supplementary material for: Clinically and biologically relevant subgroups of Wilms tumour defined by genomic and epigenomic analyses
Source: Br J Cancer. 2020 Oct 5;124(2):437–46. doi: 10.1038/s41416-020-01102-1 (PMC7853092; doi:10.1038/s41416-020-01102-1)
Supplement: Supplementary file 9 — Supplementary Table 8A [file 41416_2020_1102_MOESM9_ESM.xlsx]

## Sheet: Sheet1
	Subgroup	Histology	1p	1q	2p	2q	3p	3q	4p	4q	5p	5q	6p	6q	7p	7q	8p	8q	9p	9q	10p	10q	11p	11q	12p	12q	13p	13q	14p	14q	15p	15q	16p	16q	17p	17q	18p	18q	19p	19q	20p	20q	21p	21q	22p	22q	Total Gain	Total Loss
5087KT	Subgroup B	Favourable																																													0	0
3102KT	Subgroup B	Favourable	-																															-													0	2
7600KT	Subgroup B	Diffuse Anaplasia							+		-	-											+						-	-			-	-	-				-	+					-	-	2	10
7647KT	Subgroup A	Favourable																																													0	0
9588KT-Lt	Subgroup B	Favourable																																													0	0
9588KT-Rt	Subgroup B	Favourable													-	-																															0	2
8099KT	Subgroup B	Favourable	-	+																																										-	1	2
3997KT	Subgroup B	Favourable																																													0	0
8458KT	Subgroup B	Favourable																			-																									-	0	2
2251KT	Subgroup A	Favourable																																													0	0
6061KT	Subgroup B	Favourable																																													0	0
2902KT	Subgroup A	Favourable																																													0	0
7150KT	Subgroup B	Favourable		+																																											1	0
8689KT	Subgroup B	Favourable															+	+																			+	+								-	4	1
7102KT	Subgroup A	Favourable																																													0	0
5889KT	Subgroup B	Favourable	-	+						-													-	-	+				+	-																	3	5
2352KT	Subgroup A	Favourable																																													0	0
7272KT	Subgroup B	Favourable		+												+									+	+	+	-						-													5	2
5623KT	Subgroup B	Favourable																																													0	0
8460KT	Subgroup B	Favourable	-				-	-	-	-	-	-																		-		-	-	-					-	-	-	-		-		-	0	17
3280KT-Lt	Subgroup B	Favourable																																													0	0
3280KT-Rt	Subgroup B	Favourable																																													0	0
5472KT	Subgroup B	Favourable																																													0	0
4582KT	Subgroup B	Favourable		+																			-											-										-			1	3
4089KT	Subgroup B	Diffuse Anaplasia							-	-																		+		-				-	-				-							-	1	7
4255KT	Subgroup B	Favourable													-	+	+	+							+	+		+																			6	1
7211KT	Subgroup B	Favourable		+																			-	-																				-			1	3
1822KT	Subgroup B	Favourable																																													0	0
6769KT	Subgroup A	Favourable																																													0	0
3419KT	Subgroup A	Favourable																																													0	0
2781KT	Subgroup B	Favourable																																													0	0
3126KT	Subgroup B	Diffuse Anaplasia		+							+																			-					-	-		+			-					-	3	5
9784KT	Subgroup B	Favourable																						-																							0	1
