# Supplementary material for: Clinically and biologically relevant subgroups of Wilms tumour defined by genomic and epigenomic analyses
Source: Br J Cancer. 2020 Oct 5;124(2):437–46. doi: 10.1038/s41416-020-01102-1 (PMC7853092; doi:10.1038/s41416-020-01102-1)
Supplement: Supplementary file 10 — Supplementary Table 8B [file 41416_2020_1102_MOESM10_ESM.xlsx]

## Sheet: Sheet1
	Subgroup	Histology	1p	1q	2p	2q	3p	3q	4p	4q	5p	5q	6p	6q	7p	7q	8p	8q	9p	9q	10p	10q	11p	11q	12p	12q	13p	13q	14p	14q	15p	15q	16p	16q	17p	17q	18p	18q	19p	19q	20p	20q	21p	21q	22p	22q	Total Gain	Total Loss
9177KT	Subgroup A	Favourable			+	+							+	+			+	+	+	+								+		+											+	+					12	0
4316KT	Subgroup A	Favourable																																													0	0
5542KT	Subgroup B	Favourable																							+	+																					2	0
4676KT	Subgroup B	Diffuse Anaplasia	+									-																						-												-	1	3
1522KT	Subgroup B	Favourable																																			+	+									2	0
5612KT	Subgroup B	Favourable																										+																			1	0
2077KT	Subgroup B	Favourable																																													0	0
1690KT	Subgroup B	Favourable		+													+	+			+	+	+	+	+	+									+	+					+	+					13	0
1752KT	Subgroup A	Favourable																																													0	0
PAPWWT-0BJC4U	Subgroup B	Favourable																																													0	0
PAPYNR-0BJC56	Subgroup B	Favourable																																													0	0
PAPYNR-0BM85C	Subgroup B	Favourable																																													0	0
PARALX-0BIEOO	Subgroup B	Favourable																																													0	0
PARALX-0BIEOP	Subgroup B	Favourable																																													0	0
PAREPI-0BJC5A	Subgroup B	Favourable																																													0	0
PARLGY-0BJC5D	Subgroup B	Favourable	-				-		-	-									-	-			-	-													-							-			0	10
PARWZV-0BJC5E	Subgroup B	Favourable	-	+													+	+						-										-													3	3
PARXWA-0BM85H	Subgroup B	Favourable		+													+	+	+	+								+																			6	0
PASIGK-0BIEOR	Subgroup B	Favourable																																													0	0
PASIGK-0BIEOS	Subgroup B	Favourable																																													0	0
PASXDI-0BIEOT	Subgroup A	Favourable																																													0	0
PATDAR-0BIEOV	Subgroup A	Favourable																																													0	0
PATDBB-0BIEOW	Subgroup B	Favourable																																													0	0
PATDBB-0BIEOY	Subgroup B	Favourable																																													0	0
PATFFD-0BMG6Q	Subgroup B	Favourable																																													0	0
PATGKX-0BMG6S	Subgroup A	Favourable																																													0	0
PATJEJ-0BMG6T	Subgroup A	Favourable																																													0	0
PATJFG-0BIMTU	Subgroup B	Favourable																					-		+	+		+							+	+	+	+									7	1
PATKBA-0BIX3O	Subgroup B	Favourable																																-													0	1
PATWMR-0BJ5AB	Subgroup B	Favourable																																													0	0
PATYJG-0BJ5BI	Subgroup B	Favourable																																													0	0
PATYLM-0BIEP5	Subgroup B	Favourable																																													0	0
PATYSI-0BMG6U	Subgroup A	Favourable																																													0	0
PATYYD-0BMI9E	Subgroup B	Favourable	-								+						+	+																										-			3	2
PATZRI-0BIEP9	Subgroup B	Blastemal-Predominant		+																																											1	0
PAUBAV-0BJ5CS	Subgroup B	Favourable		+											-																															-	1	2
PAUBDZ-0BO7L8	Subgroup B	Favourable		+							+		+	+	+	+	+	+			+	+			+	+																					12	0
PAUCIC-0BJ5DV	Subgroup B	Favourable																																													0	0
PAUCNE-0BLI4L	Subgroup B	Favourable								-			+	+											+	+		+																		+	6	1
PAUDBZ-0BJ5E3	Subgroup B	Favourable																																													0	0
PAUDGK-0BJ5E5	Subgroup B	Favourable												+	+	+	+	+	+	+	+	+			+	+	+	+								+			+	+				+			17	0
PAUDPX-0BOELO	Subgroup A	Favourable																																													0	0
PAUFPT-0BJ5EF	Subgroup B	Favourable				-																																									0	1
PAUGGR-0BIEPG	Subgroup A	Favourable																																													0	0
PAUGMF-0BIEPI	Subgroup A	Favourable			+	+		+					+	+			+	+	+	+					+	+							+		+	+											14	0
PAUGVG-0BJ5EI	Subgroup B	Favourable		+									+	+	-										+	+	+	+				+									+	+					10	1
PAUHTX-0BJ5F2	Subgroup B	Favourable																																													0	0
PAUHWD-0BIDSH	Subgroup A	Favourable																																													0	0
PAUKKV-0BMG72	Subgroup A	Favourable					+	+									+	+									+	+																			6	0
PAUMFJ-0BIEPN	Subgroup B	Favourable																																													0	0
PAUMFJ-0BIEPO	Subgroup B	Favourable																																													0	0
PAUMMS-0BIEPQ	Subgroup B	Favourable																																													0	0
PAUPBN-0BJ5LL	Subgroup B	Favourable					+	+									+	+	+	+					+	+																					6	0
PAUTMT-0BIEPW	Subgroup A	Favourable																																													0	0
PAUYKP-0BIEPZ	Subgroup B	Favourable													-						-													-													0	3
